# Supplementary material for: Clock-Controlled and Cold-Induced CYCLING DOF FACTOR6 Alters Growth and Development in Arabidopsis
Source: Front Plant Sci. 2022 Jul 26;13:919676. doi: 10.3389/fpls.2022.919676 (PMC9361860; doi:10.3389/fpls.2022.919676)
Supplement: Supplementary file 3 [file Data_Sheet_1.xlsx]

## Sheet: LFC and FDR
Supplementary Dataset 1: List of all gene models according to TAIR 10 and Araport 11 with LFC expression and FDR calculated via Limma with 3 biological replicates
All DEGs in our analysis was selected based on an -1 > Log2 Fold Change > 1 and FDR < 0.05 in Col-0 (WT), cdf6, SUC2::CDF6 at either 10°C or 22°C
	Log2 Fold Change (LFC)							False Discovery Rate (FDR)
AGI	WT: 10°C/22°C	cdf6: 10°C/22°C	SUC2::CDF6: 10°C/22°C	cdf6/WT: 22°C	SUC2::CDF6/WT: 22°C	cdf6/WT: 10°C	SUC2::CDF6/WT: 10°C	WT: 10°C/22°C	cdf6: 10°C/22°C	SUC2::CDF6: 10°C/22°C	cdf6/WT: 22°C	SUC2::CDF6/WT: 22°C	cdf6/WT: 10°C	SUC2::CDF6/WT: 10°C
AT1G01010	0.134196	0.20647	0.135593	-0.0248988	0.103886	0.0473754	0.105282	0.758021	0.459389	0.673802	1	1	1	0.96873
AT1G01020	-0.514112	0.0134165	-0.166674	-0.235574	-0.150673	0.291954	0.196765	0.00680628	1	0.410185	0.63834	0.843685	0.613901	0.452388
AT1G01030	-0.0198746	-0.10487	-0.218795	-0.0193591	0.152771	-0.104354	-0.0461495	1	0.994682	0.546215	1	1	1	1
AT1G01040	0.346044	0.113671	0.018361	0.125832	0.17105	-0.106541	-0.156632	0.0210463	0.600893	1	0.886849	0.634103	0.87465	0.456108
AT1G01046	0.444328	0.0691518	-0.402153	-0.265651	0.315884	-0.640827	-0.530597	0.47611	1	0.457348	1	0.946086	0.670488	0.410281
AT1G01050	-0.074488	-0.00695505	0.063894	-0.106505	-0.109479	-0.0389725	0.0289031	0.768444	1	0.783308	0.883309	0.804258	1	1
AT1G01060	0.086025	0.23023	-0.0442865	-0.145399	0.218138	-0.00119453	0.0878269	0.916246	0.308807	1	0.938682	0.636265	1	0.98132
AT1G01070	-0.00197247	-0.0646035	-0.358835	0.226107	-0.360444	0.163476	-0.717306	1	1	0.304922	1	0.701641	1	0.0527665
AT1G01080	-0.32419	0.0179016	-0.217033	-0.167745	0.0645482	0.174347	0.171705	0.04661	1	0.152609	0.757492	1	0.718831	0.44024
AT1G01090	-0.0185957	-0.00634915	-0.127945	-0.0411845	-0.026049	-0.0289379	-0.135398	1	1	0.0267832	1	1	1	0.0480509
AT1G01100	-0.110865	-0.0282991	0.0119879	0.0527465	-0.122621	0.135312	0.000231992	0.889226	1	1	1	1	0.96186	1
AT1G01110	0.386246	0.281924	0.415498	0.249715	-0.19344	0.145393	-0.164187	0.0815089	0.271062	0.0331725	0.673093	0.794263	0.901193	0.716539
AT1G01120	0.668231	0.60393	0.617318	-0.12576	-0.0562384	-0.190062	-0.107152	3.68387e-05	0.000149177	3.95088e-05	0.841741	1	0.670488	0.695026
AT1G01130	0.448081	0.685446	0.829384	-0.329945	-0.320994	-0.0925801	0.0603092	0.134901	0.0196795	0.00203722	0.672122	0.647469	1	1
AT1G01140	0.372653	-0.182597	-0.106781	0.318948	0.275401	-0.236302	-0.204033	0.0849915	0.511117	0.788997	0.527141	0.594732	0.716854	0.521727
AT1G01150	-0.203997	0.186793	0.400568	-0.124141	-0.158107	0.266649	0.446458	0.450981	0.505156	0.0375152	1	0.887228	0.670488	0.0504762
AT1G01160	-0.333019	-0.254624	-0.221116	0.0129513	0.0273361	0.091346	0.139239	0.0124966	0.0644646	0.0656524	1	1	0.888354	0.451727
AT1G01170	-0.20953	-0.309178	-0.252082	0.0615118	0.107706	-0.0381356	0.0651538	0.128829	0.0221999	0.0338354	1	0.838441	1	0.953647
AT1G01180	-0.517193	-0.756574	-0.503884	0.111334	0.0679794	-0.128048	0.081288	0.113057	0.0191624	0.0791615	1	1	1	1
AT1G01183	0.104473	-0.022459	-0.0841385	0.00860212	0.0975403	-0.11833	-0.0910715	1	1	1	1	1	1	1
AT1G01190	0.396244	0.0462556	1.04579	0.00741307	0.929542	-0.342576	1.57909	0.14382	1	0.000107719	1	0.0187602	0.670488	1.47464e-05
AT1G01200	0.371713	-0.14547	0.226667	0.198046	-0.106059	-0.319137	-0.251105	0.197898	0.80672	0.445564	0.94928	1	0.670488	0.546112
AT1G01210	0.04061	0.0566725	-0.131434	0.0291384	-0.164908	0.0452009	-0.336953	1	0.932171	0.348741	1	0.600321	1	0.0188043
AT1G01220	0.0693636	0.143962	0.136726	-0.068218	-0.0731727	0.00638009	-0.00581043	0.924753	0.472382	0.428555	1	1	1	1
AT1G01225	-0.231571	0.0587065	-0.166359	-0.0928968	-0.114691	0.197381	-0.0494787	0.521256	1	0.661292	1	1	0.859374	1
AT1G01230	-0.00078046	-0.11231	-0.160682	0.107572	-0.0644476	-0.00395694	-0.224349	1	0.588385	0.258067	0.94892	1	1	0.178592
AT1G01240	-0.353884	-0.613368	-0.984053	0.169158	0.341157	-0.0903259	-0.289012	0.179142	0.0152503	0.000123396	0.985479	0.554254	1	0.357489
AT1G01250	-0.620024	-0.220419	-0.712143	-0.364314	0.0812342	0.0352909	-0.0108851	0.0642546	0.688686	0.0165105	0.709624	1	1	1
AT1G01260	0.121035	0.224217	-0.0187196	-0.139214	-0.000760372	-0.0360318	-0.140515	0.402648	0.0714743	1	0.658805	1	1	0.354693
AT1G01270	0	0	0	0	0	0	0	1	1	1	1	1	1	1
AT1G01280	0.060252	0.00334733	0.060252	0	0	-0.0569047	-2.22045e-16	0.539427	1	0.448689	1	1	0.82393	1
AT1G01290	0.0155234	-0.307514	-0.204929	0.379286	0.359262	0.0562489	0.13881	1	0.192773	0.346754	0.369755	0.41008	1	0.804619
AT1G01300	0.378869	0.602207	0.455717	-0.0908581	-0.0887007	0.13248	-0.0118525	0.114806	0.0115586	0.0283553	1	1	0.96769	1
AT1G01305	0.0736414	0	0.060252	0	0	-0.0736414	-0.0133893	0.473897	1	0.527179	1	1	0.72883	1
AT1G01310	-0.0859071	-0.0233617	-0.0778767	-0.00445965	-0.286369	0.0580857	-0.278338	1	1	1	1	0.890145	1	0.755916
AT1G01320	0.256599	0.213659	0.149562	0.0544575	0.181793	0.0115177	0.0747563	0.181506	0.310194	0.457786	1	0.716737	1	1
AT1G01335	0	0	0	0	0	0	0	1	1	1	1	1	1	1
AT1G01340	0.604528	0.235581	1.77492	-0.320324	-0.467033	-0.689271	0.703358	0.269872	0.863536	0.000272611	1	0.751414	0.670488	0.220052
AT1G01350	0.0641721	0.211509	0.145627	-0.0668099	-0.126209	0.0805268	-0.0447532	0.994631	0.306782	0.443858	1	0.888108	1	1
AT1G01355	-0.0832034	-0.022939	-0.204881	0.022939	0.121677	0.0832034	0	1	1	0.417199	1	1	1	1
AT1G01360	-0.380116	-0.459317	-0.576784	0.0617063	0.0648292	-0.0174954	-0.131839	0.0405864	0.015239	0.00109011	1	1	1	0.753883
AT1G01370	-0.153646	0.122474	0.0152046	-0.160466	-0.184409	0.115654	-0.0155587	0.690358	0.813514	1	0.974111	0.841428	1	1
AT1G01380	-0.639411	0.0767882	0.0216154	-0.338738	-0.262893	0.377461	0.398133	0.0957141	1	1	0.842777	0.908776	0.718831	0.436773
AT1G01390	0.163303	0.575003	0.383532	-0.430375	-0.432219	-0.0186749	-0.21199	0.784342	0.0475934	0.147246	0.515052	0.478025	1	0.721724
AT1G01400	0	0	0	0	0	0	0	1	1	1	1	1	1	1
AT1G01410	0.060252	0	0	0	0	-0.060252	-0.060252	0.286946	1	1	1	1	0.670488	0.345469
AT1G01420	0.228246	0.539778	0.332613	-0.234643	0.1966	0.0768895	0.300967	0.360098	0.0133038	0.085805	0.70569	0.769789	1	0.236699
AT1G01430	-0.535515	-0.661731	-0.988238	0.213355	0.379357	0.0871385	-0.0733669	0.00564823	0.001242	8.44917e-06	0.697816	0.308416	1	1
AT1G01440	0.260415	0.0310039	-0.143419	0.208861	0.314498	-0.0205503	-0.0893362	0.2495	1	0.574212	0.764772	0.470853	1	0.996168
AT1G01448	-0.439594	-0.456762	-0.913293	0.311239	0.366155	0.294071	-0.107544	0.0140759	0.0126866	9.64583e-06	0.39656	0.282935	0.557897	0.854569
AT1G01450	-0.628321	-0.343941	-0.579559	0.2482	0.252688	0.53258	0.30145	0.0154552	0.252805	0.0128542	0.808882	0.743033	0.370871	0.361956
AT1G01453	-0.715123	0.0168863	-0.0758515	-0.144993	-0.0722639	0.587017	0.567008	0.363458	1	1	1	1	0.76361	0.626481
AT1G01460	-0.060252	-0.140108	0.100408	0.0798561	-0.060252	0	0.100408	0.904704	0.396078	0.518772	1	1	1	0.707426
AT1G01470	0.0657503	-0.130427	-0.282036	0.145613	-0.414993	-0.0505644	-0.76278	0.893834	0.454936	0.0244091	0.753481	0.0701233	1	3.92245e-05
AT1G01480	0.311507	-0.652777	0.292046	0.355152	0.203422	-0.609132	0.183962	0.855956	0.39948	0.82127	1	1	0.718831	1
AT1G01490	-0.0601352	-0.25582	-0.123355	0.115598	0.151017	-0.0800876	0.0877969	1	0.218779	0.605007	1	0.831071	1	0.962612
AT1G01500	0.999155	0.460874	0.423101	0.318426	0.149414	-0.219855	-0.42664	1.04881e-05	0.0143161	0.0106513	0.399044	0.838149	0.670488	0.0277829
AT1G01510	0.0558941	0.123276	0.0830825	0.103916	-0.0111113	0.171298	0.0160771	0.962582	0.488072	0.68115	0.939495	1	0.670488	1
AT1G01520	-0.50127	-0.245054	0.0527973	-0.23852	-0.0255573	0.0176959	0.52851	0.0238168	0.366392	1	0.732184	1	1	0.023976
AT1G01530	0	-0.00860212	0.0535574	0.10901	0	0.100408	0.0535574	1	1	0.900774	0.896855	1	0.841912	1
AT1G01540	0.308035	0.408232	0.0527285	-0.0902226	0.0549764	0.00997504	-0.20033	0.000489933	4.24171e-05	0.641433	0.716266	0.935948	1	0.0214931
AT1G01550	0.2902	0.168642	0.356729	0.00579549	0.0343338	-0.115762	0.100864	0.00125076	0.0582931	8.70994e-05	1	1	0.670488	0.358221
AT1G01560	1.08806	0.572191	2.77621	-0.488087	-0.28512	-1.00396	1.40302	0.106498	0.500775	6.69956e-05	0.945236	1	0.622341	0.0430341
AT1G01570	0.211072	0.00310655	0.44068	0.144812	0.0852939	-0.0631533	0.314902	0.609359	1	0.0798159	1	1	1	0.381072
AT1G01580	-0.850867	0.927069	-1.31532	-1.3603	-0.518285	0.417638	-0.982738	0.238422	0.209195	0.0245308	0.253822	0.849103	0.921208	0.19457
AT1G01590	0.212163	-0.371275	0.420017	0.207433	0.446109	-0.376004	0.653963	0.863835	0.503512	0.335158	1	0.695567	0.759132	0.181988
AT1G01600	0.0345602	0.258726	-0.0680713	-0.387588	-0.104167	-0.163422	-0.206799	1	0.451439	1	0.578431	1	0.948126	0.712512
AT1G01610	-0.0972507	-0.00606696	-0.173523	-0.116222	0.0113806	-0.0250387	-0.0648914	0.482488	1	0.0728876	0.719472	1	1	0.849315
AT1G01620	-0.0971856	-0.17699	-0.699441	0.204731	-0.00650816	0.124927	-0.608764	0.502888	0.133635	8.91148e-07	0.337537	1	0.703662	3.17202e-05
AT1G01630	-0.36815	-0.0936618	-0.0990062	-0.217182	-0.0745634	0.0573059	0.19458	0.0178596	0.750673	0.642472	0.592995	1	1	0.331016
AT1G01640	0.257952	-0.0748111	-0.127564	0.243758	-0.0879661	-0.0890042	-0.473482	0.568703	1	0.906344	0.935933	1	1	0.202766
AT1G01650	-0.0285821	-0.12067	-0.106899	0.0560564	0.136124	-0.0360313	0.0578062	1	0.506263	0.513196	1	0.742369	1	1
AT1G01660	-0.666551	-0.518315	-0.626965	-0.0405161	-0.294992	0.10772	-0.255406	0.235258	0.430367	0.199415	1	0.998404	1	0.943482
AT1G01670	-0.402937	-0.278746	-0.38715	0.0358942	0.0909987	0.160085	0.106786	0.47614	0.718611	0.413568	1	1	1	1
AT1G01680	0.0520122	0.0749607	2.95964	-0.31971	-0.529606	-0.296761	2.37802	1	1	8.18175e-09	0.748935	0.397559	0.718831	9.23099e-07
AT1G01690	-0.0951594	0.217868	0.110696	-0.161291	-0.266895	0.151736	-0.0610402	1	0.724485	1	1	0.862358	1	1
AT1G01695	-0.576963	-0.466141	-0.573341	0.0386831	0.210595	0.149504	0.214217	0.094532	0.224262	0.0586514	1	0.964599	1	0.823641
AT1G01700	-0.572424	0.46276	0.110152	-0.633435	-0.681492	0.40175	0.00108375	0.176768	0.327684	1	0.473781	0.404465	0.718831	1
AT1G01710	-0.194792	-0.0083865	-0.146293	-0.136082	0.0160155	0.0503234	0.0645145	0.0800934	1	0.153666	0.63834	1	1	0.86478
AT1G01715	0.0494044	-0.311831	-0.202137	0.29596	0.325935	-0.0652747	0.074394	1	0.413567	0.605121	0.794325	0.668814	1	1
AT1G01720	-0.0775601	-0.39596	0.000105627	0.291594	-0.172335	-0.0268065	-0.0946692	0.941605	0.0342062	1	0.474171	0.763115	1	0.931433
AT1G01725	-0.131603	-0.283366	-0.353936	0.0929483	0.101729	-0.0588151	-0.120604	0.808015	0.309307	0.105595	1	1	1	0.9404
AT1G01730	-0.0629644	-0.0952048	-0.0628685	0.0115197	-0.111747	-0.0207207	-0.111651	1	0.798371	0.949468	1	0.950845	1	0.815232
AT1G01740	-0.116474	0.203718	-0.331739	-0.394675	0.0613857	-0.0744828	-0.15388	1	0.726606	0.310351	0.63834	1	1	0.968264
AT1G01750	-0.617955	-0.151081	-0.0452738	-0.149835	-0.419909	0.317039	0.152773	0.073386	0.904217	1	1	0.600321	0.720816	0.987951
AT1G01760	0.246273	0.0510712	-0.547624	0.114384	0.533024	-0.0808186	-0.260874	0.83763	1	0.225243	1	0.638765	1	0.896582
AT1G01770	0.0775022	-0.246635	-0.248214	0.229512	0.172817	-0.0946257	-0.152899	0.94959	0.254048	0.15478	0.63834	0.768481	1	0.649443
AT1G01780	-0.191502	-0.111976	-0.24951	0.0272649	-0.0128701	0.106791	-0.0708776	0.414025	0.767748	0.169254	1	1	0.977412	1
AT1G01790	-0.109333	0.239419	-0.145692	-0.317748	0.0675913	0.031004	0.0312326	0.716104	0.211117	0.431872	0.334553	1	1	1
AT1G01800	-0.155538	-0.0855714	-0.101627	-0.100111	-0.0493215	-0.0301445	0.0045897	0.0300243	0.308807	0.125345	0.592995	0.918533	1	1
AT1G01810	0.00981114	0.194384	-0.123697	-0.0756348	0.149631	0.108938	0.016123	1	0.870472	1	1	1	1	1
AT1G01820	0.0720912	-0.160443	-0.0768108	0.161817	0.212302	-0.0707173	0.0633996	0.774167	0.264123	0.655043	0.63834	0.398996	0.963465	0.931577
AT1G01830	-0.225908	-0.241967	-0.417179	0.0520862	0.262186	0.0360269	0.0709146	0.0820962	0.0675796	0.000732453	1	0.282257	1	0.894621
AT1G01840	-0.417625	-0.137622	-0.605171	-0.130629	0.157815	0.149374	-0.029732	0.286946	0.952122	0.0529594	1	1	1	1
AT1G01860	-0.0695755	0.241555	-0.097256	-0.240529	0.0833547	0.0706016	0.0556741	0.891734	0.127822	0.620202	0.449751	1	1	1
AT1G01870	0	0	-0.106142	0	0.106142	0	0	1	1	0.212767	1	0.600321	1	1
AT1G01880	0.00946972	0.0752433	0.0126559	-0.00914956	0.00878598	0.056624	0.0119722	1	0.98027	1	1	1	1	1
AT1G01890	0	0.00334733	0	0	0	0.00334733	0	1	0.451439	1	1	1	0.718831	1
AT1G01900	0.0910545	0.53106	-0.355278	-0.389283	-0.152164	0.0507226	-0.598496	1	0.0590377	0.16696	0.572757	1	1	0.0377073
AT1G01910	0.0142729	-0.0646853	0.0679467	0.0344581	-0.0953912	-0.0445002	-0.0417175	1	0.724459	0.617514	1	0.768481	1	1
AT1G01920	-0.0644207	-0.0557136	-0.035367	0.11535	-0.0294146	0.124058	-0.000360936	1	1	1	1	1	0.919829	1
AT1G01930	-0.144117	-0.214204	-0.438433	0.171946	0.18392	0.101859	-0.110397	0.581052	0.315277	0.00770068	0.814701	0.714831	0.972949	0.848578
AT1G01940	-0.126907	-0.12061	-0.136246	-0.0998701	0.00277171	-0.0935733	-0.00656765	0.824172	0.837897	0.708887	1	1	1	1
AT1G01950	0.458355	0.476688	0.377518	-0.0251734	-0.0117448	-0.00684021	-0.0925818	0.00900507	0.00791677	0.0157151	1	1	1	0.917057
AT1G01960	0.085874	-0.0562166	-0.0424306	0.209037	0.160022	0.0669462	0.0317178	0.730196	0.935752	1	0.503116	0.608537	1	1
AT1G01970	0.0366916	0.17396	-0.0895521	-0.062558	-0.0143887	0.07471	-0.140632	1	0.225073	0.567703	1	1	0.952929	0.395487
AT1G01980	0.022939	-0.0340937	-0.0382482	0.183598	0.10901	0.126565	0.0478226	1	1	1	0.948149	1	1	1
AT1G01990	0.208672	-0.150097	-0.0737838	0.364063	0.258252	0.00529425	-0.0242041	0.290938	0.52062	0.88548	0.25939	0.520384	1	1
AT1G02000	0.0578912	-0.0407904	-0.158396	0.0295994	0.179795	-0.0690821	-0.0364928	0.968701	1	0.265902	1	0.600321	1	1
AT1G02010	0.244026	0.296791	-0.0774104	0.0161125	0.187122	0.0688771	-0.134315	0.401967	0.306617	1	1	0.85848	1	0.892952
AT1G02020	-0.0653466	-0.0605473	-0.32177	-0.0308078	0.128026	-0.0260085	-0.128398	1	1	0.0567976	1	0.923213	1	0.778203
AT1G02030	-0.24336	0.15932	-0.303433	-0.559931	-0.386627	-0.157252	-0.446701	0.808269	0.985683	0.591226	0.63834	0.800235	1	0.478079
AT1G02040	0.25566	-0.131949	-0.182877	0.0884588	0.187197	-0.29915	-0.251339	0.589508	0.942676	0.725777	1	1	0.730608	0.697756
AT1G02050	-0.106328	-0.114604	-0.286232	0.130568	-0.0403631	0.122292	-0.220267	0.924752	0.875438	0.216054	1	1	1	0.567953
AT1G02060	-0.106102	-0.331547	-0.197851	0.327805	0.0940379	0.10236	0.00228881	0.941311	0.25494	0.493833	0.63834	1	1	1
AT1G02065	0.0547815	-0.0285827	-0.106388	-0.16514	-0.301285	-0.248504	-0.462454	1	1	0.942134	1	0.694903	0.772182	0.153067
AT1G02067	-0.510156	-0.0772752	0.208569	-0.128929	-0.291389	0.303951	0.427335	0.282596	1	0.793685	1	0.911076	0.863409	0.470388
AT1G02070	-0.244199	-0.28351	-0.310259	-0.0335727	-0.100309	-0.0728842	-0.16637	0.726029	0.619129	0.479773	1	1	1	1
AT1G02080	0.115196	-0.00348103	-0.0494505	0.0876414	0.175781	-0.031036	0.0111345	0.770293	1	1	1	0.78742	1	1
AT1G02090	-0.2624	-0.051935	-0.11366	-0.102072	-0.0929442	0.108392	0.0557959	0.0382246	0.936943	0.398914	0.908741	0.886475	0.775875	0.994218
AT1G02100	-0.0338711	-0.182189	-0.207253	0.155228	0.178466	0.00691022	0.00508432	1	0.428057	0.225338	0.866989	0.723571	1	1
AT1G02110	-0.0771676	-0.0309949	-0.192732	0.134139	0.157853	0.180311	0.0422888	0.815549	1	0.144489	0.814689	0.647698	0.670488	1
AT1G02120	-0.119946	-0.0198646	-0.0537377	-0.0514468	0.0325643	0.0486348	0.0987727	0.612664	1	0.978061	1	1	1	0.835818
AT1G02130	-0.156893	-0.206834	-0.178076	0.0151243	-0.0198939	-0.0348172	-0.0410772	0.299914	0.160107	0.158878	1	1	1	1
AT1G02136	0	0	0	0	0	0	0	1	1	1	1	1	1	1
AT1G02140	-0.121869	-0.144228	-0.0520191	0.122314	-0.0488258	0.0999557	0.0210241	0.49292	0.396269	0.923956	0.844704	1	0.858478	1
AT1G02145	-0.240111	-0.250096	-0.32895	-0.0210005	0.0879692	-0.030986	-0.000870243	0.286946	0.302527	0.072297	1	1	1	1
AT1G02150	-0.0591128	-0.0155403	-0.203421	0.0975405	0.14592	0.141113	0.00161232	0.779497	1	0.0255923	0.808641	0.531615	0.670488	1
AT1G02160	-0.374164	-0.0222307	-0.21403	-0.0705501	-0.0714176	0.281383	0.0887156	0.0927633	1	0.335158	1	1	0.670488	1
AT1G02170	0.0428223	-0.139766	0.248891	0.0945644	-0.0818202	-0.0880242	0.124248	0.958249	0.249674	0.00874255	0.846064	0.858016	0.7899	0.347259
AT1G02180	-0.293214	-0.322688	-0.342429	-0.0167732	-0.0184095	-0.0462466	-0.0676243	0.206506	0.172347	0.0789236	1	1	1	1
AT1G02190	0.109967	0.556795	-0.0287459	-0.302389	-0.440903	0.14444	-0.579616	1	0.402023	1	1	0.823403	1	0.408977
AT1G02205	-0.0328247	0.0544301	-0.313965	-0.29289	-0.353422	-0.205635	-0.634562	1	1	0.238099	0.743153	0.600321	0.853585	0.0292892
AT1G02210	0	0	0	0	0	0	0	1	1	1	1	1	1	1
AT1G02220	0.274888	0.0466141	1.73024	-0.429261	-0.480372	-0.657534	0.974983	0.625354	1	2.42247e-05	0.659667	0.593521	0.50411	0.0128196
AT1G02228	0	0	0	0	0	0	0	1	1	1	1	1	1	1
AT1G02230	0.226489	-0.328604	1.98256	0.157519	-0.47563	-0.397574	1.28044	0.998471	0.812126	0.000794719	1	0.85848	0.915549	0.0487575
AT1G02250	0.232356	-0.0798561	0.410218	0.0832034	0	-0.229009	0.177862	0.234354	0.897931	0.0102241	1	1	0.670488	0.486241
AT1G02260	-0.18387	0.0114772	-0.0191537	-0.17805	-0.124471	0.0172977	0.0402457	0.612268	1	1	0.952249	1	1	1
AT1G02270	0.209999	0.178693	0.155954	0.00498497	-0.00469547	-0.0263211	-0.0587407	0.179481	0.308807	0.284292	1	1	1	1
AT1G02280	-0.185086	-0.199184	-0.404393	0.075937	0.0529924	0.0618391	-0.166314	0.397945	0.373766	0.0133385	1	1	1	0.562927
AT1G02290	0.057973	-0.0472324	-0.167885	0.084799	0.264448	-0.0204064	0.03859	1	1	0.431739	1	0.564314	1	1
AT1G02300	-0.525628	-0.133526	-0.606721	-0.218961	0.0922431	0.173142	0.0111506	0.0292611	0.795122	0.0057666	0.841741	1	0.868689	1
AT1G02305	-0.260948	-0.320875	-0.147178	0.0576912	-0.0377787	-0.00223644	0.0759904	0.0053184	0.00122515	0.0793532	1	1	1	0.647494
AT1G02310	-0.399701	-0.42468	-0.00465694	0.0971869	-0.203626	0.0722073	0.191417	0.300238	0.302836	1	1	0.988459	1	0.892499
AT1G02320	0.0736414	0	0	0	0	-0.0736414	-0.0736414	0.769607	1	1	1	1	0.954706	0.864497
AT1G02330	-0.015002	0.252252	-0.0999299	-0.166447	-0.0847651	0.100808	-0.169693	1	0.172548	0.688201	0.789441	1	0.947675	0.478974
AT1G02335	-0.238726	-0.0379629	-0.385834	-0.0070585	-0.308382	0.193705	-0.45549	0.178213	1	0.010134	1	0.356094	0.69164	0.0101841
AT1G02340	-0.208374	-0.356854	-0.672715	0.430864	0.258018	0.282384	-0.206323	0.729475	0.382387	0.0225342	0.63834	0.856147	0.777773	0.834253
AT1G02350	0.00756792	0.2687	-0.43398	-0.0813908	-0.213586	0.179741	-0.655133	1	0.535647	0.150686	1	0.937775	0.976127	0.0563599
AT1G02360	0.463839	0.106309	1.43799	-0.225821	-0.329602	-0.58335	0.644554	0.465921	1	0.00203515	1	0.93826	0.687132	0.305757
AT1G02370	0.0513493	-0.154724	0.206783	0.198407	-0.162865	-0.00766684	-0.00743147	1	0.786615	0.529015	0.963335	0.988798	1	1
AT1G02380	0.0292268	0.0984195	-0.220735	-0.0518891	0.284303	0.0173037	0.0343407	1	1	0.678028	1	0.85848	1	1
AT1G02390	-0.692318	-0.612342	-0.141903	-0.0502091	0.147374	0.0297666	0.697789	0.0544413	0.105887	0.909054	1	1	1	0.0681577
AT1G02400	-0.249478	0.379652	0.626866	-0.618004	-0.553785	0.0111261	0.322559	0.715276	0.451439	0.0730043	0.466651	0.531615	1	0.634074
AT1G02405	0.0401432	0.520734	0.430293	-0.292621	0.381168	0.18797	0.771318	1	0.0381596	0.051729	0.63834	0.470853	0.839833	0.00407072
AT1G02410	0.0130085	-0.0440821	-0.00286036	-0.0187065	0.0409464	-0.0757972	0.0250775	1	1	1	1	1	1	1
AT1G02420	0.307787	0.0161446	-0.265102	0.185473	0.360866	-0.106169	-0.212023	0.179707	1	0.19943	0.87319	0.415062	1	0.502583
AT1G02430	0.275936	0.0784085	-0.111644	-0.145552	-0.0585593	-0.34308	-0.44614	0.662503	1	1	1	1	0.763779	0.379658
AT1G02440	0.335956	0.0229514	0.32338	0.0397005	0.296686	-0.273304	0.28411	0.650238	1	0.5878	1	0.958947	0.958895	0.849519
AT1G02450	-0.277878	0.238367	1.30133	-0.160302	-0.411772	0.355943	1.16743	0.713819	0.79267	0.00135255	1	0.751414	0.797806	0.010508
AT1G02460	0.46258	-0.00474553	-0.181092	0.0830224	-0.161423	-0.384304	-0.805096	0.292911	1	0.836315	1	1	0.718831	0.0538847
AT1G02470	0.186336	0.106598	0.514061	0.123379	-0.136622	0.0436402	0.191103	0.84188	1	0.120923	1	1	1	0.915481
AT1G02475	-0.217926	-0.415312	-0.423133	-0.00786007	0.0271519	-0.205246	-0.178055	0.215159	0.0123022	0.0043264	1	1	0.670488	0.407732
AT1G02480	0	0.100408	0	0	0	0.100408	0	1	0.308807	1	1	1	0.670488	1
AT1G02490	0.19787	-0.0195917	0.173146	-0.0545173	0.221273	-0.271979	0.196549	0.617376	1	0.6205	1	0.818245	0.718831	0.72282
AT1G02500	0.0474175	0.0584664	0.180293	0.0128948	-0.0374896	0.0239437	0.0953856	0.972074	0.861496	0.101185	1	1	1	0.677736
AT1G02510	-0.100408	0.0798561	0	-0.100408	-0.100408	0.0798561	0	0.568881	0.711155	1	0.909723	0.840185	0.919764	1
AT1G02520	0.346031	0.223096	2.21113	-0.395732	-0.340991	-0.518667	1.52411	0.552653	0.816281	6.80786e-06	0.817235	0.837189	0.670488	0.00129616
AT1G02530	0.141206	-0.128556	0.388943	-0.0302417	-0.135296	-0.300004	0.112441	0.977547	0.991373	0.27582	1	1	0.798671	1
AT1G02540	0	0.0798561	0	0	0	0.0798561	0	1	0.308807	1	1	1	0.670488	1
AT1G02550	0	0	0	0	0	0	0	1	1	1	1	1	1	1
AT1G02560	-0.0380054	-0.0328096	-0.160259	0.0103089	0.0616999	0.0155047	-0.060554	1	1	0.126653	1	1	1	0.913507
AT1G02570	-0.485768	-0.760132	0.0534502	0.120915	-0.331516	-0.153449	0.207702	0.179743	0.0280536	1	1	0.74294	1	0.845878
AT1G02575	-0.397306	0.0637464	-0.695914	-0.132171	0.00866216	0.328881	-0.289946	0.456308	1	0.0680807	1	1	0.831868	0.775451
AT1G02580	-0.098426	-0.172443	1.01486	0.106095	-0.0811496	0.0320781	1.03214	1	0.931146	0.00679118	1	1	1	0.0176897
AT1G02590	0	0.00334733	0	0	0	0.00334733	0	1	0.451439	1	1	1	0.718831	1
AT1G02600	0	0.00334733	0	0	0	0.00334733	0	1	0.451439	1	1	1	0.718831	1
AT1G02610	0.515074	-0.290208	0.224519	0.440805	0.220219	-0.364477	-0.0703354	0.305806	0.703236	0.788997	0.792794	1	0.807502	1
AT1G02620	0.267389	0.180988	-0.0695396	0.210617	0.0631371	0.124216	-0.273791	0.77701	0.953083	1	1	1	1	0.858109
AT1G02630	0.16144	-0.0567395	-0.193179	-0.0317656	-0.0598798	-0.249945	-0.414498	0.984773	1	0.838771	1	1	0.953073	0.503336
AT1G02640	0.532714	0.212448	-0.0943892	0.34492	0.0271985	0.0246541	-0.599904	0.00267009	0.308807	0.742885	0.280706	1	1	0.00193098
AT1G02650	-0.00897698	0.0191038	0.0599557	0.161664	0.105227	0.189745	0.174159	1	1	1	1	1	1	1
AT1G02660	0.724551	0.152881	0.659138	0.289659	0.211266	-0.282012	0.145853	0.0282782	0.886131	0.0257513	0.862813	0.954397	0.779281	0.994411
AT1G02670	-0.328863	0.38767	0.0697627	-0.153114	-0.528652	0.563419	-0.130026	0.615993	0.490597	1	1	0.600321	0.670488	1
AT1G02680	-0.0435106	-0.20817	-0.208422	0.083092	0.0473473	-0.0815678	-0.117564	1	0.308807	0.205497	1	1	1	0.774927
AT1G02681	0.060252	-0.11735	0	0.203901	0	0.0262987	-0.060252	0.924911	0.5165	1	0.536778	1	1	0.997488
AT1G02690	-0.177567	-0.0187429	0.137927	-0.0597924	-0.340731	0.0990312	-0.0252375	0.649579	1	0.728151	1	0.554254	1	1
AT1G02700	0.353571	-0.175316	-0.15113	0.314933	0.264392	-0.213954	-0.24031	0.655364	0.993453	1	1	1	1	0.959363
AT1G02705	0.470372	1.04204	-0.0823685	-0.242052	0.111787	0.329616	-0.440953	0.420275	0.0317655	1	1	1	0.885445	0.555021
AT1G02710	0.462863	1.0854	-0.113996	-0.261378	0.104133	0.361161	-0.472727	0.376574	0.0162345	1	1	1	0.80607	0.431388
AT1G02720	-0.194142	-0.139761	-0.371226	0.0435702	0.0690196	0.0979517	-0.108065	0.419021	0.642406	0.0345448	1	1	1	0.899155
AT1G02730	-0.0305045	0.264939	0.0453437	-0.139897	-0.147925	0.155547	-0.0720763	1	0.354772	1	1	0.963975	0.908352	1
AT1G02740	0.215481	0.0856981	0.0379553	0.240615	0.277213	0.110832	0.0996879	0.493247	0.989448	1	0.779504	0.621009	1	1
AT1G02750	0.1715	-0.00745243	0.0106706	0.0765254	-0.020732	-0.102427	-0.181562	0.562209	1	1	1	1	1	0.609997
AT1G02760	0	-0.0832034	0	0.0832034	0	0	0	1	0.308807	1	0.63834	1	1	1
AT1G02770	-0.0342761	-0.333936	0.183689	0.152187	-0.191568	-0.147473	0.0263968	1	0.478713	0.7967	1	1	1	1
AT1G02780	-0.00205487	0.0225989	0.236843	0.0639369	-0.145506	0.0885907	0.0933922	1	1	0.0886356	1	0.75498	0.961699	0.845474
AT1G02790	0	0.00334733	0.104473	0	0.100408	0.00334733	0.204881	1	1	0.742424	1	1	1	0.432777
AT1G02800	-0.3716	0.0553107	0.125356	-0.0888896	-0.289326	0.338021	0.20763	0.587715	1	1	1	0.973144	0.869811	0.996162
AT1G02810	0.0732104	0.340495	0.230817	-0.0844546	-0.168263	0.18283	-0.010656	1	0.363439	0.529458	1	1	0.951694	1
AT1G02813	-0.297455	-0.181756	0.100408	-0.0689895	-0.577647	0.0467093	-0.179784	0.501288	0.805769	1	1	0.398996	1	0.909886
AT1G02816	-0.305172	-0.52189	-0.400046	-0.0415051	-0.0765679	-0.258223	-0.171442	0.0445298	0.0012741	0.00400307	1	1	0.527953	0.383864
AT1G02820	0.213611	0.296341	0.160011	-0.215745	-0.0848159	-0.133015	-0.138416	0.458305	0.265512	0.575772	0.812997	1	0.95851	0.847964
AT1G02830	0.151098	-0.211805	-0.0918055	0.215152	0.00860212	-0.14775	-0.234301	0.435035	0.236008	0.694464	0.603329	1	0.718831	0.19434
AT1G02840	-0.260736	-0.0737397	-0.199036	-0.0856221	-0.100525	0.101374	-0.0388248	0.0096598	0.61971	0.026236	0.876422	0.719846	0.718831	1
AT1G02850	0.334017	-0.969281	0.0511746	0.539118	0.0992813	-0.76418	-0.183561	0.331239	0.00220068	1	0.367768	1	0.216133	0.844878
AT1G02860	0.154369	-0.0581477	-0.108015	0.122302	0.0740913	-0.0902143	-0.188293	0.649765	1	0.789564	1	1	1	0.598619
AT1G02870	0.212835	0.220063	0.378419	0.117094	-0.206754	0.124323	-0.0411691	0.538588	0.501734	0.101353	1	0.834358	1	1
AT1G02880	0.316239	0.32749	0.407291	-0.0902118	-0.112132	-0.0789611	-0.0210798	0.168868	0.169703	0.0359379	1	1	1	1
AT1G02890	-0.0667087	-0.122182	-0.173275	-0.00593642	0.0680539	-0.0614094	-0.0385122	0.756841	0.365966	0.0849688	1	0.971026	0.977491	1
AT1G02900	-0.0400255	0.00900686	-0.020945	-0.0226753	-0.184705	0.026357	-0.165625	1	1	1	1	0.817974	1	0.715476
AT1G02910	-0.100004	0.0392161	-0.168543	-0.117092	-0.045585	0.0221289	-0.114123	0.596777	1	0.164617	0.841741	1	1	0.589349
AT1G02920	1.61451	-0.321938	4.61634	0.344337	-0.3125	-1.59211	2.68933	0.311759	1	0.000720288	1	1	0.708441	0.076208
AT1G02930	0.778309	0.0693042	3.66683	-0.544297	-0.336568	-1.2533	2.55195	0.662787	1	0.000649539	1	1	0.705831	0.0288386
AT1G02940	-0.700744	-0.102163	0.291229	-0.470411	0.000369924	0.12817	0.992343	0.157905	1	0.662088	0.78321	1	1	0.0466197
AT1G02950	0.0182036	-0.0509021	-0.422413	0.179279	0.131915	0.110174	-0.308702	1	1	0.120982	1	1	1	0.452388
AT1G02952	-0.235551	-0.102934	-0.649405	0.0653517	0.169525	0.197969	-0.244328	0.670582	1	0.0324459	1	1	0.95926	0.747886
AT1G02960	-0.123113	-0.272619	-0.274078	0.0905036	0.155456	-0.059003	0.00449103	0.721926	0.209291	0.123171	1	0.840185	1	1
AT1G02965	0	-0.0569047	0	0.0569047	0	0	0	1	0.308807	1	0.63834	1	1	1
AT1G02970	0.10503	0.221187	0.338866	-0.166995	-0.190025	-0.0508383	0.043811	1	0.839341	0.503601	1	1	1	1
AT1G02980	-0.105081	-0.75497	0.0107309	0.262642	0.0249841	-0.387246	0.140796	1	0.0249444	1	0.915904	1	0.6874	1
AT1G02990	0.163518	0.0231398	-0.1527	0.109321	0.253461	-0.0310576	-0.0627579	0.197898	1	0.170952	0.832928	0.248534	1	0.916039
AT1G03000	-0.154024	-0.114725	-0.263456	0.115994	0.117881	0.155293	0.00844939	0.238031	0.451439	0.0131285	0.797865	0.726792	0.670488	1
AT1G03010	-0.00305195	0.360634	0.0134189	-0.184345	-0.203462	0.179341	-0.186991	1	0.4954	1	1	1	1	0.980472
AT1G03020	-0.248745	-0.266774	-0.439898	0.464078	-0.0412503	0.446049	-0.232404	0.794063	0.745004	0.322277	0.746273	1	0.718831	0.918191
AT1G03030	-0.157753	-0.154769	0.0120322	-0.0282767	-0.182235	-0.0252922	-0.0124497	0.680165	0.683631	1	1	0.850976	1	1
AT1G03040	0.101378	-0.0837179	-0.0445492	0.0414297	-0.0359409	-0.143666	-0.181868	0.162527	0.308807	0.630442	1	1	0.361099	0.0125077
AT1G03050	-0.160707	0.138551	-0.388328	-0.138016	0.334305	0.161242	0.106683	0.99853	1	0.404872	1	0.862936	1	1
AT1G03055	-0.0281019	0.276442	-0.121498	-0.393077	0.0257311	-0.0885332	-0.0676652	1	0.248928	0.698253	0.326389	1	1	1
AT1G03060	0.267811	0.098515	0.0624123	0.195736	0.298209	0.0264403	0.092811	0.174054	0.81783	0.981844	0.74779	0.444138	1	0.944646
AT1G03070	-0.298661	-0.238074	-0.863078	-0.255374	0.218702	-0.194788	-0.345715	0.367133	0.523334	0.00123533	0.841741	0.85848	0.885154	0.345469
AT1G03080	0.00115114	-0.00185827	0.063295	0.0166655	0.0946744	0.0136561	0.156818	1	1	0.858261	1	0.93826	1	0.411702
AT1G03090	0.0920213	-0.532678	-0.260342	0.435064	0.22992	-0.189636	-0.122444	0.932772	0.0146258	0.205163	0.264491	0.676231	0.75363	0.87727
AT1G03100	0.222069	0.122338	0.296282	0.128137	-0.060042	0.0284056	0.0141711	0.630505	0.940346	0.334154	1	1	1	1
AT1G03103	0	0	0	0	0	0	0	1	1	1	1	1	1	1
AT1G03106	0.041687	0.592111	-0.452194	-0.53908	0.0362136	0.011344	-0.457667	1	0.572923	0.679567	0.965772	1	1	0.846269
AT1G03110	0.125517	0.22665	-0.112748	-0.0259995	-0.0633348	0.0751337	-0.3016	0.898516	0.531156	0.886806	1	1	1	0.39807
AT1G03120	-0.151235	-0.811801	-0.169779	0.40603	-0.0272953	-0.254536	-0.0458396	1	0.0794895	0.925104	0.836837	1	0.964313	1
AT1G03130	-0.355257	-0.160743	-0.979409	-0.130917	0.184354	0.0635972	-0.439798	0.164692	0.689169	0.000104943	1	0.866679	1	0.0942183
AT1G03140	-0.0405973	-0.175985	-0.202801	0.147014	-0.0112891	0.0116262	-0.173492	0.945765	0.0825661	0.0193592	0.516081	1	1	0.101006
AT1G03150	-0.173904	-0.108471	-0.159609	0.0882604	0.0171956	0.153693	0.0314901	0.304104	0.633953	0.284422	1	1	0.718831	1
AT1G03160	-0.0577483	-0.028031	-0.264621	-0.0621405	0.159992	-0.0324232	-0.0468812	0.848042	1	0.00927616	1	0.536913	1	1
AT1G03165	0.229426	-0.270215	0.16066	0.298587	-0.0490967	-0.201054	-0.117863	0.740882	0.626854	0.86754	0.911261	1	0.985601	1
AT1G03170	0.158174	0.266654	-0.330907	-0.293778	-0.0479888	-0.185299	-0.53707	1	0.750673	0.53294	0.996114	1	1	0.345469
AT1G03180	-0.420593	-0.0773403	-0.0482913	-0.301161	-0.316879	0.0420917	0.0554219	0.55354	1	1	1	0.967202	1	1
AT1G03190	0.284424	-0.308473	-0.102443	0.442089	0.352248	-0.150808	-0.0346182	0.304415	0.292987	0.886806	0.367768	0.531749	0.938606	1
AT1G03200	-0.129019	-0.586412	-0.373971	0.29896	0.189051	-0.158432	-0.0559014	1	0.357288	0.566828	1	1	1	1
AT1G03210	-0.481079	0.0436971	-0.262574	-0.348253	-0.292422	0.176523	-0.0739163	0.0430761	1	0.25539	0.544046	0.600321	0.853754	1
AT1G03220	0.167176	-0.113673	0.826607	-0.15815	-0.247891	-0.438998	0.411541	0.707492	0.903616	0.0007995	1	0.746505	0.519642	0.151364
AT1G03230	0.154452	-0.0999603	0.44224	0.162071	0.0056415	-0.0923419	0.29343	0.475604	0.757225	0.00415871	0.806904	1	0.982834	0.111874
AT1G03240	0.100408	0	-0.100408	0	0.100408	-0.100408	-0.100408	0.635212	1	0.546215	1	0.888108	0.860362	0.736248
AT1G03250	0.169188	0.0747664	-0.0902742	0.0606611	0.0908926	-0.0337609	-0.16857	0.0500743	0.503197	0.291394	0.969892	0.688538	1	0.0665923
AT1G03260	0.197139	0.0817852	0.0393359	-0.0545489	-0.0919243	-0.169903	-0.249728	0.310992	0.872338	1	1	1	0.718831	0.217356
AT1G03270	-0.111671	0.021951	-0.0128384	-0.136796	-0.0672609	-0.00317321	0.0315719	1	1	1	1	1	1	1
AT1G03280	-0.101602	-0.116284	-0.1745	-0.0448861	0.0609579	-0.0595681	-0.0119396	0.613703	0.506795	0.168621	1	1	1	1
AT1G03290	-0.0614815	-0.145321	0.104514	-0.0105352	-0.0618304	-0.0943742	0.104165	0.676987	0.131573	0.22286	1	0.917718	0.718831	0.361704
AT1G03300	-0.389218	0.0588247	-0.405165	-0.0743088	0.175398	0.373734	0.15945	0.156326	1	0.0877017	1	0.929164	0.665092	0.845137
AT1G03310	-0.174546	-0.179328	-0.190316	-0.0363343	0.182628	-0.0411165	0.166858	0.221394	0.229829	0.113653	1	0.548827	1	0.316109
AT1G03320	0.00130108	-0.0692136	-0.566298	0.0340206	0.340965	-0.0364941	-0.226634	1	1	0.0363387	1	0.640192	1	0.719847
AT1G03325	0.060252	-0.0832034	0	0.0832034	0	-0.060252	-0.060252	0.667015	0.451439	1	0.806904	1	0.883066	0.765618
AT1G03330	-0.142261	-0.0134413	-0.0097675	-0.209544	-0.195321	-0.0807244	-0.0628277	0.513252	1	1	0.63834	0.600321	1	1
AT1G03340	0.126213	-0.361021	-0.331177	0.346907	0.378272	-0.140327	-0.0791178	0.804042	0.142098	0.11301	0.509236	0.420852	0.935835	1
AT1G03350	-0.00869937	-1.09954e-05	-0.00299786	0.0669558	0.044468	0.0756442	0.0501695	1	1	1	0.834394	0.972345	0.718831	0.770237
AT1G03360	-0.00705158	-0.0555788	0.108906	0.0439188	-0.0710969	-0.00460841	0.0448605	1	1	0.846072	1	1	1	1
AT1G03365	0.0411167	0.204154	0.0374049	-0.125235	-0.00861988	0.0378028	-0.0123317	1	0.131142	1	0.785665	1	1	1
AT1G03370	0.0418517	0.110936	0.478636	-0.0978247	0.0273999	-0.0287405	0.464184	1	0.75818	0.00505211	1	1	1	0.0185447
AT1G03380	-0.299615	-0.418186	-0.46839	0.115837	0.250613	-0.00273449	0.0818369	0.0379548	0.00504727	0.000761391	0.912175	0.393674	1	0.882315
AT1G03390	0.122738	-0.201534	0.369014	0.0958711	-0.0172042	-0.228401	0.229072	0.979599	0.716043	0.222208	1	1	0.866539	0.743482
AT1G03395	0	0	0.195687	-0.060252	-0.060252	-0.060252	0.135435	1	1	0.265963	1	1	1	0.715213
AT1G03400	0.0806719	-0.135696	-0.166648	0.00537025	0.190036	-0.210997	-0.0572846	0.994122	0.724485	0.509352	1	0.797743	0.718831	1
AT1G03410	-0.189984	-0.156876	-0.781699	0.0999305	0.0944539	0.133039	-0.497261	0.442601	0.570527	0.000134402	1	1	0.898559	0.017322
AT1G03420	-0.0038498	0.0805798	-0.560658	0.0231951	0.122329	0.107625	-0.434479	1	0.960133	0.00348845	1	0.991021	1	0.0491741
AT1G03430	0.0570075	-0.0374792	-0.447439	-0.0489737	0.0418709	-0.14346	-0.462576	1	1	0.0137202	1	1	0.874559	0.0303039
AT1G03440	-0.132294	-0.238825	-0.464589	0.106247	0.178057	-0.000283783	-0.154238	0.613963	0.233011	0.00387183	1	0.710541	1	0.593179
AT1G03445	0.459036	-0.0978873	-0.2283	0.323699	0.293295	-0.233224	-0.394042	0.563269	1	0.900377	1	1	1	0.765618
AT1G03457	0.428036	0.414605	0.0577913	-0.198788	0.107476	-0.21222	-0.262769	0.158878	0.198901	1	0.980392	1	0.858537	0.564409
AT1G03470	0.260439	0.220405	1.5948	-0.09608	-0.116323	-0.136114	1.21804	0.560176	0.663109	1.20078e-05	1	1	1	0.000888407
AT1G03475	-0.0339152	0.0359433	-0.047961	0.0116784	0.0615879	0.0815369	0.0475421	1	1	0.839386	1	0.991021	0.832779	0.983282
AT1G03490	-0.100408	0.0172042	0	-0.0172042	-0.100408	0.100408	0	0.642814	1	1	1	0.892801	0.864124	1
AT1G03495	-0.609091	-0.0868661	0.648327	-0.382828	-0.0913551	0.139397	1.16606	0.00191175	0.892834	0.00051418	0.273223	1	0.861642	1.44906e-05
AT1G03502	-0.0390286	-0.494921	-0.0244702	0.17662	-0.436015	-0.279272	-0.421457	1	0.360803	1	1	0.740506	0.930152	0.533863
AT1G03506	-0.579003	-0.141749	-0.0175906	-0.467126	-0.758005	-0.029872	-0.196593	0.0344074	0.829385	1	0.408838	0.0970958	1	0.748801
AT1G03510	0.41821	0.745726	0.367163	-0.0303467	0.384608	0.297169	0.333562	0.237889	0.0225827	0.235313	1	0.600321	0.725669	0.45859
AT1G03515	0	0	0.060252	0	0	0	0.060252	1	1	0.212767	1	1	1	0.345469
AT1G03520	0.00123322	0.113651	-0.173553	-0.00447242	0.0771634	0.107946	-0.0976225	1	0.958295	0.68957	1	1	1	1
AT1G03530	0.290329	0.467362	0.382708	-0.0118947	-0.0713904	0.165139	0.0209895	0.138877	0.014987	0.0227282	1	1	0.760575	1
AT1G03540	0.452458	-0.0346587	-0.363268	0.388776	0.683461	-0.0983408	-0.132265	0.210856	1	0.266884	0.655268	0.282935	1	1
AT1G03545	-0.252061	-0.196765	0.0114443	-0.11664	-0.0989048	-0.0613441	0.1646	0.582494	0.734933	1	1	1	1	0.930296
AT1G03550	-0.213512	-0.196918	-0.0149565	-0.0741632	-0.0984351	-0.0575688	0.100121	0.607368	0.650965	1	1	1	1	1
AT1G03560	0.460521	0.413182	0.0670315	0.00472546	0.350543	-0.0426137	-0.0429471	0.000213474	0.000793378	0.692321	1	0.0559838	1	1
AT1G03570	0	0.163841	0	0	0	0.163841	0	1	0.308807	1	1	1	0.670488	1
AT1G03580	-0.181829	0.0551909	-0.185537	-0.198554	0.315847	0.038466	0.31214	0.980726	1	0.911477	1	0.929575	1	0.795796
AT1G03590	0.0166737	-0.00242879	0.0123217	0.0355973	0.0591313	0.0164949	0.0547793	1	1	1	1	1	1	1
AT1G03600	-0.265919	-0.208941	-0.566926	-0.0548195	0.0717173	0.00215783	-0.22929	0.0412659	0.135712	5.02662e-05	1	1	1	0.106716
AT1G03610	-0.195373	-0.217261	-0.616963	0.1066	0.153092	0.084712	-0.268497	0.437	0.387915	0.00128752	1	0.869191	1	0.284301
AT1G03620	0.151107	-0.111259	-0.177318	0.126127	-0.0234082	-0.136239	-0.351833	0.88767	0.99681	0.729735	1	1	1	0.404591
AT1G03630	-0.316277	-0.0903423	-0.285429	-0.185534	-0.010516	0.040401	0.0203323	0.00264345	0.497667	0.00276745	0.367768	1	1	1
AT1G03640	0	0	0	0	0	0	0	1	1	1	1	1	1	1
AT1G03650	-0.312399	-0.079716	0.325692	0.184135	-0.0801884	0.416818	0.557903	0.435073	1	0.316662	1	1	0.670488	0.115842
AT1G03660	0.088553	-0.0324921	0.761214	0.223432	-0.336225	0.102387	0.336435	1	1	0.0582335	1	0.87146	1	0.716539
AT1G03670	0.150364	0.0262987	0.100408	-0.103755	-0.16066	-0.22782	-0.210616	0.640069	1	0.80677	1	0.858332	0.718831	0.471786
AT1G03680	-0.0760935	-0.0176936	-0.259736	-0.0812976	0.0717013	-0.0228977	-0.111941	0.369888	1	0.000300883	0.68652	0.726972	1	0.172524
AT1G03687	-0.102201	0.0907872	-0.140691	-0.0451104	-0.0472813	0.147878	-0.0857715	0.872996	0.914354	0.606291	1	1	0.876507	1
AT1G03700	-0.614685	0.234563	-0.718953	-0.787896	-0.602459	0.0613518	-0.706727	0.213565	0.831922	0.0819696	0.399044	0.577667	1	0.173269
AT1G03710	-0.0356779	-0.195742	-0.0784038	-0.184976	-0.354912	-0.34504	-0.397637	1	0.592968	1	0.960066	0.550266	0.670488	0.17177
AT1G03720	0	0	0	0	0	0	0	1	1	1	1	1	1	1
AT1G03730	0.340028	0.469086	0.854665	-0.0266546	0.114	0.102403	0.628637	0.209953	0.0711938	0.000498688	1	1	1	0.0171544
AT1G03740	0.393929	0.213648	0.688194	-0.0789251	0.157922	-0.259207	0.452187	0.0463315	0.38	0.000401532	1	0.843184	0.670488	0.0293759
AT1G03743	-0.117649	-0.0291537	-0.0458904	-0.134853	-0.137721	-0.0463579	-0.065962	0.772896	1	1	0.990111	0.918533	1	1
AT1G03746	-3.33067e-16	0.0832034	-0.192213	-0.100408	0.0918055	-0.0172042	-0.100408	1	0.86956	0.256643	1	1	1	0.874182
AT1G03750	0.024934	-0.0623186	-0.0856314	0.152619	0.0380035	0.0653668	-0.0725618	1	1	0.865258	0.926879	1	1	1
AT1G03760	-0.0923386	-0.076657	-0.186552	0.139179	0.0774355	0.154861	-0.0167778	0.87816	0.946359	0.340598	0.956319	1	0.812353	1
AT1G03770	-0.0650294	-0.0440422	0.0925912	0.125878	0.0496283	0.146865	0.207249	0.971549	1	0.723525	0.934461	1	0.750366	0.325679
AT1G03780	0.132831	0.101889	0.253795	0.000644342	-0.111129	-0.0302973	0.00983572	0.915743	1	0.43576	1	1	1	1
AT1G03790	-0.162859	-0.734178	-0.250225	0.237387	0.0773108	-0.333933	-0.0100548	1	0.136922	0.7403	1	1	0.862395	1
AT1G03800	0.524561	-0.0998418	0.0521157	0.244427	0.246713	-0.379975	-0.225732	0.100079	1	1	0.920448	0.847613	0.670488	0.74286
AT1G03810	0	0	0	0	0	0	0	1	1	1	1	1	1	1
AT1G03820	-0.245405	0.140304	-0.241513	-0.317174	-0.608436	0.0685348	-0.604545	0.425092	0.787613	0.348962	0.63834	0.184028	1	0.0217585
AT1G03830	-0.00659783	0.0749248	0.20982	0.0154828	-0.0492787	0.0970054	0.167139	1	1	0.411538	1	1	1	0.760362
AT1G03840	0.456187	0.356	0.718085	-0.047282	-0.120045	-0.147469	0.141853	0.174731	0.352932	0.0116761	1	1	1	0.988664
AT1G03850	-0.189919	-0.559933	-0.139818	0.275693	0.0668728	-0.0943212	0.116974	0.568881	0.0196878	0.688763	0.651541	1	1	0.946814
AT1G03860	-0.0992276	-0.128284	0.135829	0.117617	-0.0818052	0.0885605	0.153251	0.708349	0.525559	0.404182	0.928212	1	0.959707	0.480458
AT1G03870	0.529169	0.66327	0.696372	-0.166039	-0.188754	-0.0319376	-0.0215514	0.0226498	0.00584993	0.00151493	0.967666	0.838441	1	1
AT1G03880	-2.07967	2.43408	-0.106142	-2.18581	-2.07967	2.32794	-0.106142	0.615993	0.495659	1	0.916576	0.87109	0.787595	1
AT1G03890	-0.815039	0.929825	0	-0.815039	-0.815039	0.929825	0	0.596407	0.492307	1	0.926678	0.85848	0.755141	1
AT1G03900	-0.182677	-0.152673	-0.0372415	-0.00944364	-0.0893013	0.0205613	0.0561346	0.117531	0.239172	0.98877	1	0.850118	1	0.946945
AT1G03905	0.625471	0.692979	0.616234	-0.197617	-0.0679778	-0.130109	-0.0772151	0.0604102	0.0394037	0.0366932	1	1	1	1
AT1G03910	-0.157114	-0.190783	-0.110259	0.0484218	-0.0498728	0.0147529	-0.00301756	0.133665	0.0672609	0.262904	1	1	1	1
AT1G03920	-0.270318	0.0679235	-0.044422	-0.273143	-0.221535	0.0650992	0.00436091	0.435035	1	1	0.798625	0.847613	1	1
AT1G03930	0.0844422	0.224618	-0.0364234	-0.184282	-0.0209982	-0.0441061	-0.141864	0.701152	0.0962127	1	0.561592	1	1	0.402097
AT1G03935	-0.219407	-0.550889	-0.701634	0.221167	0.181768	-0.110315	-0.300459	0.834446	0.256524	0.062521	1	1	1	0.748067
AT1G03940	-0.707886	0.168105	0.819267	-0.697787	-0.234534	0.178203	1.29262	0.00145067	0.577159	0.000177142	0.0499322	0.662131	0.796353	1.61594e-05
AT1G03950	-0.228692	-0.00890712	-0.276297	-0.189073	0.0242314	0.0307121	-0.0233734	0.286946	1	0.11781	0.794325	1	1	1
AT1G03960	0.183328	0.111017	0.0401666	-0.18438	-0.00945946	-0.256691	-0.152621	0.735763	0.969114	1	1	1	0.764538	0.9272
AT1G03970	0.193161	-0.00721407	0.165625	0.150795	0.15411	-0.0495797	0.126575	0.460525	1	0.482817	0.954264	0.875903	1	0.844513
AT1G03980	-0.317324	-0.0641417	-0.15487	0.0907282	-0.0891239	0.343911	0.0733306	0.661074	1	0.971966	1	1	0.839696	1
AT1G03982	0.060252	0	0	0	0	-0.060252	-0.060252	0.286946	1	1	1	1	0.670488	0.345469
AT1G03987	-0.315899	0.0176966	0.060252	-0.149984	-0.315899	0.183611	0.060252	0.0397252	1	0.914146	0.799146	0.278283	0.670488	1
AT1G03990	0.137101	-0.122171	1.63762	-0.0213514	0.038192	-0.280624	1.53872	1	1	0.000258939	1	1	0.92911	0.00195527
AT1G03993	0.501613	0.0677772	-0.309694	0.454915	0.769443	0.0210792	-0.0418634	0.286946	1	0.53477	0.713198	0.356094	1	1
AT1G03997	0	0	-0.20655	0	0.20655	0	0	1	1	0.030417	1	0.325365	1	1
AT1G04000	-0.260354	-0.18352	-0.195409	-0.0305911	0.0611528	0.0462426	0.126098	0.254048	0.483867	0.357451	1	1	1	0.842948
AT1G04003	0	0	0	0	0	0	0	1	1	1	1	1	1	1
AT1G04007	-0.496881	-0.465239	-0.405032	-0.127325	0.0722441	-0.0956829	0.164094	0.0924313	0.134402	0.130017	1	1	1	0.881963
AT1G04010	-0.0700526	-0.391488	-0.0534755	0.184059	0.117011	-0.137376	0.133588	0.904528	0.0125611	0.965944	0.63834	0.865326	0.747279	0.601298
AT1G04013	-0.0452479	0.0219108	-0.19425	-0.00332188	0.29176	0.0638368	0.142758	1	1	0.456436	1	0.600321	1	0.845174
AT1G04017	0.229031	-0.278001	-0.457697	0.451401	0.313988	-0.0556316	-0.372741	0.841454	0.723052	0.299344	0.764793	0.900679	1	0.626651
AT1G04020	-0.341389	-0.18391	-0.323193	0.226919	0.190377	0.384397	0.208572	0.173898	0.582936	0.142371	0.807966	0.841969	0.562418	0.592895
AT1G04023	-0.0553547	-0.0383789	-0.316662	0.290309	0.554538	0.307285	0.293231	1	1	0.626619	1	0.632638	0.925621	0.852286
AT1G04030	-0.150241	0.0535257	0.212853	-0.101229	-0.26263	0.102538	0.100465	0.497373	1	0.18272	1	0.463843	0.940359	0.857127
AT1G04033	0	-0.0832034	0.00860212	0.0832034	0.100408	0	0.10901	1	0.821168	1	1	0.957307	1	0.771946
AT1G04037	0.266199	-0.275598	-0.271773	0.169935	0.28444	-0.371861	-0.253531	0.578465	0.541156	0.4738	1	0.81382	0.716854	0.711285
AT1G04040	-0.190983	-0.00617964	0.154987	-0.105359	-0.201469	0.0794434	0.144501	0.283314	1	0.331263	0.990653	0.600321	1	0.557614
AT1G04043	0	0	-0.100408	0	0.100408	0	0	1	1	0.212767	1	0.600321	1	1
AT1G04047	-0.331397	-0.564892	-0.287164	0.285459	-0.0253168	0.051964	0.0189165	0.563073	0.222759	0.574026	0.974111	1	1	1
AT1G04050	0.0368466	0.0329774	-0.0798552	0.0601989	0.0353599	0.0563297	-0.0813419	1	1	1	1	1	1	1
AT1G04053	-0.599451	-0.162653	-0.0374237	0.051285	-0.252558	0.488083	0.309469	0.131584	0.92262	1	1	0.938227	0.670488	0.661316
AT1G04057	0.370046	-0.0368535	-0.294462	0.187677	0.340984	-0.219223	-0.323525	0.46056	1	0.535186	1	0.807465	0.977854	0.651428
AT1G04063	-0.00956204	0	0.0535574	-0.0832034	-0.0832034	-0.0736414	-0.020084	1	1	0.773119	0.912396	0.843184	0.87288	1
AT1G04067	-0.375322	-0.516476	-0.494179	0.0567985	0.10731	-0.084356	-0.0115461	0.616219	0.415607	0.330109	1	1	1	1
AT1G04070	0.206479	0.0385203	-0.0791591	0.0632603	-0.13967	-0.104698	-0.425307	0.461189	1	0.954747	1	0.960048	1	0.0725172
AT1G04073	-0.0458188	0.217609	-0.324857	-0.255739	0.282915	0.00768841	0.00387606	1	0.839985	0.522955	1	0.938523	1	1
AT1G04077	-0.0451301	0.605651	-0.382919	-0.559316	-0.174048	0.0914655	-0.511837	1	0.135127	0.31181	0.535384	1	1	0.266005
AT1G04080	0.0391627	0.0283192	-0.0417845	0.063715	0.00896741	0.0528715	-0.0719798	1	1	1	1	1	1	0.99066
AT1G04083	-0.00882018	0.0292564	-0.0168311	-0.0107387	-0.0927215	0.0273378	-0.100732	1	1	1	1	1	1	1
AT1G04087	0	0	0	0	0	0	0	1	1	1	1	1	1	1
AT1G04090	0.0403212	0.17973	-0.113238	-0.171535	-0.197504	-0.0321269	-0.351062	1	1	1	1	1	1	0.834253
AT1G04093	-0.155239	0.149504	0	-0.155239	-0.155239	0.149504	0	0.552943	0.567558	1	0.895108	0.830601	0.823656	1
AT1G04097	-0.25414	-0.388595	-0.441294	-0.00819198	0.0768573	-0.142647	-0.110297	0.399006	0.153477	0.0493106	1	1	0.967484	0.994665
AT1G04100	-0.00909924	-0.0566124	-0.235173	0.0662963	0.23258	0.0187831	0.00650581	1	1	0.680109	1	0.985131	1	1
AT1G04103	-0.463813	-0.190559	-0.0423772	0.0323988	-0.0550563	0.305653	0.366379	0.150169	0.732202	1	1	1	0.718831	0.345469
AT1G04105	0.0797311	0.0543645	-0.248844	0.159739	0.347505	0.134373	0.0189294	1	1	0.676731	1	0.817974	1	1
AT1G04107	0.629598	0.647646	0.580035	-0.0228055	0.131131	-0.00475708	0.0815683	0.120626	0.122677	0.106737	1	1	1	1
AT1G04110	0.059188	0.173514	-0.112346	-0.117814	-0.0391522	-0.00348827	-0.210687	1	0.632128	0.827287	1	1	1	0.595976
AT1G04117	0.409649	0.0175304	-0.237184	0.0709778	0.286135	-0.321141	-0.360698	0.0604102	1	0.261272	1	0.576543	0.642794	0.132909
AT1G04120	-0.0439613	-0.0663887	0.0197632	0.102489	-0.0045475	0.0800615	0.059177	1	0.801625	1	0.884205	1	0.907477	0.956611
AT1G04123	0.0271178	0.106483	0.143102	-0.206891	-0.414639	-0.127525	-0.298655	1	1	0.918242	1	0.639567	1	0.657125
AT1G04127	-0.0832034	0.0798561	0.060252	-0.0832034	-0.0832034	0.0798561	0.060252	0.610042	0.626124	0.735914	0.936931	0.867284	0.862083	0.898838
AT1G04130	-0.0750831	-0.278926	-0.151524	0.118557	0.0844422	-0.0852851	0.00800089	0.970053	0.182755	0.483787	1	1	1	1
AT1G04133	0.20655	0.0467093	0.0535574	0.106142	0.100408	-0.0536983	-0.052585	0.597974	1	1	1	1	1	1
AT1G04137	0	0.100408	0.0535574	0	0	0.100408	0.0535574	1	0.405754	0.726476	1	1	0.718831	0.889915
AT1G04140	0.0653986	0.0444511	0.060518	0.0519285	0.0283163	0.0309811	0.0234358	0.682555	0.886419	0.650682	1	1	1	1
AT1G04143	0	0	0	0	0	0	0	1	1	1	1	1	1	1
AT1G04147	0.0694546	-0.482963	-0.408702	0.0891809	0.196821	-0.463236	-0.281335	1	0.26781	0.260695	1	1	0.670488	0.713403
AT1G04150	-0.701532	0.179943	0.158354	-0.397651	-0.546771	0.483825	0.313115	0.211518	0.998866	1	0.932245	0.689086	0.718831	0.851478
AT1G04153	-0.135776	-0.060252	0.100408	-0.0693093	-0.209417	0.00621471	0.0267663	0.690194	1	0.796477	1	0.700572	1	1
AT1G04157	-0.0748795	-0.649883	-0.524336	0.417053	0.194789	-0.157951	-0.254667	1	0.224964	0.251497	0.854106	1	1	0.90613
AT1G04160	0.0539448	0.177927	-0.10166	-0.23066	-0.0168003	-0.106678	-0.172405	1	0.49994	0.792235	0.681699	1	0.998424	0.623376
AT1G04163	0.119359	0.56394	0.249586	-0.132024	-0.0781055	0.312557	0.0521214	1	0.298374	0.736255	1	1	0.887639	1
AT1G04167	0	0	0	0	0	0	0	1	1	1	1	1	1	1
AT1G04170	0.00516531	0.0727274	0.178167	0.0398812	-0.107284	0.107443	0.0657171	1	0.75709	0.113044	1	0.799226	0.760575	0.90972
AT1G04173	0.308144	-0.41319	0.00766699	0.430394	0.123347	-0.290939	-0.17713	0.445247	0.278642	1	0.629688	1	0.743323	0.90008
AT1G04177	0	-0.0832034	0	0.0832034	0	0	0	1	0.308807	1	0.63834	1	1	1
AT1G04180	0.465804	0.412759	0.717642	0.259249	-0.312614	0.206205	-0.060776	0.587727	0.658969	0.20928	1	1	1	1
AT1G04183	-0.136392	-0.0776413	-0.734067	0.0705265	0.140025	0.129277	-0.45765	0.704662	0.973427	0.00036411	1	0.929031	0.933628	0.0369079
AT1G04187	-0.0991302	-0.337603	0.112534	-0.121755	-0.00684357	-0.360228	0.204821	1	0.516932	1	1	1	0.736471	0.93016
AT1G04190	0.0383115	0.108879	-0.0321597	-0.0244613	-0.0320307	0.0461059	-0.102502	1	0.764669	1	1	1	1	0.898013
AT1G04193	-0.303601	-0.232523	-0.143775	0.044134	-0.16874	0.115212	-0.00891392	0.785229	0.907537	1	1	1	1	1
AT1G04197	-0.707177	0.32548	-0.0918055	-0.52768	-0.326338	0.504978	0.289034	0.0622194	0.505991	1	0.587829	0.804258	0.670488	0.698663
AT1G04200	0.137097	0.272335	0.265562	-0.0862137	-0.00560068	0.0490246	0.122865	0.557425	0.129369	0.0800394	1	1	1	0.735026
AT1G04203	0.0630946	0.103895	0.214217	0.0604457	-0.143455	0.101246	0.00766699	1	0.988036	0.540367	1	1	1	1
AT1G04207	0	0	0	0	0	0	0	1	1	1	1	1	1	1
AT1G04210	0.139175	0.057307	0.0922502	0.0801488	0.00122501	-0.00171882	-0.0456995	0.377913	0.917298	0.58511	1	1	1	1
AT1G04213	-0.143937	-0.162807	0.360407	0.0502701	0.0585393	0.0313996	0.562883	1	1	0.593198	1	1	1	0.431196
AT1G04217	-0.142691	-0.732521	-0.0534705	0.358936	-0.0875355	-0.230894	0.00168508	1	0.114032	1	0.895658	1	0.99409	1
AT1G04220	-0.556736	-0.402938	-0.582894	-0.317988	-0.380321	-0.16419	-0.406479	0.0246994	0.131252	0.00928188	0.63834	0.474853	0.906706	0.142387
AT1G04223	-0.439452	-0.488723	-0.406992	0.0214678	0.0803893	-0.0278031	0.112849	0.418474	0.36804	0.385618	1	1	1	1
AT1G04227	-0.309185	-0.199764	0.143757	-0.115459	-0.42982	-0.00603824	0.0231209	0.46347	0.750613	0.867715	1	0.595315	1	1
AT1G04230	0.395731	0.35986	0.433441	-0.0671662	0.112298	-0.103037	0.150008	0.0200583	0.0385036	0.00534704	1	0.940556	0.94404	0.594764
AT1G04233	0.507677	-0.114981	-0.0592522	0.445115	0.522062	-0.177543	-0.0448674	0.0588779	0.916388	1	0.427481	0.316516	0.901159	1
AT1G04237	-0.281895	0.0297265	0.0514881	-0.191666	-0.21409	0.119955	0.119293	0.123103	1	1	0.720225	0.600321	0.892596	0.785437
AT1G04240	0.420156	0.563779	0.51595	-0.253987	0.105627	-0.110364	0.201421	0.00341137	0.000331198	0.0002644	0.367768	0.873072	0.829126	0.228282
AT1G04243	0	0	0	0	0	0	0	1	1	1	1	1	1	1
AT1G04247	-0.481373	-0.293461	-0.636529	-0.259419	-0.31422	-0.071507	-0.469376	0.101309	0.422998	0.013118	0.841741	0.657946	1	0.140986
AT1G04250	-0.210752	-0.0160926	-0.323945	-0.21916	-0.0915416	-0.0245004	-0.204734	0.159353	1	0.0112197	0.50022	0.951366	1	0.222286
AT1G04253	0	0	0	0	0	0	0	1	1	1	1	1	1	1
AT1G04257	0	0	0	0	0	0	0	1	1	1	1	1	1	1
AT1G04260	-0.120371	-0.124536	-0.258749	0.0126328	0.0205494	0.00846797	-0.117829	0.692103	0.662116	0.118406	1	1	1	0.805046
AT1G04263	-0.100408	0.00334733	0	-0.0172042	0.00573475	0.0865507	0.106142	0.861302	1	1	1	1	1	0.919672
AT1G04267	-0.6555	-0.291173	-0.151659	-0.389482	-0.28042	-0.0251547	0.223421	0.0527936	0.506653	0.846839	0.662271	0.824939	1	0.795818
AT1G04270	-0.0440721	0.137819	0.169294	-0.00946741	-0.189646	0.172424	0.0237199	1	0.488228	0.263672	1	0.600321	0.715698	1
AT1G04273	-0.56993	-0.340844	-0.212902	-0.0967866	-0.13867	0.1323	0.218359	0.178342	0.513984	0.752882	1	1	1	0.90008
AT1G04277	0.0431764	-0.747245	-0.0829961	0.601971	0.190396	-0.188451	0.0642237	1	0.16995	1	0.63834	1	1	1
AT1G04280	-0.126879	-0.0619712	-0.0511145	-0.0447685	0.102403	0.020139	0.178168	0.535349	0.934955	0.975463	1	0.922444	1	0.345469
AT1G04283	0	0	0	0	0	0	0	1	1	1	1	1	1	1
AT1G04287	0	0.100408	0	0	0	0.100408	0	1	0.428207	1	1	1	0.718831	1
AT1G04290	-0.146478	-0.125888	-0.132764	-0.18327	-0.157053	-0.16268	-0.143339	0.451642	0.550308	0.433298	0.640034	0.712439	0.718831	0.553787
AT1G04293	0	0	0	0	0	0	0	1	1	1	1	1	1	1
AT1G04295	-0.139434	-0.10062	-0.136555	-0.209559	-0.168658	-0.170745	-0.165778	0.631134	0.815861	0.556238	0.701548	0.792501	0.742306	0.596793
AT1G04297	-0.251669	0.0721856	0.403704	-0.0386761	-0.407735	0.285179	0.247638	0.889623	1	0.522465	1	0.864385	0.990114	0.974141
AT1G04300	0.128103	-0.0565396	0.00597823	0.150514	0.171347	-0.0341287	0.049222	0.499175	0.953765	1	0.748628	0.600321	1	1
AT1G04303	0.144346	0.0379989	-0.0822301	0.0984649	0.0337997	-0.00788254	-0.192777	1	1	1	1	1	1	1
AT1G04307	0	0	-0.0918055	0	0.0918055	0	0	1	1	0.536674	1	0.878661	1	1
AT1G04310	0.131236	0.000962654	-0.135679	0.267505	0.120213	0.137232	-0.146703	0.51166	1	0.393579	0.373176	0.843049	0.730608	0.506306
AT1G04313	0.0879782	0.236055	0.203354	-0.192213	-0.0860708	-0.0441363	0.0293049	0.953546	0.364409	0.357883	0.845813	1	1	1
AT1G04317	0.131635	-0.00573475	0.28409	-0.0490967	0.120551	-0.186466	0.273007	0.999681	1	0.488985	1	1	0.999822	0.704275
AT1G04320	0	0	0	0	0	0	0	1	1	1	1	1	1	1
AT1G04323	0.0908456	0.043503	0.309811	-0.0262987	0.0172042	-0.0736414	0.236169	1	1	0.266557	1	1	1	0.638304
AT1G04327	0	0	0	0	0	0	0	1	1	1	1	1	1	1
AT1G04330	0.0962147	0.254146	0.104177	-0.0203846	0.0385646	0.137547	0.0465269	1	0.484866	0.945235	1	1	1	1
AT1G04333	0	0	0	0	0	0	0	1	1	1	1	1	1	1
AT1G04337	0	0	0	0	0	0	0	1	1	1	1	1	1	1
AT1G04340	0.010354	-0.123419	0.0272915	0.0644468	-0.060905	-0.0693266	-0.0439674	1	0.600757	1	1	1	1	1
AT1G04343	-0.130559	0.023208	-0.485251	-0.14453	0.0792751	0.00923641	-0.275417	0.639292	1	0.00331358	0.909723	1	1	0.179453
AT1G04347	0.180449	-0.078335	-0.193474	0.193091	0.283597	-0.065693	-0.090326	0.524375	0.973962	0.381673	0.835576	0.565784	1	1
AT1G04350	-0.239058	-0.287268	-0.353532	-0.0402239	0.101947	-0.0884334	-0.0125261	0.0471665	0.0189281	0.0016916	1	0.814292	0.858294	1
AT1G04353	-0.323744	-0.139537	-0.260069	-0.0556571	-0.011021	0.12855	0.0526542	0.0645265	0.557681	0.101188	1	1	0.85616	1
AT1G04357	0.015503	-0.0876231	-0.398814	0.0631924	0.409613	-0.0399336	-0.00470367	1	1	0.272485	1	0.652084	1	1
AT1G04360	-0.0340679	0.27871	0.23363	-0.583929	-0.27101	-0.271151	-0.0033121	1	0.572456	0.616338	0.434648	0.863091	0.838311	1
AT1G04363	0.138278	-0.135092	-0.26399	0.233107	0.198536	-0.0402628	-0.203733	1	1	0.669599	1	1	1	0.96873
AT1G04367	-0.419283	-0.157627	-0.776356	-0.458732	0.210207	-0.197076	-0.146866	0.145622	0.77618	0.00240534	0.428083	0.865417	0.868975	0.913522
AT1G04370	0.060252	0.0262987	0.249244	0.0569047	0	0.0229514	0.188992	1	1	0.180972	1	1	1	0.520015
AT1G04373	0	0	0	0	0	0	0	1	1	1	1	1	1	1
AT1G04377	0	0	0	0	0	0	0	1	1	1	1	1	1	1
AT1G04380	-0.0676953	0.259219	-0.0869004	-0.438196	-0.245275	-0.111281	-0.26448	1	0.570695	1	0.62738	0.874523	1	0.663598
AT1G04383	0	0	0	0	0	0	0	1	1	1	1	1	1	1
AT1G04387	0	0	-0.0918055	0	0.0918055	0	0	1	1	0.212767	1	0.600321	1	1
AT1G04390	-0.0311658	-0.0811747	-0.367317	0.158176	0.108099	0.108167	-0.228052	1	0.91855	0.0298502	0.887191	1	0.96578	0.345469
AT1G04397	0.0736414	0	0.113809	0	0	-0.0736414	0.040168	0.66495	1	0.270612	1	1	0.881143	1
AT1G04400	-0.0407293	-0.273077	-0.397838	0.176365	0.0694907	-0.0559831	-0.287618	1	0.0314961	0.000896969	0.582478	1	1	0.0287581
AT1G04403	0	0	0	0	0	0	0	1	1	1	1	1	1	1
AT1G04407	0	-0.105662	0	0.10901	0	0.00334733	0	1	0.333764	1	0.63834	1	1	1
AT1G04410	-0.0217627	-0.0785027	0.142065	0.0451649	-0.113231	-0.0115752	0.0505963	1	0.608523	0.147079	1	0.675115	1	0.960489
AT1G04413	0.0481542	0.380194	0.284458	-0.255216	-0.186473	0.0768237	0.04983	1	0.438803	0.527372	0.988406	1	1	1
AT1G04417	0	0.00334733	0.100408	0	0	0.00334733	0.100408	1	1	0.465046	1	1	1	0.646875
AT1G04420	-0.256123	-0.0913826	-0.317193	-0.0981191	0.0734398	0.0666208	0.0123694	0.0112445	0.474704	0.000990751	0.802392	0.890145	0.906372	1
AT1G04425	-0.24028	0.283771	0.200018	-0.238086	-0.19781	0.285964	0.242488	0.854479	0.753729	0.880656	1	1	0.945499	0.936001
AT1G04427	-0.110496	-0.191612	-0.402124	0.00472801	0.0131062	-0.0763882	-0.278522	1	0.848978	0.293353	1	1	1	0.743326
AT1G04430	0.220326	0.384031	0.174264	-0.0668588	-0.0917669	0.0968456	-0.137829	0.0469362	0.00120314	0.0821207	1	0.825693	0.761665	0.332519
AT1G04433	-0.0257186	0.218383	0.0996298	-0.00740536	0.122565	0.236697	0.247913	1	0.69177	1	1	1	0.868813	0.717763
AT1G04437	-0.354159	-0.240505	0.0467902	0.0261648	-0.280536	0.139819	0.120413	0.656397	0.865963	1	1	1	1	1
AT1G04440	0.016058	-0.103993	-0.0100267	0.0249184	0.0575047	-0.095133	0.03142	1	0.431371	1	1	1	0.722466	1
AT1G04443	0	0	0	0	0	0	0	1	1	1	1	1	1	1
AT1G04445	0.0736414	-0.268674	-0.120497	0.291625	0.470695	-0.05069	0.276557	1	0.492323	0.909082	0.807876	0.470206	1	0.564692
AT1G04447	0	0	0	0	0	0	0	1	1	1	1	1	1	1
AT1G04450	0	0	0	0	0	0	0	1	1	1	1	1	1	1
AT1G04453	-0.100408	0	0	-0.100408	-0.100408	0	0	0.286946	1	1	0.63834	0.600321	1	1
AT1G04455	0.0133893	0.0832034	1.11022e-16	-0.060252	0.0401556	0.00956204	0.0267663	1	0.943909	1	1	1	1	1
AT1G04457	0.0133893	0.0832034	1.11022e-16	-0.060252	0.0401556	0.00956204	0.0267663	1	0.943909	1	1	1	1	1
AT1G04463	0.821279	0.133903	0.213282	0.552002	0.268422	-0.135374	-0.339575	0.0139944	0.946738	0.640053	0.434719	0.84278	1	0.474733
AT1G04467	-0.0344284	-0.0632225	-0.277485	-0.189718	-0.0623301	-0.218512	-0.305387	1	1	0.571206	1	1	0.975253	0.690737
AT1G04470	-0.116374	0.47267	0.814524	-0.332199	-0.371899	0.256845	0.558999	1	0.242774	0.0100573	0.814821	0.688438	0.861642	0.158654
AT1G04473	-0.512439	-0.206403	0.153213	-0.0877104	-0.185735	0.218326	0.479917	0.411919	0.945309	1	1	1	1	0.546489
AT1G04477	0.270054	0.0640815	-0.18029	0.0711377	0.248647	-0.134834	-0.201696	0.604143	1	0.778375	1	0.906618	1	0.877985
AT1G04480	-0.0865034	0.00616386	0.0292065	0.0553953	-0.177616	0.148063	-0.0619064	0.970326	1	1	1	0.836498	0.893047	1
AT1G04483	0.0783518	0.0314364	0.229708	0.208899	-0.262374	0.161984	-0.111018	1	1	0.781538	1	0.996345	1	1
AT1G04487	-0.0583901	-0.253286	-0.35664	0.104851	0.1204	-0.0900447	-0.17785	1	0.373766	0.0911214	1	1	1	0.700743
AT1G04490	0.0379105	0.554967	0.974176	-0.423043	-0.447703	0.0940139	0.488563	1	0.362367	0.0294485	0.883923	0.790076	1	0.508707
AT1G04493	-0.737607	-0.0256437	-0.24304	-0.30995	-0.396825	0.402013	0.0977418	0.185108	1	0.829522	1	0.866679	0.83721	1
AT1G04497	-0.216892	-0.591995	-0.0554976	-0.0765792	-0.0492694	-0.451683	0.112125	0.870774	0.24648	1	1	1	0.718831	1
AT1G04500	0.05069	0.224593	-0.135788	-1.11022e-16	0.215152	0.173903	0.0286737	1	0.419251	0.657033	1	0.73469	0.820926	1
AT1G04503	0.127146	0.125571	0.0300306	0.0132463	-0.114473	0.0116712	-0.211588	0.328322	0.365966	1	1	0.718361	1	0.0848084
AT1G04507	-0.363933	-0.0095113	0.240533	-0.329791	-0.255226	0.0246308	0.34924	0.295215	1	0.506936	0.742441	0.833103	1	0.390193
AT1G04510	0.000151339	0.0668101	0.0620662	-0.0785193	-0.158265	-0.0118605	-0.0963502	1	0.87378	0.859701	1	0.64326	1	0.778475
AT1G04513	-0.0973371	0.0745101	0.194006	-0.276577	0.0922749	-0.10473	0.383618	0.957717	1	0.472689	0.659667	1	1	0.150885
AT1G04517	0.151098	0.17915	0.214217	-0.0262987	-0.0832034	0.00175409	-0.020084	0.506483	0.408155	0.189478	1	1	1	1
AT1G04520	-0.0299139	0.416069	0.284032	-0.216433	-0.266822	0.229549	0.0471237	1	0.0443477	0.129802	0.735463	0.581078	0.704992	1
AT1G04523	0.060252	0.00334733	0	0	0	-0.0569047	-0.060252	0.286946	1	1	1	1	0.711887	0.345469
AT1G04527	-0.16066	0.0865507	0.195687	-0.16066	-0.16066	0.0865507	0.195687	0.592838	0.927922	0.359761	0.924555	0.856937	1	0.531038
AT1G04530	-0.119846	0.162076	-0.0719556	-0.222193	-0.0973647	0.0597291	-0.0494739	0.292644	0.140924	0.5722	0.217503	0.752198	0.957197	0.957859
AT1G04533	-0.398069	0.163613	-0.446639	-0.348121	-0.276946	0.213562	-0.325515	0.403728	0.933892	0.241264	0.856836	0.908634	0.985934	0.644063
AT1G04537	-0.278782	-0.440324	-0.257596	0.0663633	-0.0744189	-0.0951779	-0.0532321	0.285034	0.0631741	0.246211	1	1	1	1
AT1G04540	-0.218087	-0.000402396	-0.824327	-0.00955924	-0.00638235	0.208125	-0.612622	0.867138	1	0.0370046	1	1	1	0.251316
AT1G04543	0.140172	0.0576989	0.0134017	0.129094	0.0401556	0.0466211	-0.0866142	0.844858	1	1	1	1	1	1
AT1G04547	0.126214	0.00334733	0	-2.22045e-16	0	-0.122867	-0.126214	0.286946	1	1	1	1	0.695021	0.345469
AT1G04550	0.0838211	0.0737583	-0.057001	0.037679	0.0217955	0.0276162	-0.119027	0.8196	0.871728	0.944186	1	1	1	0.701078
AT1G04555	-0.0844826	-0.172317	-0.243281	-0.142393	0.125372	-0.230227	-0.0334262	1	0.782286	0.484811	1	1	0.842588	1
AT1G04557	-0.0698141	0.0262987	2.22045e-16	-0.0865507	-0.143455	0.00956204	-0.0736414	1	1	1	1	0.90661	1	1
AT1G04560	0.222332	-0.258573	0.0214523	0.148515	-0.285956	-0.33239	-0.486836	0.991439	0.910422	1	1	1	0.971943	0.645616
AT1G04563	-0.0267663	-0.117297	0	0.166394	-0.100408	0.075863	-0.0736414	1	0.875467	1	0.991191	1	1	1
AT1G04567	-0.103277	0.566183	-0.0803357	-0.283657	0.133887	0.385803	0.156828	1	0.279319	1	1	1	0.766537	1
AT1G04570	1.06165	0.680538	0.502702	0.0152241	-0.372565	-0.36589	-0.931515	0.0261487	0.206615	0.291363	1	0.858332	0.839398	0.0691394
AT1G04573	0	0.00334733	0	0	0	0.00334733	0	1	0.451439	1	1	1	0.718831	1
AT1G04577	-0.00574714	-0.00334733	-0.0860708	-0.10901	1.11022e-16	-0.10661	-0.0803236	1	1	1	1	1	1	1
AT1G04580	-0.0284333	0.0319689	-0.331891	-0.0953556	0.0861725	-0.0349535	-0.217286	1	1	0.347366	1	1	1	0.825728
AT1G04583	0.0258064	-0.0656478	0.265447	0.197948	0.0975403	0.106494	0.337181	1	1	0.310255	0.936931	1	1	0.302373
AT1G04587	0.0901022	-0.0596922	-0.225507	0.140144	0.200835	-0.00965069	-0.114775	1	1	0.813531	1	1	1	1
AT1G04590	-0.142546	0.00975569	-0.0991526	-0.0197222	0.0369581	0.132579	0.0803512	0.600434	1	0.75154	1	1	0.868975	1
AT1G04593	0	0	0	0	0	0	0	1	1	1	1	1	1	1
AT1G04597	0	0.212125	2.22045e-16	0	-2.22045e-16	0.212125	0	1	0.308807	1	1	1	0.670488	1
AT1G04600	0.4759	-0.131259	0.116821	0.610753	0.238977	0.00359393	-0.120103	0.460525	1	1	0.63834	1	1	1
AT1G04603	0	0.0172042	0	0.0832034	0	0.100408	0	1	1	1	0.936931	1	0.730608	1
AT1G04607	0	0.00334733	0	0	0	0.00334733	0	1	0.451439	1	1	1	0.718831	1
AT1G04610	0.257988	0.332089	0.397115	0.189017	-0.101221	0.263118	0.0379062	0.552653	0.396732	0.180981	1	1	0.787595	1
AT1G04613	0	-0.143649	0.060252	0.146996	0	0.00334733	0.060252	1	0.451439	0.906226	0.801905	1	1	1
AT1G04620	-0.130646	0.0647813	-0.167164	-0.15991	0.0452059	0.0355166	0.00868794	0.698563	1	0.442988	0.906185	1	1	1
AT1G04623	0	0	0	0	0	0	0	1	1	1	1	1	1	1
AT1G04625	-0.487122	-0.0410965	-0.224221	-0.162416	-0.180266	0.28361	0.0826353	0.041906	1	0.368301	0.985485	0.870546	0.670862	1
AT1G04630	-0.250267	-0.120951	-0.222507	-0.132835	-0.109086	-0.00351987	-0.0813266	0.0645798	0.478282	0.0658283	0.789303	0.837069	1	0.849519
AT1G04635	-0.0564724	-0.0771064	-0.129271	0.0396871	-0.246047	0.0190531	-0.318845	1	1	1	1	0.995663	1	0.715213
AT1G04640	0.0717202	0.0719098	-0.0539861	0.0127364	-0.0391375	0.0129259	-0.164844	0.843606	0.829148	0.918421	1	1	1	0.345469
AT1G04643	-0.143455	0.152852	0.060252	-0.143455	-0.143455	0.152852	0.060252	0.539027	0.483606	0.961283	0.884205	0.817974	0.74798	1
AT1G04645	0	0	0.0535574	0	0	0	0.0535574	1	1	0.212767	1	1	1	0.345469
AT1G04647	-0.176849	-0.206495	0.12089	0.0414394	-0.0320104	0.0117941	0.265729	0.664794	0.546479	0.814976	1	1	1	0.445119
AT1G04650	0.646896	-0.170572	0.255178	0.50263	0.226418	-0.314838	-0.165299	0.0209585	0.745403	0.39146	0.370549	0.841428	0.711887	0.864929
AT1G04653	0	0	0	0	0	0	0	1	1	1	1	1	1	1
AT1G04657	-0.479079	0.0374534	-0.0545016	-0.359834	-0.0527416	0.156699	0.371836	0.29332	1	1	0.856819	1	1	0.563676
AT1G04660	-0.629361	0.346185	-0.300248	-0.435949	-0.141689	0.539596	0.187424	0.410285	0.798351	0.816904	0.979674	1	0.77601	1
AT1G04667	0	0	0	0	0	0	0	1	1	1	1	1	1	1
AT1G04670	0	-0.0832034	0	0.0832034	0	0	0	1	0.308807	1	0.63834	1	1	1
AT1G04673	0	0	0	0	0	0	0	1	1	1	1	1	1	1
AT1G04677	-0.060252	0.0865507	0	-0.060252	-0.060252	0.0865507	0	0.813417	0.576523	1	1	1	0.828551	1
AT1G04680	0.117045	0.235682	-0.0308925	-0.0963703	-0.197399	0.0222669	-0.345337	0.554678	0.121163	1	0.987465	0.550266	1	0.0213073
AT1G04683	0.100408	0.00334733	0.10901	0	0	-0.0970603	0.00860212	0.667595	1	0.523866	1	1	0.896193	1
AT1G04687	0	0.00334733	0	0	0	0.00334733	0	1	1	1	1	1	1	1
AT1G04690	0.0898435	-0.131636	-0.0779731	0.138365	-0.022846	-0.083115	-0.190663	0.515124	0.280398	0.524471	0.623288	1	0.814831	0.0871624
AT1G04693	0	0.00334733	0	0	0	0.00334733	0	1	1	1	1	1	1	1
AT1G04697	-0.153727	0.418756	-0.234341	-0.248119	-0.0726848	0.324363	-0.153299	1	0.557976	0.847222	1	1	0.933151	1
AT1G04700	-0.082902	-0.0976339	-0.1596	0.0500482	0.165378	0.0353164	0.0886799	1	1	0.868143	1	1	1	1
AT1G04703	-0.0832034	0	0	-0.0832034	-0.0832034	0	0	0.499991	1	1	0.852242	0.793471	1	1
AT1G04707	-0.163343	-0.345551	-0.18979	0.211644	-0.342624	0.0294356	-0.36907	0.869976	0.413764	0.715114	1	0.704778	1	0.401991
AT1G04710	0.0595844	-0.150291	-0.0206243	0.0897539	0.0626444	-0.120121	-0.0175644	0.936949	0.385665	1	1	1	0.773134	1
AT1G04713	0.120836	0.253933	-0.438349	-0.0490973	0.182702	0.0839997	-0.376483	1	0.742294	0.28874	1	1	1	0.569942
AT1G04717	0	0	0	0	0	0	0	1	1	1	1	1	1	1
AT1G04720	0	0	0	0	0	0	0	1	1	1	1	1	1	1
AT1G04723	-0.0476253	-0.183093	-0.236427	0.120972	0.277884	-0.0144956	0.0890823	1	0.846328	0.631355	1	0.867284	1	1
AT1G04730	-0.383525	-0.00882342	0.211423	-0.117306	-0.312041	0.257396	0.282907	0.106738	1	0.385941	1	0.565784	0.715698	0.345469
AT1G04733	0.362077	0.0351495	-0.462338	0.190774	0.419379	-0.136154	-0.405036	0.749958	1	0.504275	1	0.906618	1	0.780215
AT1G04737	-0.384679	-0.0576881	-0.0857293	-0.374773	-0.361621	-0.0477816	-0.0626705	0.127423	1	0.962071	0.500442	0.502764	1	1
AT1G04743	-0.233224	-0.0251974	-0.113147	-0.239004	-0.0913269	-0.0309778	0.0287496	0.769462	1	1	1	1	1	1
AT1G04747	0	0	0	0	0	0	0	1	1	1	1	1	1	1
AT1G04750	-0.138865	0.0212397	0.0421273	-0.0397053	-0.12096	0.120399	0.0600319	0.286946	1	0.950949	1	0.699032	0.718831	0.931688
AT1G04753	0	0	0	0	0	0	0	1	1	1	1	1	1	1
AT1G04760	-0.94372	-1.04287	-0.881936	-0.101255	-0.292404	-0.200403	-0.23062	0.000165209	8.67043e-05	0.00015064	1	0.600015	0.756378	0.47372
AT1G04763	0	0	0	0	0	0	0	1	1	1	1	1	1	1
AT1G04767	-0.057197	-0.170345	0.204481	0.0351132	-0.228309	-0.0780349	0.0333689	1	0.92	0.776081	1	1	1	1
AT1G04770	-1.16311	-1.22118	-0.915753	-0.0196063	-0.250856	-0.0776738	-0.00349864	1.44704e-07	1.55714e-07	1.0675e-06	1	0.401531	0.992411	1
AT1G04773	0.217711	0.323117	-0.119259	-0.0208508	0.0813653	0.0845554	-0.255604	0.687997	0.444014	0.942134	1	1	1	0.680523
AT1G04778	-0.43551	-0.148926	-0.789985	-0.381735	-0.129182	-0.0951509	-0.483656	0.472349	1	0.0636246	0.90872	1	1	0.469121
AT1G04780	0.246423	-0.0480334	0.309848	0.226233	0.0553931	-0.0682236	0.118818	0.00708353	0.818753	0.000494481	0.165039	0.973915	0.846146	0.293006
AT1G04783	0	0.00334733	0	0	0	0.00334733	0	1	0.451439	1	1	1	0.718831	1
AT1G04787	0	0.00334733	0	0	0	0.00334733	0	1	0.451439	1	1	1	0.718831	1
AT1G04790	-0.117697	0.273371	-0.25197	-0.0423122	0.0105536	0.348756	-0.12372	0.699878	0.159805	0.126065	1	1	0.403622	0.768086
AT1G04793	0	0	0	0	0	0	0	1	1	1	1	1	1	1
AT1G04797	0.189538	-0.0445032	0.0548315	0.247718	0.146298	0.0136766	0.011591	0.744021	1	1	0.912175	1	1	1
AT1G04800	-0.185891	0.258395	-0.353737	0.0171647	-0.0128672	0.461451	-0.180714	0.650834	0.447916	0.143681	1	1	0.50411	0.766771
AT1G04803	-0.0663741	-0.68589	-0.267378	-0.0962359	-0.233383	-0.715752	-0.434387	1	0.2152	0.739562	1	1	0.656548	0.584883
AT1G04807	0.0557155	0.0832034	0.16066	-0.209417	-0.103275	-0.18193	0.00166915	1	1	0.770552	0.987616	1	0.956573	1
AT1G04810	0.0287602	-0.0506537	0.0219783	0.0760172	-0.0442437	-0.00339666	-0.0510255	1	0.780416	1	0.876422	1	1	0.877413
AT1G04813	0	0	0	0	0	0	0	1	1	1	1	1	1	1
AT1G04817	0	0	-0.100408	0	0.100408	0	0	1	1	0.212767	1	0.600321	1	1
AT1G04820	-0.0891934	0.147275	0.118421	-0.0826655	-0.173332	0.153803	0.0342823	0.590795	0.271426	0.298428	0.958543	0.480305	0.670488	1
AT1G04823	0.00530468	0.172295	0.106665	-0.24971	-0.235079	-0.0827199	-0.133718	1	0.796437	0.974852	0.913668	0.87109	1	1
AT1G04827	-0.0826335	-0.00174023	-0.335302	-0.10274	0.220658	-0.0218463	-0.0320106	1	1	0.512456	1	1	1	1
AT1G04830	-0.132291	-0.438279	-0.243005	0.162521	0.0494123	-0.143466	-0.061302	0.379708	0.00126021	0.0321847	0.63834	1	0.706292	0.959388
AT1G04833	1.1409	0.563448	1.86857	0.231477	0.0506889	-0.345978	0.778354	8.49992e-06	0.00786043	1.70723e-08	0.689024	1	0.540999	0.000960752
AT1G04837	0.185921	0.245423	-0.124274	-0.087156	-0.0419995	-0.027654	-0.352195	0.400427	0.246409	0.600812	1	1	1	0.073792
AT1G04840	0.303288	0.0427079	-0.0577457	0.254946	0.29135	-0.00563361	-0.0696832	0.569733	1	1	0.987465	0.85848	1	1
AT1G04847	-0.060252	-0.192213	0.10901	0.0315535	-0.0545173	-0.100408	0.114745	1	0.451439	0.743622	1	1	1	0.878578
AT1G04850	-0.13427	0.0272221	0.0973412	-0.124826	-0.18338	0.0366661	0.0482314	0.221394	1	0.34731	0.63834	0.367793	1	0.962501
AT1G04853	0.0528247	-0.358873	-0.59628	0.107998	0.259487	-0.303699	-0.389617	1	0.308807	0.0227444	1	0.794298	0.718831	0.283146
AT1G04857	0.100408	0.100408	2.22045e-16	0	-2.22045e-16	3.33067e-16	-0.100408	0.539027	0.527809	1	1	1	1	0.629149
AT1G04860	0.250858	0.222882	0.148559	-0.041075	-0.104353	-0.0690511	-0.206653	0.0246526	0.0523752	0.156118	1	0.767036	0.935835	0.0873713
AT1G04863	0	0	0	0	0	0	0	1	1	1	1	1	1	1
AT1G04867	0	0.100408	0	0	0	0.100408	0	1	0.308807	1	1	1	0.670488	1
AT1G04870	0.0375469	0.069236	0.182381	0.070216	-0.175141	0.101905	-0.0303077	1	0.890703	0.212162	1	0.618658	0.896193	1
AT1G04873	-0.275683	-0.283774	-0.372839	0.0104629	0.319414	0.00237197	0.222258	0.26189	0.27077	0.0590461	1	0.522281	1	0.47725
AT1G04877	-0.108018	0.13602	-0.266924	0.0218998	-0.0303187	0.265938	-0.189224	1	0.999736	0.597941	1	1	0.893199	0.960196
AT1G04880	0.615349	0.495117	-0.645125	0.0588705	0.639358	-0.0613617	-0.621116	0.13498	0.293926	0.0714117	1	0.439449	1	0.166706
AT1G04883	-0.239316	-0.0855324	-0.38571	-0.138324	0.194576	0.0154596	0.0481827	0.524698	1	0.136314	1	0.911076	1	1
AT1G04887	0	-0.102795	0	0.106142	0	0.00334733	0	1	0.480332	1	0.828835	1	1	1
AT1G04890	0	0.100408	0	0	0	0.100408	0	1	0.308807	1	1	1	0.670488	1
AT1G04893	0.0550301	0.075879	-0.307354	-0.0529437	0.0303706	-0.0320947	-0.332013	1	1	0.156118	1	1	1	0.22572
AT1G04895	0	0	0	0	0	0	0	1	1	1	1	1	1	1
AT1G04897	-0.060252	0.100408	-0.0918055	-0.060252	0.0315535	0.100408	0	0.879348	0.559998	0.545585	1	1	0.818526	1
AT1G04900	-0.213429	-0.00642036	0.0610693	-0.0740099	-0.305079	0.132998	-0.0305806	0.521417	1	1	1	0.600321	0.988634	1
AT1G04903	-0.222993	0.298406	0.687057	-0.300449	-0.522534	0.22095	0.387516	0.865292	0.690548	0.0945507	0.993377	0.617224	1	0.611611
AT1G04907	-0.127713	0.150942	0.697958	-0.20517	-0.51906	0.0734859	0.306611	1	0.979081	0.0595794	1	0.600321	1	0.724093
AT1G04910	-0.0289532	0.0576954	-0.049605	-0.0210076	0.0197898	0.065641	-0.000861903	1	0.925843	0.949879	1	1	1	1
AT1G04913	0.596171	0.084688	-0.260652	0.349799	0.645899	-0.161684	-0.210924	0.0827542	1	0.509361	0.756255	0.338451	1	0.835061
AT1G04917	0.263228	-0.245326	-0.773049	0.307828	0.436759	-0.200726	-0.599519	0.656869	0.6925	0.0198948	0.892132	0.606889	0.986541	0.149386
AT1G04920	0.343242	0.0495217	-0.223524	0.28191	0.311582	-0.0118097	-0.255185	0.649235	1	0.827728	1	0.946086	1	0.913109
AT1G04923	0	0.149504	0	0	0	0.149504	0	1	0.456537	1	1	1	0.722644	1
AT1G04927	-0.271904	0.141435	-0.184125	-0.309197	-0.24526	0.104141	-0.157481	0.541644	0.912161	0.718254	0.811199	0.870459	1	0.958378
AT1G04930	0.156647	0.0493263	-0.175332	0.124037	0.164041	0.0167161	-0.167938	0.920158	1	0.7967	1	1	1	0.966085
AT1G04933	-0.327417	-0.291482	-0.910948	-0.109092	0.348083	-0.0731571	-0.235448	0.473865	0.545459	0.00502897	1	0.741584	1	0.798347
AT1G04937	0	0	0	0	0	0	0	1	1	1	1	1	1	1
AT1G04940	-0.0768811	-0.114889	-0.195506	0.0337605	0.0311229	-0.00424772	-0.0875024	0.769128	0.493933	0.100533	1	1	1	0.78877
AT1G04943	0	0	0	0	0	0	0	1	1	1	1	1	1	1
AT1G04945	-0.0393268	-0.0858931	-0.155456	0.0588432	0.044578	0.0122769	-0.0715512	1	0.675595	0.201087	1	1	1	0.885203
AT1G04947	0	0.00334733	0	0	0	0.00334733	0	1	0.451439	1	1	1	0.718831	1
AT1G04950	-0.121254	0.0725531	-0.134587	-0.121364	-0.0242872	0.0724437	-0.0376196	0.564059	0.861977	0.39717	0.903717	1	1	1
AT1G04953	-0.0919339	0.105426	-0.232579	-0.279247	-0.190169	-0.0818877	-0.330814	1	0.993688	0.50439	0.826985	0.957307	1	0.403763
AT1G04957	0.100408	-0.0569047	0.060252	0.0569047	0	-0.100408	-0.0401556	0.476492	0.827469	0.736242	1	1	0.730608	1
AT1G04960	-0.256897	-0.134769	-0.326617	-0.100453	0.0255996	0.0216745	-0.0441211	0.10409	0.498716	0.0176454	1	1	1	1
AT1G04963	0	0.00334733	0	0	0	0.00334733	0	1	0.451439	1	1	1	0.718831	1
AT1G04967	0	0	0	0	0	0	0	1	1	1	1	1	1	1
AT1G04970	-0.23993	-0.40851	-0.299671	0.0529533	0.0214719	-0.115627	-0.0382692	0.175689	0.016521	0.0448337	1	1	0.884717	1
AT1G04973	-0.368783	-0.381935	0.0650852	0.0227907	-0.133489	0.00963847	0.300379	0.231974	0.234643	1	1	1	1	0.43105
AT1G04977	0.00633149	0.189733	0.0596786	-0.145105	0.069197	0.0382959	0.122544	1	0.226399	0.867494	0.74779	1	1	0.583265
AT1G04980	0.00478999	0.0695493	0.30044	0.0529687	-0.131689	0.117728	0.16396	1	0.98859	0.0894922	1	0.926028	0.943314	0.627297
AT1G04983	0	-0.022939	0.100408	0.0458904	-0.060252	0.0229514	0.0401556	1	1	0.693854	1	1	1	1
AT1G04985	-0.188192	-0.313707	-0.0850582	0.0757259	-0.0910578	-0.049789	0.0120759	0.430522	0.13061	0.859387	1	1	1	1
AT1G04987	0	0	-0.106142	0	0.106142	0	0	1	1	0.212767	1	0.600321	1	1
AT1G04990	0.132021	-0.142504	0.0130683	0.0408383	-0.0427058	-0.233687	-0.161658	0.624268	0.558758	1	1	1	0.670488	0.564572
AT1G04997	0	-0.192213	-0.100408	0.192213	0.100408	0	0	1	0.13067	0.442102	0.451782	0.814915	1	1
AT1G05000	0.0763303	0.0412456	0.509383	0.0222495	-0.259049	-0.0128352	0.174004	0.894726	1	0.00107411	1	0.452084	1	0.434098
AT1G05003	0	0.100408	0	0	0	0.100408	0	1	0.308807	1	1	1	0.670488	1
AT1G05005	0	0	-0.0918055	0	0.0918055	0	0	1	1	0.536674	1	0.878661	1	1
AT1G05007	-0.060252	0.00334733	0	-0.060252	-0.060252	0.00334733	0	0.286946	1	1	0.63834	0.600321	1	1
AT1G05010	0.120473	0.127333	0.26773	0.0427789	0.052166	0.0496388	0.199423	0.685627	0.639668	0.100619	1	1	1	0.393836
AT1G05013	0	0	0	0	0	0	0	1	1	1	1	1	1	1
AT1G05017	-0.0780668	0.380788	-0.54218	-0.19259	0.199875	0.266264	-0.264238	1	0.451439	0.142832	1	1	0.898632	0.79515
AT1G05020	0.121461	-0.0434143	0.656517	0.0825058	-0.503588	-0.082369	0.0314691	1	1	0.141437	1	0.691052	1	1
AT1G05023	-0.0735419	-0.476333	-0.811127	0.426972	0.392736	0.0241801	-0.344848	1	0.494333	0.100534	0.916649	0.891195	1	0.820226
AT1G05027	0.060252	0.00334733	0	0	0	-0.0569047	-0.060252	0.616219	1	1	1	1	0.87235	0.716539
AT1G05030	-0.221774	0.0427718	-0.371287	-0.120639	0.0921994	0.143906	-0.0573136	0.47869	1	0.0936527	1	1	0.952992	1
AT1G05033	1.05833	1.17938	1.10604	-0.326816	-0.374745	-0.205763	-0.327029	1.53462e-05	6.68635e-06	4.70616e-06	0.456207	0.355689	0.718831	0.148775
AT1G05035	0.169237	0.391	0.269687	-0.215491	0.246001	0.00627173	0.346452	0.672685	0.139066	0.259305	0.858766	0.719534	1	0.235722
AT1G05037	0	0	0	0	0	0	0	1	1	1	1	1	1	1
AT1G05040	0	0.180264	0.0535574	0	0	0.180264	0.0535574	1	0.148786	0.83044	1	1	0.608093	0.973718
AT1G05043	0.0420815	-0.0535206	-0.163278	-0.110352	-0.0482581	-0.205954	-0.253618	1	1	0.543984	1	1	0.723012	0.375898
AT1G05047	0.0234962	-0.18062	-0.320652	0.0841355	-0.10214	-0.119981	-0.446288	1	0.49355	0.0841215	1	1	0.956573	0.0387785
AT1G05053	0	0	0	0	0	0	0	1	1	1	1	1	1	1
AT1G05055	0.101516	0.171581	-0.231846	0.142429	0.107271	0.212495	-0.22609	0.81929	0.468169	0.196943	0.936931	1	0.705831	0.345469
AT1G05057	-0.130356	-0.0695278	0.162567	-0.0111101	-0.163841	0.0497177	0.129081	0.824909	1	0.610892	1	0.929141	1	0.917402
AT1G05060	-0.106618	-0.106661	0.220611	-0.00994652	0.16568	-0.00998951	0.492909	0.808452	0.797518	0.236804	1	0.810911	1	0.0159104
AT1G05061	0.494959	0.238244	0.542239	0.173374	0.0198185	-0.083341	0.0670983	0.436462	0.882907	0.285545	1	1	1	1
AT1G05063	-0.130356	-0.0695278	0.162567	-0.0111101	-0.163841	0.0497177	0.129081	0.824909	1	0.610892	1	0.929141	1	0.917402
AT1G05065	0.545787	-0.325967	-0.257863	0.329539	0.498936	-0.542215	-0.304714	0.0999745	0.436922	0.486984	0.76556	0.470853	0.542105	0.537909
AT1G05067	0	0.0798561	0	0	0	0.0798561	0	1	0.308807	1	1	1	0.670488	1
AT1G05070	0.101819	0.0769276	0.0235994	-0.0548094	-0.15952	-0.0797008	-0.237739	0.602287	0.768879	1	1	0.600321	0.946282	0.099747
AT1G05073	0	0.0798561	0	0	0	0.0798561	0	1	0.308807	1	1	1	0.670488	1
AT1G05077	-0.271176	0.44093	0.33141	-0.658799	-0.236063	0.0533064	0.366522	0.830195	0.510824	0.632344	0.63834	1	1	0.751379
AT1G05080	0.204881	2.22045e-16	-0.106142	-2.22045e-16	0.106142	-0.204881	-0.204881	0.370234	1	0.739599	1	1	0.718831	0.442428
AT1G05083	0.44833	0.01052	-0.166033	0.407865	0.349858	-0.0299452	-0.264506	0.381753	1	0.922534	0.814821	0.838441	1	0.844671
AT1G05085	-0.060252	0	0	-0.060252	-0.060252	0	0	0.286946	1	1	0.63834	0.600321	1	1
AT1G05087	0.219076	-0.20504	-0.42325	0.189909	0.343106	-0.234207	-0.29922	0.856902	0.87578	0.342529	1	0.850433	0.987996	0.773992
AT1G05090	-0.681683	-0.052606	-0.274184	-0.277866	-0.228214	0.351211	0.179284	0.166173	1	0.694121	1	1	0.844981	1
AT1G05093	0.179776	-0.267955	-0.607181	0.158339	0.414047	-0.289392	-0.372909	0.868218	0.621838	0.0651952	1	0.6357	0.82393	0.470643
AT1G05097	0	0	0	0	0	0	0	1	1	1	1	1	1	1
AT1G05100	0.586357	0.311874	0.538937	0.17877	-0.297751	-0.0957135	-0.345171	0.190401	0.609777	0.172389	1	0.899576	1	0.643255
AT1G05103	0.217628	0.149504	0.0707616	-0.0832034	0.00860212	-0.151327	-0.138264	0.541636	0.774183	1	1	1	0.959825	0.915376
AT1G05107	0.0305936	0.0865507	0.162567	-0.143455	-0.143455	-0.0874983	-0.0114819	1	0.837499	0.354475	0.883923	0.817974	1	1
AT1G05113	0	0	0	0	0	0	0	1	1	1	1	1	1	1
AT1G05117	0	0	0	0	0	0	0	1	1	1	1	1	1	1
AT1G05120	0.133622	0.191194	-0.0906637	-0.00703393	0.131036	0.0505387	-0.0932494	0.483844	0.267113	0.66423	1	0.793471	1	0.824851
AT1G05123	-0.0246133	-0.0272557	0.0360665	-0.0435794	0.0171227	-0.0462218	0.0778025	1	1	1	1	1	1	1
AT1G05127	0	0	0	0	0	0	0	1	1	1	1	1	1	1
AT1G05133	0.100408	-0.0569047	0	0.0569047	0	-0.100408	-0.100408	0.384773	0.764483	1	1	1	0.718831	0.461082
AT1G05135	0.483253	0.751146	1.17192	0.0287815	0.254068	0.296674	0.942737	0.328508	0.100403	0.00332271	1	0.991021	0.888417	0.0390544
AT1G05136	-0.295422	-0.224582	0.0787435	0.217988	0.082075	0.288827	0.45624	0.725933	0.865323	1	1	1	0.934364	0.505352
AT1G05137	0.205133	0.0832034	0.0545173	-0.207389	-0.101246	-0.329318	-0.251862	0.746439	1	1	1	1	0.718831	0.716539
AT1G05140	-0.169838	-0.162029	-0.185089	-0.0728368	-0.013878	-0.0650273	-0.0291289	0.165907	0.217974	0.0783126	1	1	0.972554	1
AT1G05143	-0.140072	-0.0241858	-0.0992247	-0.182146	-0.187871	-0.0662595	-0.147023	1	1	1	1	1	1	1
AT1G05147	0.579732	0.310875	0.733144	0.441265	0.238768	0.172408	0.392181	0.294045	0.723622	0.105203	0.850485	1	1	0.67732
AT1G05150	0.135463	0.0964019	-0.0542311	0.0968615	0.04302	0.0578007	-0.146674	0.115542	0.330597	0.627413	0.658283	1	0.884624	0.107628
AT1G05153	-0.355788	0.0886285	0.069766	-0.317735	-0.461702	0.126682	-0.0361473	0.348398	1	1	0.803938	0.538835	1	1
AT1G05157	0.106142	0.00334733	0	0	0	-0.102795	-0.106142	0.42846	1	1	1	1	0.718831	0.508421
AT1G05160	0.137927	0.323743	-0.0258139	-0.0858288	0.104495	0.0999867	-0.0592462	0.343171	0.0121729	1	0.985485	0.827493	0.82393	0.969493
AT1G05163	-0.319359	0.296698	0.100299	-0.463227	-0.439767	0.152831	-0.0201083	0.844288	0.868579	1	0.941863	0.901817	1	1
AT1G05167	0	0	0	0	0	0	0	1	1	1	1	1	1	1
AT1G05170	-0.204594	-0.0158358	-0.344132	-0.232231	0.00846158	-0.0434726	-0.131076	0.288637	1	0.0259513	0.623269	1	1	0.71136
AT1G05173	0	0	0	0	0	0	0	1	1	1	1	1	1	1
AT1G05177	0	0.100408	0	0	0	0.100408	0	1	0.477921	1	1	1	0.742306	1
AT1G05180	-0.146454	-0.185495	-0.0166609	0.1098	0.0237731	0.0707596	0.153566	0.372584	0.248339	1	0.918395	1	1	0.405001
AT1G05183	-0.158463	-0.222564	-0.253827	0.112842	0.00450985	0.0487412	-0.0908539	0.524607	0.308807	0.139105	1	1	1	0.951605
AT1G05187	-0.199262	-0.199724	-0.237805	0.0294635	0.035905	0.0290013	-0.0026382	0.820604	0.80821	0.634964	1	1	1	1
AT1G05190	-0.0691313	0.0416259	-0.136895	-0.0475978	0.0366051	0.0631594	-0.0311584	0.520058	0.827255	0.0571768	1	1	0.824979	1
AT1G05193	0	0	0	0	0	0	0	1	1	1	1	1	1	1
AT1G05197	0	0	0	0	0	0	0	1	1	1	1	1	1	1
AT1G05200	0.152709	0.0381899	-0.297493	-0.0379403	0.128726	-0.15246	-0.321477	0.349377	1	0.0180115	1	0.775441	0.718831	0.0300951
AT1G05203	0.0178919	-0.304849	0.0492005	0.0613486	-0.0708925	-0.261392	-0.0395839	1	0.485981	1	1	1	0.838396	1
AT1G05205	0.0602569	-0.217235	-0.030066	0.172555	0.139648	-0.104937	0.0493255	0.979179	0.216395	1	0.699258	0.786374	0.893932	1
AT1G05207	-0.268345	-0.029088	-0.726833	-0.111656	0.0534588	0.127602	-0.405029	0.0276793	1	1.88261e-06	0.836837	1	0.718831	0.00260282
AT1G05210	-0.174014	-0.0775031	-0.333925	0.0178434	-0.115687	0.114354	-0.275598	0.784943	1	0.257426	1	1	1	0.564589
AT1G05213	-0.00246118	-0.0295559	0.00416898	0.00623743	-0.0294118	-0.0208573	-0.0227816	1	1	1	1	1	1	1
AT1G05217	0	0	0	0	0	0	0	1	1	1	1	1	1	1
AT1G05220	-0.106943	-0.335876	-0.324661	-0.376074	-0.119579	-0.605007	-0.337296	1	0.478209	0.421446	0.772864	1	0.562358	0.568986
AT1G05223	0	0	0	0	0	0	0	1	1	1	1	1	1	1
AT1G05227	0.186466	0.157325	-0.24082	0.106142	0.341227	0.0770011	-0.0860584	0.6555	0.75227	0.384147	1	0.592419	1	1
AT1G05230	-0.285164	-0.129555	-0.229478	-0.105539	0.0431219	0.0500698	0.0988073	0.0857276	0.566496	0.127729	1	1	1	0.849342
AT1G05233	0	0.100408	0	0	0	0.100408	0	1	0.308807	1	1	1	0.670488	1
AT1G05237	0	0	0	0	0	0	0	1	1	1	1	1	1	1
AT1G05240	-0.622648	0.0569075	-0.0186664	-0.543934	-0.533294	0.135622	0.0706876	0.237862	1	1	0.68011	0.647469	1	1
AT1G05243	0.0713904	-0.177251	0.120093	0.243917	-0.0545059	-0.0047243	-0.00580337	1	0.804957	0.943408	0.942378	1	1	1
AT1G05247	-0.0811748	0.344944	0.166709	-0.201654	-0.215991	0.224465	0.0318925	1	0.380781	0.76514	1	0.925424	0.877142	1
AT1G05250	-0.592716	-0.11471	-0.399681	-0.294056	-0.111187	0.18395	0.0818471	0.151437	1	0.313032	0.943381	1	1	1
AT1G05253	0.0338558	-0.127749	-0.308309	0.0882394	0.274878	-0.0733651	-0.0672865	1	0.923861	0.308289	1	0.77819	1	1
AT1G05257	-0.122812	-0.835769	-0.735708	0.177248	0.207794	-0.535709	-0.405101	0.770246	0.000322063	0.000363753	0.878718	0.724635	0.216133	0.069209
AT1G05260	-0.427869	-0.126462	-0.0127438	-0.295245	-0.353532	0.00616153	0.0615935	0.0643455	0.79615	1	0.63834	0.470853	1	1
AT1G05263	0	0.100408	0	0	0	0.100408	0	1	0.308807	1	1	1	0.670488	1
AT1G05267	0.214853	-0.199868	-0.254454	0.408957	0.352018	-0.0057641	-0.117289	0.848949	0.871684	0.675823	0.802454	0.820479	1	1
AT1G05270	0.00852786	0.0915129	0.00425092	-0.0258518	-0.0692531	0.0571332	-0.07353	1	0.753671	1	1	1	1	0.961826
AT1G05273	-0.340363	-0.380722	-0.00711437	0.0692284	-0.388353	0.0288691	-0.0551045	0.794798	0.720252	1	1	0.951055	1	1
AT1G05277	-0.221123	0.0592893	-0.215797	-0.190752	0.0123437	0.0896601	0.0176698	0.264743	1	0.204611	0.726217	1	1	1
AT1G05280	-0.236896	0.0959497	0.42409	-0.0118574	-0.038419	0.320988	0.622566	0.767941	1	0.284857	1	1	0.818753	0.17177
AT1G05283	0.247891	0.477963	0.227446	0.0781745	0.000373938	0.308246	-0.0200716	0.650839	0.225478	0.621104	1	1	0.751954	1
AT1G05287	-0.410057	0.056072	-0.577585	-0.18217	0.379545	0.283959	0.212017	0.308306	1	0.0736631	1	0.68404	0.822286	0.860403
AT1G05290	0	0	0	0	0	0	0	1	1	1	1	1	1	1
AT1G05291	0	0	0	0	0	0	0	1	1	1	1	1	1	1
AT1G05293	0.292742	0.00150776	-0.16446	-0.0393577	0.115505	-0.330592	-0.341698	0.374732	1	0.693373	1	1	0.673783	0.345469
AT1G05297	-0.548761	-0.217351	0.124707	0.101588	-0.488741	0.432998	0.184727	0.101645	0.68745	0.925633	1	0.497322	0.670488	0.884
AT1G05300	-0.00534358	-0.622781	0.393767	-0.0939745	-0.208283	-0.711411	0.190827	1	0.0978373	0.257288	1	0.994457	0.388974	0.912044
AT1G05303	0.0882985	-0.222179	0.140006	0.323365	0.0651962	0.0128873	0.116904	1	0.919233	1	1	1	1	1
AT1G05307	0	0	0	0	0	0	0	1	1	1	1	1	1	1
AT1G05310	-0.134079	0.171378	-0.768374	-0.164105	0.100767	0.141352	-0.533528	0.78995	0.626695	0.000721717	0.975739	1	0.946282	0.0312464
AT1G05313	0	0	0	0	0	0	0	1	1	1	1	1	1	1
AT1G05317	0.167179	-0.0439306	0.542884	0.109066	0.0855302	-0.102043	0.461236	0.927867	1	0.126518	1	1	1	0.345469
AT1G05320	-0.0736465	0.155155	-0.0947702	-0.240865	-0.0146902	-0.0120637	-0.0358139	0.824985	0.350902	0.589854	0.39134	1	1	1
AT1G05323	0	-0.0495212	0.436358	0.291625	0.137696	0.242104	0.574054	1	1	0.154529	0.852313	1	0.85796	0.109787
AT1G05327	0.522411	0.285054	0.416403	0.113692	0.117516	-0.123665	0.0115087	0.106986	0.476497	0.158399	1	1	1	1
AT1G05330	-0.0698141	-0.0777705	-0.2307	-0.0828892	0.153231	-0.0908456	-0.00765459	1	1	0.321992	1	0.934805	1	1
AT1G05333	-0.0275043	-0.076138	0.00678836	-0.0861204	0.0118001	-0.134754	0.0460928	1	1	1	1	1	0.957502	1
AT1G05337	-0.0139572	-0.384145	-0.6393	0.252656	0.749994	-0.117532	0.124651	1	0.184761	0.00696603	0.806904	0.081097	1	0.964117
AT1G05340	-0.0428292	-0.406819	1.13163	0.105264	-0.387732	-0.258726	0.786723	1	0.251309	0.000244019	1	0.600321	0.786974	0.0150471
AT1G05343	0.0379298	-0.165981	-0.478337	0.167617	0.32954	-0.0362939	-0.186726	1	0.943886	0.224763	1	0.843685	1	0.983065
AT1G05347	-0.0524021	-0.16422	0.265397	-0.0540367	-0.00598389	-0.165855	0.311815	1	0.511046	0.134224	1	1	0.768143	0.143775
AT1G05350	-0.0943189	0.139258	-0.0341692	-0.0709419	0.049504	0.162635	0.109654	0.822947	0.568571	1	1	1	0.724476	0.835061
AT1G05353	0.108911	-0.347831	-0.495633	0.064307	0.409671	-0.392435	-0.194873	1	0.744513	0.426203	1	0.898365	0.888354	1
AT1G05357	-0.104841	-0.0604457	-0.189346	-0.192146	-0.0407868	-0.14775	-0.125291	0.90319	1	0.458425	0.884205	1	0.917063	0.900061
AT1G05360	-0.170042	0.0477842	-0.167337	-0.149337	-0.110238	0.0684892	-0.107534	0.527928	1	0.448267	0.940425	1	1	0.906226
AT1G05363	0.209095	0.210082	-0.382906	0.162408	0.294931	0.163395	-0.29707	0.86873	0.853318	0.397524	1	0.913748	1	0.765618
AT1G05367	0	0	0	0	0	0	0	1	1	1	1	1	1	1
AT1G05370	0.718752	0.374972	0.284433	-0.0182548	0.240922	-0.362035	-0.193397	0.0932312	0.483593	0.598841	1	1	0.769683	0.976409
AT1G05373	0.0736414	0.163841	0	0	-2.22045e-16	0.0901999	-0.0736414	0.873438	0.380095	1	1	1	0.948866	0.956611
AT1G05377	0.0736414	0.212125	0	0	0	0.138484	-0.0736414	0.977475	0.353325	1	1	1	0.860201	1
AT1G05380	0.140448	-0.00808852	-0.0460963	0.215871	0.257328	0.067334	0.0707832	0.139246	1	0.784749	0.186013	0.0859674	0.85734	0.691934
AT1G05383	-0.258855	-0.326804	-0.80084	0.317087	0.0540964	0.249138	-0.487889	0.808015	0.659158	0.0579284	0.988279	1	0.993681	0.457716
AT1G05385	-0.495183	-0.325695	-0.519978	-0.121371	-0.091575	0.0481168	-0.116371	0.00687549	0.0868479	0.00212612	0.992095	1	1	0.818453
AT1G05387	0	0	0	0	0	0	0	1	1	1	1	1	1	1
AT1G05390	0	0	0	0	0	0	0	1	1	1	1	1	1	1
AT1G05397	-0.120831	-0.147484	0.185587	-0.0335617	-0.149504	-0.0602148	0.156913	1	0.924904	0.75582	1	1	1	0.98671
AT1G05400	0.0474811	0.0131357	-0.288565	-0.211945	0.0234645	-0.24629	-0.312582	1	1	0.73524	1	1	1	0.857098
AT1G05407	0	0	0	0	0	0	0	1	1	1	1	1	1	1
AT1G05410	-0.0705281	-0.0101635	-0.0774349	-0.0357031	-0.0831001	0.0246615	-0.0900069	0.975234	1	0.870841	1	1	1	0.944646
AT1G05413	0	0	0.060252	0	0	0	0.060252	1	1	0.212767	1	1	1	0.345469
AT1G05417	0.0430255	-0.50551	-0.37833	0.348488	-0.124645	-0.200047	-0.546	1	0.437634	0.526461	0.978381	1	1	0.416427
AT1G05420	0.408488	0.205679	0.458609	0.253539	-0.0129833	0.0507303	0.0371384	0.534516	0.921004	0.358731	1	1	1	1
AT1G05423	-0.0375619	0.0491295	-0.815241	-0.448773	0.237983	-0.362081	-0.539697	1	1	0.0929044	0.884205	1	0.891992	0.475921
AT1G05427	-0.289379	-0.222256	-0.0898447	0.174133	-0.0085367	0.241256	0.190998	0.863835	0.965673	1	1	1	1	1
AT1G05430	-0.085993	-0.0888166	-0.207126	0.059886	0.0750321	0.0570623	-0.046101	0.743449	0.716642	0.105152	1	1	1	1
AT1G05433	-0.264223	0.119411	-0.528295	-0.170473	-0.151597	0.213161	-0.415669	0.578328	0.986236	0.079037	1	1	0.919314	0.329412
AT1G05440	-0.191187	0.384381	-0.135013	-0.241729	0.045499	0.333839	0.101673	0.800619	0.354194	0.912326	0.969892	1	0.718831	1
AT1G05443	0.0774563	0.123698	-0.0458904	0.0258064	0.022939	0.0720481	-0.100408	1	0.772829	1	1	1	1	0.971715
AT1G05447	0.249742	-0.0882836	0.0359289	0.202488	0.372816	-0.135537	0.159003	0.856468	1	1	1	0.87109	1	1
AT1G05450	0.0601838	-0.136374	-0.124355	-0.114526	0.0657583	-0.311083	-0.11878	1	1	1	1	1	0.858342	1
AT1G05453	0.238387	0.244793	0.581729	0.039191	0.249281	0.0455976	0.592624	0.505835	0.474944	0.0161453	1	0.769789	1	0.0375143
AT1G05460	-0.275461	-0.0867307	-0.168827	0.000573904	0.0375807	0.189304	0.144214	0.077058	0.784006	0.260305	1	1	0.670488	0.541578
AT1G05463	-0.115423	-0.0868444	0.142439	0.0659443	-0.0707774	0.0945229	0.187084	1	1	0.940035	1	1	1	0.957096
AT1G05467	0.201945	0.0502934	0.148219	0.0255833	0.186388	-0.126069	0.132662	0.649662	1	0.761616	1	0.936746	1	0.96873
AT1G05470	0.302716	0.344249	0.0434804	0.0479952	0.047335	0.089528	-0.211901	0.0999535	0.0631741	1	1	1	1	0.347761
AT1G05473	0	0	0	0	0	0	0	1	1	1	1	1	1	1
AT1G05477	0	0.00334733	0	0	0	0.00334733	0	1	0.451439	1	1	1	0.718831	1
AT1G05483	0.0793761	0.0540497	-0.144391	0.00860212	0.0975403	-0.0167243	-0.126226	1	1	0.704889	1	1	1	0.939733
AT1G05487	0.0142734	0.0600993	-0.262437	0.00255258	0.111997	0.0483785	-0.164713	1	1	0.613961	1	1	1	1
AT1G05490	-0.0355568	-0.144349	0.397828	0.138273	-0.300744	0.0294804	0.132641	1	1	0.484669	1	0.978145	1	1
AT1G05493	-0.397917	-0.30375	-0.291472	-0.309287	0.0184919	-0.21512	0.124937	0.401547	0.587373	0.538947	0.920499	1	0.983531	1
AT1G05497	0	0	0	0	0	0	0	1	1	1	1	1	1	1
AT1G05500	-0.291711	-0.0926754	-0.271883	-0.102671	-0.0502159	0.0963645	-0.0303878	0.00551598	0.487179	0.00429619	0.791411	1	0.723012	1
AT1G05503	-0.104388	0.0378266	-0.264361	0.295812	0.447667	0.438026	0.287694	1	1	0.894301	1	0.913748	0.893047	0.990367
AT1G05507	0	0	0.0535574	0	0	0	0.0535574	1	1	0.212767	1	1	1	0.345469
AT1G05510	-0.170255	-0.800762	-0.216865	0.208978	0.0291686	-0.421529	-0.0174418	1	0.364972	1	1	1	0.960039	1
AT1G05517	0.287834	0.089112	0.318766	0.100887	-0.10901	-0.0978351	-0.0780777	0.512851	1	0.346757	1	1	1	1
AT1G05520	0.192382	0.0961426	0.216251	0.04937	-0.0384616	-0.0468696	-0.0145932	0.145581	0.596918	0.0568052	1	1	1	1
AT1G05523	0.00936363	-0.168614	-0.435342	0.0960487	-0.514106	-0.0819293	-0.958812	1	0.429527	0.00416232	1	0.0559838	1	2.32534e-05
AT1G05527	0	-0.0798561	0.100408	0.0832034	0	0.00334733	0.100408	1	0.62766	0.385672	0.936931	1	1	0.56097
AT1G05530	0.413404	0.37064	0.442318	0.121693	-0.0251914	0.078929	0.0037229	0.26189	0.351289	0.150269	1	1	1	1
AT1G05533	0	0	0	0	0	0	0	1	1	1	1	1	1	1
AT1G05537	0	0	0	0	0	0	0	1	1	1	1	1	1	1
AT1G05540	0.048635	0.405051	-0.0216595	-0.479058	-0.247162	-0.122642	-0.317457	1	0.147947	1	0.34111	0.751535	1	0.345034
AT1G05543	0	0	0	0	0	0	0	1	1	1	1	1	1	1
AT1G05547	0	0	0	0	0	0	0	1	1	1	1	1	1	1
AT1G05550	0.206659	0.564616	0.2039	0.020431	-0.18445	0.378388	-0.187209	0.847758	0.217067	0.786041	1	1	0.718831	0.974907
AT1G05553	-0.169391	-0.168233	-0.254126	0.0461295	0.123091	0.0472875	0.0383565	0.687225	0.68318	0.315478	1	1	1	1
AT1G05557	-0.0832392	-0.0879189	-0.257971	-0.132032	-0.0952908	-0.136711	-0.270023	0.995781	0.954512	0.229774	1	1	0.939526	0.345469
AT1G05560	0.0705187	-0.938967	-0.470988	0.446958	-0.0466664	-0.562528	-0.588173	1	0.00859716	0.147086	0.63834	1	0.565596	0.126964
AT1G05562	0.0705187	-0.938967	-0.470988	0.446958	-0.0466664	-0.562528	-0.588173	1	0.00859716	0.147086	0.63834	1	0.565596	0.126964
AT1G05563	-0.286883	0.0914109	-0.00801592	0.0330779	0.211152	0.411372	0.490019	0.799899	1	1	1	1	0.818871	0.525665
AT1G05567	0	0	0	0	0	0	0	1	1	1	1	1	1	1
AT1G05570	-0.152053	-0.163196	-0.405609	0.198545	0.232535	0.187401	-0.021021	0.51622	0.452613	0.0100241	0.681699	0.574129	0.718831	1
AT1G05575	1.07002	0.709593	2.20549	-0.0119115	0.107984	-0.372341	1.24345	0.0852777	0.326345	0.000296439	1	1	0.940294	0.0550682
AT1G05577	0.21279	-0.0711262	-0.143533	0.624502	0.0626253	0.340586	-0.293697	0.84483	1	0.967715	0.517311	1	0.801457	0.753883
AT1G05580	0	0	0	0	0	0	0	1	1	1	1	1	1	1
AT1G05583	0	0	0	0	0	0	0	1	1	1	1	1	1	1
AT1G05587	0	0	0	0	0	0	0	1	1	1	1	1	1	1
AT1G05590	-0.351374	-0.0432376	-0.101022	0.0215324	0.0631023	0.329668	0.313454	0.0200088	1	0.610969	1	1	0.315941	0.0509431
AT1G05593	0	0	0	0	0	0	0	1	1	1	1	1	1	1
AT1G05597	0	0	0	0	0	0	0	1	1	1	1	1	1	1
AT1G05600	-0.0043256	-0.0912658	-0.225029	-0.0100356	-0.0496185	-0.0969758	-0.270322	1	0.947258	0.333135	1	1	1	0.34583
AT1G05603	0	0	0	0	0	0	0	1	1	1	1	1	1	1
AT1G05607	-0.305459	0.562903	-0.339806	-0.320633	-0.192007	0.547729	-0.226355	0.719144	0.311675	0.564024	0.989468	1	0.696218	0.965341
AT1G05610	0.39416	-0.0312685	-1.06404	0.341094	0.600618	-0.0843337	-0.857581	0.414004	1	0.00353002	0.872777	0.483022	1	0.0403874
AT1G05613	-0.10901	0	0	-0.10901	-0.10901	0	0	0.286946	1	1	0.63834	0.600321	1	1
AT1G05615	0	0	0	0	0	0	0	1	1	1	1	1	1	1
AT1G05617	0	0	0	0	0	0	0	1	1	1	1	1	1	1
AT1G05620	-0.0239865	0.0401097	0.0910053	-0.00675481	-0.184425	0.0573414	-0.0694333	1	1	0.960436	1	0.898365	1	1
AT1G05623	0	0.272795	0.0535574	0	0	0.272795	0.0535574	1	0.32345	1	1	1	0.6874	1
AT1G05630	0.430633	0.543087	0.289771	-0.133172	0.0282885	-0.0207184	-0.112574	0.00103949	0.000160241	0.0102817	0.742743	1	1	0.576677
AT1G05633	0	0	0	0	0	0	0	1	1	1	1	1	1	1
AT1G05640	0.120918	0.212221	0.0453029	0.0633007	0.00287647	0.154604	-0.0727388	0.96232	0.644848	1	1	1	1	1
AT1G05643	0	0	0	0	0	0	0	1	1	1	1	1	1	1
AT1G05647	0	0	0	0	0	0	0	1	1	1	1	1	1	1
AT1G05650	-0.0129244	0.34542	-0.467981	-0.326916	-0.16886	0.0314278	-0.623917	1	0.727798	0.443566	1	1	1	0.386949
AT1G05653	0	0	0	0	0	0	0	1	1	1	1	1	1	1
AT1G05657	0	0	0	0	0	0	0	1	1	1	1	1	1	1
AT1G05660	-0.71921	-0.908532	-0.88208	0.0930812	-0.149665	-0.0962405	-0.312535	0.0149795	0.00330439	0.0015467	1	1	1	0.44154
AT1G05663	0	0.0798561	0	0	0	0.0798561	0	1	0.308807	1	1	1	0.670488	1
AT1G05667	0	0.0798561	0	0	0	0.0798561	0	1	0.308807	1	1	1	0.670488	1
AT1G05670	0.195988	0.0119952	-0.241444	0.0349681	0.252072	-0.149025	-0.185361	0.702725	1	0.475734	1	0.817102	1	0.836753
AT1G05673	0	0.0798561	0	0	0	0.0798561	0	1	0.308807	1	1	1	0.670488	1
AT1G05675	1.76464	1.13871	2.86612	0.158937	0.51585	-0.466994	1.61733	0.00315687	0.0595655	1.5204e-05	1	0.797863	0.822044	0.00962368
AT1G05680	1.02691	-0.763869	0.429167	0.602674	-0.221808	-1.1881	-0.819547	0.0388058	0.157822	0.427451	0.63834	1	0.247979	0.137883
AT1G05683	0	-0.0569047	0	0.0569047	0	0	0	1	0.308807	1	0.63834	1	1	1
AT1G05687	-0.043119	0.0693928	-0.0168903	-0.0710997	-0.0818449	0.041412	-0.0556161	1	1	1	1	1	1	1
AT1G05690	0.218008	0.169911	0.0686225	-0.0135595	0.12405	-0.0616557	-0.0253357	0.671734	0.808808	1	1	1	1	1
AT1G05693	0	0.00334733	0	0	0	0.00334733	0	1	0.451439	1	1	1	0.718831	1
AT1G05697	0	0	0	0	0	0	0	1	1	1	1	1	1	1
AT1G05700	-0.454001	0.831942	0.970994	-1.38802	-0.306229	-0.102075	1.11877	0.580586	0.191831	0.0591555	0.176126	1	1	0.0674192
AT1G05703	-0.138058	-0.0146552	-0.444656	-0.207899	-0.102997	-0.0844969	-0.409596	0.907874	1	0.110874	0.984628	1	1	0.272117
AT1G05707	0.0304075	0.182293	-0.24001	-0.000363965	0.308659	0.151522	0.0382409	1	1	0.930062	1	1	1	1
AT1G05710	-0.0545256	0.010338	0.105767	-0.247993	-0.326231	-0.183129	-0.165938	1	1	0.819521	0.698704	0.516909	0.802272	0.723479
AT1G05713	0	0.0798561	0	0	0	0.0798561	0	1	0.308807	1	1	1	0.670488	1
AT1G05717	-0.10901	-0.204881	-0.0458904	0.0958711	-0.00286737	0	0.060252	0.937159	0.560148	1	1	1	1	1
AT1G05720	-0.141218	0.0245767	0.0371306	0.0218257	-0.0161077	0.18762	0.162241	0.636248	1	1	1	1	0.718831	0.629149
AT1G05723	0.0764741	0.11802	-0.218215	-0.0957907	-0.130805	-0.0542449	-0.425494	1	1	0.679128	1	1	1	0.352844
AT1G05727	0.403603	-0.00449094	-0.122649	0.113977	0.273948	-0.294117	-0.252304	0.616257	1	1	1	1	0.983085	0.969493
AT1G05730	-0.0927533	-0.107988	-0.0368094	0.120214	0.152732	0.104979	0.208676	0.986316	0.903946	1	1	0.962221	1	0.614114
AT1G05733	-0.0859398	0.252658	-0.0640796	-0.0191906	0.123938	0.319407	0.145798	1	0.692896	1	1	1	0.793276	1
AT1G05737	0	0.00334733	0	0	0	0.00334733	0	1	0.451439	1	1	1	0.718831	1
AT1G05740	0	-0.063793	0.16066	0.146996	0	0.0832034	0.16066	1	1	0.49866	0.966191	1	1	0.686206
AT1G05747	0.0172042	0.180264	0.10901	-0.0832034	-0.0832034	0.0798561	0.00860212	1	0.451439	0.7061	1	1	1	1
AT1G05750	-0.0571741	0.109866	-0.0561693	-0.206823	-0.103559	-0.0397831	-0.102554	1	0.847352	1	0.818291	1	1	0.972721
AT1G05753	0.0309391	-0.450278	-0.425925	0.295429	0.116287	-0.185787	-0.340577	1	0.212299	0.154015	0.833572	1	0.959922	0.433371
AT1G05757	0.189079	0.315942	0.102011	-0.24546	-0.011803	-0.118597	-0.0988704	0.752473	0.432754	0.991972	0.919346	1	1	1
AT1G05760	0.086234	0.17662	-0.00398379	-0.222635	-0.174002	-0.132249	-0.26422	1	0.821167	1	0.995834	1	1	0.681611
AT1G05763	-0.0954259	0.0790891	-0.202028	-0.25323	-0.095233	-0.0787148	-0.201835	0.882465	0.950931	0.314832	0.63834	1	1	0.478079
AT1G05767	-0.0108014	0.0108734	-0.0519218	-0.027859	-0.0702578	-0.00618417	-0.111378	1	1	1	1	1	1	0.972723
AT1G05770	0.0956161	-0.0724812	-0.233594	0.454018	0.144248	0.285921	-0.184962	1	1	0.691368	0.667503	1	0.864921	0.97107
AT1G05773	0.133277	0.0787534	0.151459	-0.0493688	-0.130259	-0.103893	-0.112077	0.610405	0.898505	0.428522	1	0.878696	0.953073	0.820226
AT1G05777	-0.165816	-0.100226	-0.518483	-0.122567	0.119593	-0.0569776	-0.233074	0.374732	0.71862	0.000700248	0.926795	0.869172	1	0.20564
AT1G05780	-0.0836474	-0.0327307	-0.106242	-0.185042	-0.14875	-0.134126	-0.171345	1	1	0.997485	1	1	1	0.926304
AT1G05783	-0.376022	-0.10409	-0.57518	-0.204738	0.0556981	0.0671941	-0.143461	0.692756	1	0.308721	1	1	1	1
AT1G05785	0.0843835	-0.268931	0.108634	0.173024	-0.0723438	-0.180291	-0.0480936	0.960034	0.269991	0.76568	0.889007	1	0.768272	1
AT1G05787	-0.628007	0.44605	-0.528795	-0.42361	0.0512743	0.650447	0.150485	0.199946	0.451439	0.225243	0.828121	1	0.666636	1
AT1G05790	-0.0767564	-0.115868	-0.303836	-0.0248323	0.176586	-0.0639441	-0.0504933	0.821823	0.551127	0.017329	1	0.600321	1	1
AT1G05793	0	0	0.0535574	0	0	0	0.0535574	1	1	0.212767	1	1	1	0.345469
AT1G05797	0	0.00334733	0	0	0	0.00334733	0	1	0.451439	1	1	1	0.718831	1
AT1G05800	0	0.00334733	0	0	0	0.00334733	0	1	1	1	1	1	1	1
AT1G05803	0	0	0	0	0	0	0	1	1	1	1	1	1	1
AT1G05805	1.0958	0.651547	0.335581	0.301484	0.199433	-0.142774	-0.56079	2.19916e-06	0.000640934	0.0319105	0.400221	0.632948	0.807529	0.00338235
AT1G05807	-0.060252	0	0	-0.060252	-0.060252	0	0	0.286946	1	1	0.63834	0.600321	1	1
AT1G05810	-0.301504	-0.0382355	-0.0779885	-0.138473	-0.250116	0.124795	-0.0266009	0.358952	1	1	1	0.793471	1	1
AT1G05813	0	0	0	0	0	0	0	1	1	1	1	1	1	1
AT1G05817	0	0	0	0	0	0	0	1	1	1	1	1	1	1
AT1G05820	-0.297737	0.0184658	-0.322054	-0.115085	0.15748	0.201118	0.133163	0.427029	1	0.286067	1	1	0.906706	0.997952
AT1G05823	0	0	0	0	0	0	0	1	1	1	1	1	1	1
AT1G05827	0	0	0	0	0	0	0	1	1	1	1	1	1	1
AT1G05830	-0.00995014	0.0497298	-0.162048	-0.0208739	0.138481	0.038806	-0.0136173	1	1	0.323578	1	0.811322	1	1
AT1G05833	-0.0449824	0.157148	-0.0119964	0.162163	-0.0374119	0.364293	-0.00442595	1	0.827165	1	1	1	0.670488	1
AT1G05835	0.0243319	0.117531	0.109151	0.00746456	0.151784	0.100664	0.236604	1	1	1	1	1	1	0.773464
AT1G05837	0.168158	0.0140621	0.293653	-0.0224893	0.230437	-0.176585	0.355933	0.751673	1	0.284648	1	0.825363	0.921274	0.309272
AT1G05840	-0.229284	-0.311043	-0.165901	-0.0110138	0.0148449	-0.0927735	0.0782272	0.203201	0.0732524	0.328488	1	1	0.977412	0.971523
AT1G05843	-0.432853	-0.213842	-0.3457	-0.30473	-0.205386	-0.0857194	-0.118233	0.16011	0.624301	0.214073	0.750769	0.907547	1	1
AT1G05847	0.0831662	-0.249791	-0.152993	0.109683	0.0630946	-0.223274	-0.173064	0.977806	0.320977	0.562114	1	1	0.718831	0.658965
AT1G05850	-0.13824	-0.0139264	-0.158037	-0.0352694	0.0340035	0.089044	0.014206	0.349873	1	0.193879	1	1	0.882312	1
AT1G05853	-0.155239	0.0865507	0	-0.155239	-0.155239	0.0865507	0	0.372584	0.764231	1	0.748402	0.689913	0.956573	1
AT1G05857	0.0736414	0	0.10901	0	0	-0.0736414	0.0353684	0.695344	1	0.334059	1	1	0.902177	1
AT1G05860	-0.361142	-0.445538	-0.543366	-0.0540878	-0.0405294	-0.138484	-0.222753	0.0493158	0.0169943	0.00158991	1	1	0.842326	0.345469
AT1G05863	0	0	0	0	0	0	0	1	1	1	1	1	1	1
AT1G05867	0.103014	0.909036	0.605592	-0.862889	-0.611376	-0.0568667	-0.108799	1	0.0153723	0.0678636	0.186013	0.420852	1	1
AT1G05870	0.197919	0.304805	0.00559873	-0.0123709	0.0335451	0.0945151	-0.158776	0.344123	0.11316	1	1	1	0.999822	0.596671
AT1G05873	-0.141124	0.216618	-0.0810005	-0.184179	-0.0127439	0.173563	0.0473791	0.974906	0.750746	1	1	1	1	1
AT1G05880	1.04521	-0.0798561	3.48764	0.0832034	0.100408	-1.04186	2.54283	0.254258	1	6.69956e-05	1	1	0.670488	0.00444393
AT1G05887	0	0	0	0	0	0	0	1	1	1	1	1	1	1
AT1G05890	0.0323165	-0.204442	0.0284792	0.147404	0.127363	-0.0893542	0.123526	1	0.117311	1	0.63834	0.697959	0.862133	0.480019
AT1G05893	0	0	0	0	0	0	0	1	1	1	1	1	1	1
AT1G05894	0.333577	0.270635	0.234637	-0.127846	0.0284763	-0.190788	-0.0704639	0.698302	0.810841	0.829994	1	1	1	1
AT1G05897	0	-0.0832034	-0.100408	0.0832034	0.100408	0	0	1	0.598939	0.385618	0.936931	0.775441	1	1
AT1G05900	0.027565	0.203288	-0.152608	-0.235957	0.0596053	-0.0602338	-0.120568	1	0.303898	0.377911	0.567299	1	1	0.737516
AT1G05903	0.060252	0	0	0	0	-0.060252	-0.060252	0.286946	1	1	1	1	0.670488	0.345469
AT1G05907	-0.0832034	-0.0535574	0.0535574	-0.0262987	-0.0832034	0.00334733	0.0535574	0.795126	0.982494	0.949257	1	1	1	1
AT1G05910	0.239589	0.224396	0.290261	0.144977	0.101303	0.129784	0.151975	0.109305	0.156122	0.0254233	0.783593	0.911076	0.74953	0.45155
AT1G05913	0.0188099	-0.114745	-0.0296461	0.143116	0.036974	0.00956204	-0.0114819	1	0.831548	1	1	1	1	1
AT1G05917	0.0908456	-0.162567	-0.0832034	0.165914	0.10901	-0.0874983	-0.0650392	0.89458	0.530636	0.872807	0.876422	1	1	1
AT1G05920	0	-0.185998	0	0.189346	0	0.00334733	0	1	0.0244446	1	0.190233	1	1	1
AT1G05927	0.301774	0.091634	-0.290679	0.0529744	0.189261	-0.157166	-0.403192	0.643939	1	0.580894	1	1	1	0.516421
AT1G05930	0.100408	0.0865507	0.00860212	0	0.0918055	-0.0138569	2.22045e-16	0.812195	0.875581	1	1	1	1	1
AT1G05933	0.938148	0.140221	0.684792	0.309034	0.559001	-0.488893	0.305645	0.12123	1	0.220726	1	0.75253	0.792742	0.92463
AT1G05937	0	0.0798561	0	0	0	0.0798561	0	1	0.554352	1	1	1	0.812963	1
AT1G05940	-0.0804258	-0.211124	-0.204802	0.0071408	0.0285813	-0.123557	-0.0957954	0.745303	0.133737	0.0850179	1	1	0.718831	0.737215
AT1G05943	0.127025	0.791136	0.0561649	-0.367641	-0.161104	0.296469	-0.231964	1	0.0780449	1	0.877328	1	0.88768	0.908644
AT1G05947	0.100408	0.00334733	0.0535574	0	0	-0.0970603	-0.0468503	0.535316	1	0.846027	1	1	0.805061	1
AT1G05950	0.338351	0.0943255	-0.0334258	0.104242	0.249681	-0.139784	-0.122096	0.419006	1	1	1	0.890145	1	1
AT1G05953	0.100408	0.00334733	0.0535574	0	0	-0.0970603	-0.0468503	0.535316	1	0.846027	1	1	0.805061	1
AT1G05957	0	0.00334733	0	0	0	0.00334733	0	1	0.451439	1	1	1	0.718831	1
AT1G05960	-0.209166	-0.217942	-0.0243012	0.053042	0.0230461	0.0442665	0.207911	0.0606049	0.0550451	1	1	1	1	0.0805851
AT1G05963	0	0.163059	0.158107	0	0	0.163059	0.158107	1	0.451439	0.358881	1	1	0.718831	0.529649
AT1G05967	-0.060252	0	0	-0.060252	-0.060252	0	0	0.286946	1	1	0.63834	0.600321	1	1
AT1G05970	-0.479396	-0.354062	-0.792382	-0.161361	0.0354749	-0.0360268	-0.277511	0.119821	0.308829	0.0038161	1	1	1	0.549473
AT1G05973	-0.102006	-0.087571	-0.248317	-0.118257	0.165611	-0.103822	0.0193003	1	1	0.672896	1	1	1	1
AT1G05977	0.100199	-0.825445	-0.157708	0.211712	0.160933	-0.713932	-0.0969735	1	0.019893	0.843326	1	1	0.370755	1
AT1G05980	0	0	0	0	0	0	0	1	1	1	1	1	1	1
AT1G05983	0.0736414	0.0832034	0.060252	0	-2.22045e-16	0.00956204	-0.0133893	0.826417	0.750406	0.86396	1	1	1	1
AT1G05987	0.0312269	0.147431	-0.191479	0.0106753	0.150049	0.12688	-0.0726567	1	0.836528	0.614184	1	1	1	1
AT1G05990	-0.657852	0.0387134	0.061702	-0.452263	-0.187451	0.244303	0.532103	0.188384	1	1	0.806904	1	0.999477	0.378925
AT1G05993	-0.204162	-0.539158	-0.175383	0.232201	-0.0345139	-0.102795	-0.00573475	0.878624	0.281171	0.888969	1	1	1	1
AT1G05997	-0.571998	-0.308458	-0.0365822	-0.0971338	-0.0117674	0.166407	0.523649	0.115448	0.498535	1	1	1	1	0.199631
AT1G06000	0.385611	0.815897	0.846228	-0.482868	-0.397969	-0.0525813	0.0626482	0.110389	0.00120272	0.000299627	0.25939	0.410022	1	1
AT1G06002	0.385611	0.815897	0.846228	-0.482868	-0.397969	-0.0525813	0.0626482	0.110389	0.00120272	0.000299627	0.25939	0.410022	1	1
AT1G06003	0.29923	0.0825247	0.145725	0.313377	0.0633723	0.0966721	-0.0901329	0.47745	1	0.853062	0.807966	1	1	1
AT1G06007	-0.060252	0	0.060252	-0.060252	-0.060252	0	0.060252	0.745992	1	0.66753	1	0.972345	1	0.844513
AT1G06010	-0.347457	-0.157743	-0.403258	-0.18844	-0.109761	0.00127422	-0.165562	0.055224	0.498665	0.0125814	0.748628	0.97443	1	0.558482
AT1G06013	0	0	0	0	0	0	0	1	1	1	1	1	1	1
AT1G06017	-0.121924	-0.269579	0.0193614	0.143661	-0.0443308	-0.0039928	0.096955	0.990469	0.533398	1	1	1	1	1
AT1G06020	-0.101137	0.321051	-0.254604	-0.155793	0.290445	0.266395	0.136979	1	0.570527	0.65235	1	0.898443	0.909482	1
AT1G06023	0	0.100408	0	0	0	0.100408	0	1	0.451439	1	1	1	0.718831	1
AT1G06027	-0.0832034	0	0.106142	-0.0832034	-0.0832034	0	0.106142	0.72954	1	0.480444	1	0.960465	1	0.664169
AT1G06030	-0.0183013	0.0218381	0.260252	0.0436811	-0.100993	0.0838205	0.17756	1	1	0.737253	1	1	1	1
AT1G06033	-0.751765	-0.19129	0.124777	-0.317474	-0.581136	0.243001	0.295406	0.172869	0.977686	1	1	0.646197	1	0.882096
AT1G06037	0	-0.140108	0.16066	0.140108	0	0	0.16066	1	0.400955	0.209108	0.746273	1	1	0.345469
AT1G06040	0.0958353	0.00211462	-0.279428	0.0438197	0.0520578	-0.049901	-0.323206	0.354111	1	0.000992645	1	0.991548	0.971943	0.00127907
AT1G06043	0	0	0	0	0	0	0	1	1	1	1	1	1	1
AT1G06045	0.0589128	-0.000269692	-0.322618	0.0218351	0.0673197	-0.0373474	-0.314211	0.945212	1	0.0107808	1	1	1	0.0340275
AT1G06047	0	0	0	0	0	0	0	1	1	1	1	1	1	1
AT1G06050	0.303148	0.165018	0.162409	-0.20041	-0.220109	-0.33854	-0.360848	0.15406	0.548308	0.482775	0.789441	0.666638	0.542316	0.102088
AT1G06053	0	0	0	0	0	0	0	1	1	1	1	1	1	1
AT1G06057	0	0.00334733	0	0	0	0.00334733	0	1	0.451439	1	1	1	0.718831	1
AT1G06060	-0.357122	-0.262677	-0.542073	-0.0362124	-0.00607869	0.0582329	-0.191029	0.105925	0.308807	0.00558346	1	1	1	0.583873
AT1G06063	0	0	0	0	0	0	0	1	1	1	1	1	1	1
AT1G06067	0	0	0	0	0	0	0	1	1	1	1	1	1	1
AT1G06070	-0.104376	-0.230152	-0.0757933	0.082157	0.0604287	-0.0436189	0.0890119	0.599349	0.108441	0.7259	1	1	1	0.801825
AT1G06073	0	0	0	0	0	0	0	1	1	1	1	1	1	1
AT1G06080	0.239171	0.351401	-0.425107	0.0638398	-0.130695	0.176071	-0.794973	0.335863	0.130582	0.0278256	1	0.978809	0.809526	0.00117051
AT1G06083	-0.749523	-0.582563	-0.586782	-0.0228402	-0.185177	0.14412	-0.0224362	6.96461e-05	0.00107394	0.000345896	1	0.643921	0.766158	1
AT1G06087	-0.0170278	0.0731792	-0.0423138	-0.103161	-0.260955	-0.0129539	-0.286241	1	1	1	1	0.965523	1	0.778008
AT1G06090	-0.272237	0.26978	0.0150714	-0.213715	-0.219671	0.328302	0.0676374	0.371366	0.408998	1	0.893561	0.814091	0.670488	1
AT1G06093	0	0	0	0	0	0	0	1	1	1	1	1	1	1
AT1G06097	0	0	0	0	0	0	0	1	1	1	1	1	1	1
AT1G06100	-0.441624	0.457307	0.0764171	-0.793959	-0.554517	0.104971	-0.0364759	0.355263	0.357288	1	0.310763	0.564314	1	1
AT1G06103	0	0	0	0	0	0	0	1	1	1	1	1	1	1
AT1G06110	-0.139017	-0.218967	-0.27872	0.0453195	0.10121	-0.0346306	-0.0384932	0.624282	0.319645	0.103242	1	1	1	1
AT1G06113	0.0372493	0.0271381	-0.315994	-0.133186	0.0766657	-0.143298	-0.276578	1	1	0.489629	1	1	1	0.767
AT1G06117	0	0.00334733	0	0	0	0.00334733	0	1	0.451439	1	1	1	0.718831	1
AT1G06120	-0.569037	-0.264864	-0.702889	-0.292748	-0.262876	0.011425	-0.396728	0.184661	0.693446	0.0511667	0.955799	0.943938	1	0.49854
AT1G06123	0.060252	0.043362	-0.0382482	0.106142	0.0918055	0.0892524	-0.00669467	1	1	1	1	1	1	1
AT1G06127	0	0.00334733	-0.0918055	0	0.0918055	0.00334733	0	1	1	0.212767	1	0.600321	1	1
AT1G06130	-0.0458533	-0.100559	0.0402462	0.0616968	0.162917	0.00699114	0.249017	1	0.68352	1	1	0.669326	1	0.136178
AT1G06133	0	0.00334733	0	0	0	0.00334733	0	1	0.451439	1	1	1	0.718831	1
AT1G06135	0.121677	0	1.74162	-0.0832034	-0.0832034	-0.204881	1.53674	0.824828	1	1.15884e-07	1	1	0.743222	4.52351e-06
AT1G06137	0.421685	0	1.05435	0	0	-0.421685	0.632664	0.290753	1	0.0016745	1	1	0.677585	0.104683
AT1G06140	0.112286	0.185315	0.429858	0.361713	0.370653	0.434742	0.688225	1	0.861978	0.244285	0.812648	0.744872	0.702984	0.0971894
AT1G06143	-0.355371	-0.0332999	-0.203138	-0.0312533	0.112171	0.290818	0.264405	0.409966	1	0.712731	1	1	0.805019	0.724637
AT1G06147	0	0.00334733	0	0	0	0.00334733	0	1	0.451439	1	1	1	0.718831	1
AT1G06148	0.0184025	-0.0291537	-0.0860708	-0.100408	-0.100408	-0.147964	-0.204881	1	1	0.950124	1	1	0.933151	0.609403
AT1G06150	0.317165	0.336787	0.176824	0.084936	0.084831	0.104558	-0.0555098	0.0478044	0.0384277	0.255233	1	1	0.910605	1
AT1G06153	-0.235987	-0.351191	-0.173676	0.0324518	-0.584804	-0.0827523	-0.522493	0.664258	0.409923	0.773238	1	0.393711	1	0.1732
AT1G06157	0	0	0	0	0	0	0	1	1	1	1	1	1	1
AT1G06160	0.882728	0.900376	0.81891	-0.0753788	1.42052	-0.0577305	1.3567	0.0738137	0.0759295	0.0621819	1	0.0779126	1	0.00902806
AT1G06163	0	0	0	0	0	0	0	1	1	1	1	1	1	1
AT1G06170	-0.0951647	-0.202501	-0.0597484	-0.15478	-0.148156	-0.262117	-0.112739	1	0.722801	1	1	1	0.807668	1
AT1G06173	-0.274608	-0.440932	-0.177178	0.306978	0.384835	0.140655	0.482265	0.774988	0.451439	0.931839	1	0.834358	1	0.466953
AT1G06177	-0.143935	-0.296117	-0.364196	0.355736	0.690125	0.203554	0.469864	1	0.733606	0.519551	0.946155	0.529097	1	0.504101
AT1G06180	1.39971	1.17819	1.13427	0.157275	-0.0890928	-0.0642468	-0.354531	6.64279e-05	0.000487127	0.000244231	1	1	1	0.367323
AT1G06187	0	0	0	0	0	0	0	1	1	1	1	1	1	1
AT1G06190	-0.00874047	-0.00345426	-0.0817685	0.087083	0.068557	0.0923692	-0.00447103	1	1	0.665658	1	1	0.884251	1
AT1G06197	0	0.0832034	-0.106142	0	0.106142	0.0832034	0	1	0.782581	0.556217	1	0.894693	0.970008	1
AT1G06200	-0.265713	-0.307301	-0.335942	0.0948519	-0.00190904	0.0532639	-0.0721373	0.0685533	0.0366032	0.00971618	1	1	1	0.944407
AT1G06203	0	0	-0.106142	0	0.106142	0	0	1	1	0.499871	1	0.855966	1	1
AT1G06207	0.104744	-0.298657	-0.200826	-0.109229	-0.0130732	-0.51263	-0.318643	0.963131	0.334465	0.507542	1	1	0.399769	0.345469
AT1G06210	-0.202515	-0.267727	-0.10937	0.143676	0.020359	0.0784636	0.113504	0.136889	0.0450147	0.451346	0.708212	1	0.947382	0.604836
AT1G06213	0.194879	0.0598846	0.182461	0.0653808	0.0948794	-0.069614	0.0824614	0.732114	1	0.694464	1	1	1	1
AT1G06217	0.060252	0.393202	0.255939	0	0.106142	0.33295	0.301829	1	0.0354786	0.132721	1	0.998989	0.484685	0.140137
AT1G06220	0.0367095	0.0818161	0.0232004	0.0296869	0.00345717	0.0747936	-0.0100519	0.851505	0.346009	0.999116	1	1	0.718831	1
AT1G06225	0	0	-0.0918055	0	0.0918055	0	0	1	1	0.212767	1	0.600321	1	1
AT1G06227	-0.40763	-0.416526	-0.334184	-0.117472	-0.0945578	-0.126368	-0.0211118	0.0503784	0.0501715	0.0751442	1	1	0.940359	1
AT1G06230	0.153456	0.204227	0.044216	0.0497878	0.0992447	0.100559	-0.0099955	0.234604	0.0988228	0.931922	1	0.816973	0.775875	1
AT1G06233	-0.465605	-0.578795	-0.539885	-0.0292971	-0.00877951	-0.142487	-0.0830592	0.223864	0.122366	0.0907574	1	1	1	1
AT1G06237	-0.758142	-0.343601	-0.311436	-0.148877	-0.270727	0.265664	0.175979	0.00879151	0.308807	0.270291	1	0.76138	0.726035	0.844878
AT1G06240	0.0125321	0.184079	-0.227969	-0.228202	0.00625267	-0.0566557	-0.234249	1	0.531055	0.299979	0.755027	1	1	0.434583
AT1G06243	-0.182406	-0.370704	-0.533318	-0.0657867	0.232856	-0.254085	-0.118056	0.834446	0.393008	0.0921335	1	0.930296	0.861145	1
AT1G06247	-0.101986	-0.732447	0.109784	0.45738	-0.1474	-0.173081	0.0643696	1	0.2472	1	0.888868	1	1	1
AT1G06250	0.337786	0.223423	-0.0152285	0.0748493	0.12566	-0.0395135	-0.227354	0.707198	0.915699	1	1	1	1	0.995133
AT1G06253	-0.550566	-0.107321	0.0255268	-0.153514	-0.258915	0.289731	0.317178	0.0589625	0.975432	1	1	0.788719	0.718831	0.408977
AT1G06257	-0.266175	-0.320466	-0.609273	-0.136348	0.0440605	-0.190639	-0.299038	0.650618	0.508758	0.0696885	1	1	1	0.664909
AT1G06260	-0.618771	-0.0369604	-0.332985	-0.200755	-0.257061	0.381055	0.0287242	0.273524	1	0.613351	1	1	0.840468	1
AT1G06263	-0.656594	-0.902668	-0.781642	0.13553	-0.0473354	-0.110544	-0.172384	0.138532	0.0371048	0.0397581	1	1	1	1
AT1G06265	-0.406672	-0.204227	0.041587	-0.113836	-0.512311	0.0886093	-0.0640516	0.453453	0.873153	1	1	0.600321	1	1
AT1G06267	-0.984032	-0.977588	-1.02349	0.181127	-0.0261904	0.187571	-0.0656478	0.0513348	0.0590377	0.0226051	1	1	1	1
AT1G06270	-0.101843	-0.325386	0.0201271	0.108893	-0.0582982	-0.114651	0.0636715	1	0.31829	1	1	1	1	1
AT1G06273	-0.541261	-0.601849	-0.331388	0.0200662	-0.276811	-0.0405216	-0.0669376	0.469032	0.420005	0.718343	1	1	1	1
AT1G06277	0.370672	-0.889841	-0.328105	0.759921	0.524151	-0.500592	-0.174625	0.273359	0.00425557	0.263672	0.157199	0.393194	0.543234	0.869756
AT1G06280	0	0	0	0	0	0	0	1	1	1	1	1	1	1
AT1G06283	-0.31321	-0.609609	-0.52747	-0.113698	-0.0331288	-0.410097	-0.247389	0.454682	0.0781524	0.0800394	1	1	0.670488	0.724302
AT1G06287	-0.0777829	-0.275727	-0.200322	0.532213	0.345835	0.334268	0.223296	1	0.736878	0.851154	0.63834	0.859868	0.851016	0.945407
AT1G06290	-0.0866467	-0.172088	-0.050638	0.0456793	0.0584035	-0.0397617	0.0944123	0.673905	0.230248	0.902219	1	1	1	0.717545
AT1G06293	0	0	0.0143369	0	0.0918055	0	0.106142	1	1	1	1	0.858414	1	0.574942
AT1G06297	0	0.00334733	0	0	0	0.00334733	0	1	0.451439	1	1	1	0.718831	1
AT1G06303	0	0.00334733	0	0	0	0.00334733	0	1	0.451439	1	1	1	0.718831	1
AT1G06307	-0.060252	0	0	-0.060252	-0.060252	0	0	0.286946	1	1	0.63834	0.600321	1	1
AT1G06310	-0.423103	0.014935	-0.49114	-0.0843324	0.281223	0.353706	0.213186	0.265428	1	0.114938	1	0.82614	0.718831	0.829594
AT1G06313	0	-0.0832034	0	0.0832034	0	0	0	1	0.527809	1	0.884205	1	1	1
AT1G06317	0	-0.0832034	0	0.0832034	0	0	0	1	0.308807	1	0.63834	1	1	1
AT1G06320	-0.125227	0.157729	-0.141725	-0.155627	0.193036	0.127329	0.176538	1	0.971691	0.980763	1	1	1	1
AT1G06323	0	0.163059	0.060252	0	0	0.163059	0.060252	1	0.0646308	0.572295	1	1	0.422409	0.758382
AT1G06327	0	0	0	0	0	0	0	1	1	1	1	1	1	1
AT1G06330	0.325039	0.0906707	0.147765	-0.00280279	0.133731	-0.237171	-0.0435429	0.630505	1	0.98228	1	1	0.987844	1
AT1G06333	0	0	0	0	0	0	0	1	1	1	1	1	1	1
AT1G06337	0.117321	0.314894	-0.0967741	-0.0808247	0.0837271	0.116749	-0.130368	1	0.470631	1	1	1	1	1
AT1G06340	0.135067	1.11022e-16	0.109008	-0.060252	0.113077	-0.195319	0.0870183	0.932772	1	0.967715	1	1	0.933151	1
AT1G06343	0	0	0	0	0	0	0	1	1	1	1	1	1	1
AT1G06347	0	0.100408	0	0	0	0.100408	0	1	0.308807	1	1	1	0.670488	1
AT1G06350	-0.353907	0.153206	-0.0603033	0.134238	0.269376	0.641351	0.562979	0.648959	1	1	1	1	0.670488	0.375306
AT1G06353	0	0	0	0	0	0	0	1	1	1	1	1	1	1
AT1G06357	0	0	0	0	0	0	0	1	1	1	1	1	1	1
AT1G06360	0.369951	0.639985	0.134056	-0.274649	-0.0715266	-0.00461502	-0.307421	0.0487793	0.00133022	0.561593	0.543495	1	1	0.139906
AT1G06363	0	0	0	0	0	0	0	1	1	1	1	1	1	1
AT1G06370	-0.132608	0.00951758	-0.362468	-0.0724782	0.242181	0.0696475	0.0123215	0.947412	1	0.236428	1	0.866474	1	1
AT1G06373	0	0.00334733	0	0	0	0.00334733	0	1	0.451439	1	1	1	0.718831	1
AT1G06377	0	0	-0.0918055	0	0.0918055	0	0	1	1	0.212767	1	0.600321	1	1
AT1G06380	0.108975	-0.045596	0.0453961	0.208176	0.012465	0.0536048	-0.0511137	0.893844	1	1	0.849171	1	1	1
AT1G06383	0.0736414	0.00334733	0	0	0	-0.070294	-0.0736414	0.474272	1	1	1	1	0.761084	0.5587
AT1G06387	0	0	0	0	0	0	0	1	1	1	1	1	1	1
AT1G06390	0.0627166	0.0722298	-0.00556266	0.0171301	0.0489799	0.0266433	-0.0192994	0.640253	0.529913	1	1	1	1	1
AT1G06393	0	0	0	0	0	0	0	1	1	1	1	1	1	1
AT1G06397	-0.311981	-0.0582344	-0.415304	-0.0584024	0.118111	0.195344	0.0147879	0.444153	1	0.179785	1	1	0.948081	1
AT1G06400	-0.128389	-0.128979	-0.114938	-0.0168291	-0.0827713	-0.0174194	-0.06932	0.493858	0.479167	0.482506	1	0.998989	1	0.958588
AT1G06403	0	0.00334733	0	0	0	0.00334733	0	1	0.451439	1	1	1	0.718831	1
AT1G06407	-0.0401556	2.22045e-16	0	-0.100408	-0.100408	-0.060252	-0.060252	1	1	1	0.889842	0.825693	1	0.945407
AT1G06410	0.218084	0.0430552	0.0341086	0.134334	0.151128	-0.0406947	-0.0328479	0.0544413	0.964859	1	0.63834	0.570559	1	1
AT1G06413	0	0.100408	0	0	0	0.100408	0	1	0.308807	1	1	1	0.670488	1
AT1G06417	0.507951	0.299009	0.367524	-0.100408	-0.100408	-0.30935	-0.240835	0.0668482	0.375867	0.151678	1	1	0.708215	0.595729
AT1G06420	-0.0232222	0.123727	-0.401445	0.0714021	0.260627	0.218351	-0.117596	1	1	0.297711	1	0.927715	0.970337	1
AT1G06423	0.0493253	-0.116553	0.0536736	0.140718	-0.230113	-0.0251598	-0.225764	1	0.789319	1	0.989468	0.655524	1	0.421163
AT1G06427	0	0	0	0	0	0	0	1	1	1	1	1	1	1
AT1G06430	0.0368772	-0.208044	-0.18609	0.00358791	0.0836086	-0.241334	-0.139358	1	0.191831	0.167191	1	0.993798	0.537064	0.510477
AT1G06433	0	0	0	0	0	0	0	1	1	1	1	1	1	1
AT1G06437	0	0	0	0	0	0	0	1	1	1	1	1	1	1
AT1G06440	0.457107	0.472436	0.887556	0.104529	-0.0581255	0.119858	0.372323	0.303663	0.308807	0.0124007	1	1	1	0.538362
AT1G06443	0.100408	0	0.100408	0	0	-0.100408	2.22045e-16	0.703556	1	0.620478	1	1	0.908753	1
AT1G06447	0.100408	0	0	0	0	-0.100408	-0.100408	0.286946	1	1	1	1	0.670488	0.345469
AT1G06450	0.671555	0.0753897	0.0523361	0.467407	0.291701	-0.128759	-0.327518	0.0223218	1	1	0.475214	0.731896	1	0.399377
AT1G06453	-0.0305541	-0.161978	0.0522424	0.0955264	-0.298969	-0.0358973	-0.216172	1	0.853429	1	1	0.77825	1	0.800588
AT1G06457	-0.485813	0.174684	-0.407856	-0.352905	-0.158293	0.307593	-0.080336	0.138469	0.792341	0.168914	0.690934	1	0.718831	1
AT1G06460	-0.193549	-0.288089	-0.412761	0.0603074	-0.0308269	-0.0342327	-0.250039	0.243442	0.0631741	0.00295353	1	1	1	0.13374
AT1G06463	0.676243	1.0661	0.51483	-0.272315	-0.17327	0.117545	-0.334682	0.0399699	0.00211638	0.0847731	0.892433	1	1	0.472975
AT1G06467	0.00473662	-0.00190804	-0.0408831	0.166462	0.0944405	0.159817	0.0488207	1	1	1	1	1	1	1
AT1G06470	0.129042	0.255595	0.186693	-0.111425	-0.152106	0.0151277	-0.0944543	0.445651	0.0684074	0.137274	0.895682	0.641194	1	0.765618
AT1G06473	-1.05732	-1.35474	-1.54174	0.111275	0.160237	-0.18614	-0.324174	0.047315	0.0126797	0.00190575	1	1	1	0.845878
AT1G06475	0.455398	0.67625	0.795427	-0.373663	-0.391327	-0.152811	-0.051298	0.22036	0.0536754	0.00959946	0.711415	0.628005	1	1
AT1G06480	0	0.00334733	0	0	0	0.00334733	0	1	0.451439	1	1	1	0.718831	1
AT1G06483	-0.060252	0.0296461	0.162567	-0.00334733	0.0401556	0.0865507	0.262975	1	1	0.384744	1	1	1	0.201977
AT1G06487	-0.0668094	-0.190607	-0.450878	0.0484904	0.145702	-0.0753072	-0.238367	1	0.877618	0.253343	1	1	1	0.865931
AT1G06490	0.224655	0.0284303	-0.208221	0.199481	-0.0178383	0.00325644	-0.450715	0.598408	1	0.562044	0.983061	1	1	0.173269
AT1G06493	0	0	-0.100408	0	0.100408	0	0	1	1	0.212767	1	0.600321	1	1
AT1G06497	0	0	0	-0.060252	-0.060252	-0.060252	-0.060252	1	1	1	0.884205	0.817974	0.787595	0.629149
AT1G06500	-0.200252	-0.0268241	-0.066021	-0.188098	-0.0816608	-0.0146702	0.0525707	0.434281	1	1	0.83975	1	1	1
AT1G06507	0	0	0	0	0	0	0	1	1	1	1	1	1	1
AT1G06510	-0.296516	-0.179407	-0.39382	-0.048737	0.0650971	0.068372	-0.0322066	0.0721742	0.366954	0.00758569	1	1	1	1
AT1G06513	0	0	0	0	0	0	0	1	1	1	1	1	1	1
AT1G06515	0.0676856	-0.327507	-0.163462	0.0408508	-0.0167677	-0.354341	-0.247915	1	0.269869	0.632357	1	1	0.670488	0.505352
AT1G06517	0	0	0	0	0	0	0	1	1	1	1	1	1	1
AT1G06520	0.320853	0.781203	0.83537	-0.0402959	0.0153119	0.420055	0.529829	0.726634	0.156457	0.0676678	1	1	0.797071	0.451211
AT1G06527	0	0.163841	0	0	0	0.163841	0	1	0.308807	1	1	1	0.670488	1
AT1G06530	0.0355884	0.0600341	0.0189118	0.0213622	0.00421482	0.0458078	-0.0124618	1	1	1	1	1	1	1
AT1G06533	0	0.00334733	0	0	0	0.00334733	0	1	0.451439	1	1	1	0.718831	1
AT1G06537	-0.0621642	-0.207256	-0.306213	0.266193	0.161562	0.1211	-0.0824871	1	0.932528	0.666136	1	1	1	1
AT1G06540	0.0382895	0.0640513	0.0251753	0.0174925	0.00231478	0.0432543	-0.0107994	1	1	1	1	1	1	1
AT1G06543	0	0.0832034	0.060252	0	0	0.0832034	0.060252	1	0.607966	0.744654	1	1	0.849442	0.905829
AT1G06547	0.523008	0.081799	-0.0108646	0.604638	0.297348	0.163429	-0.236524	0.286946	1	1	0.59357	0.920554	1	0.903809
AT1G06550	-0.155352	0.176129	0.265197	-0.454693	-0.353121	-0.123212	0.0674276	0.698302	0.605582	0.242064	0.310763	0.490889	0.998027	1
AT1G06553	0.0289336	0.184597	0.0501061	0.0934605	-0.248278	0.249124	-0.227106	1	0.919576	1	1	1	0.96186	0.92032
AT1G06557	0	0	0	0	0	0	0	1	1	1	1	1	1	1
AT1G06560	0.000869664	-0.172241	-0.0585508	0.166933	0.0933272	-0.00617781	0.0339068	1	0.451439	1	0.837982	1	1	1
AT1G06567	0.103263	-0.0569047	0.113809	-0.0262987	-0.0832034	-0.186466	-0.0726567	0.679564	0.970498	0.527179	1	1	0.670488	0.961826
AT1G06570	-0.0149718	-0.380195	-0.534595	0.180444	0.148161	-0.184779	-0.371462	1	0.00288377	4.63331e-05	0.536778	0.600321	0.630019	0.00487035
AT1G06573	0.268702	0.015095	0.466972	0.0801003	-0.172417	-0.173507	0.0258523	0.199186	1	0.00800611	1	0.794298	0.751008	1
AT1G06577	-0.155239	0.151782	-0.180247	-0.146637	0.278393	0.160384	0.253386	0.928776	0.923058	0.786957	1	0.8573	1	0.755115
AT1G06580	0.0977581	-0.0997626	-0.269832	0.256612	0.185117	0.0590914	-0.182473	1	1	0.428657	0.897446	0.988543	1	0.868974
AT1G06583	-0.197792	0.0469761	-0.289984	-0.291984	-0.144809	-0.0472158	-0.237001	0.871957	1	0.562231	0.962578	1	1	0.86699
AT1G06587	-0.109037	-0.0392425	-0.157573	-0.170881	-0.091321	-0.101086	-0.139857	1	1	0.901534	1	1	1	1
AT1G06590	0.00929349	0.147448	-0.0843897	-0.0680617	0.0122322	0.0700932	-0.0814509	1	0.770763	0.986703	1	1	1	1
AT1G06593	0.060252	-0.105662	0.10901	0.10901	0	-0.0569047	0.0487577	0.966739	0.653357	0.554574	0.959921	1	1	1
AT1G06603	0	0	0	0	0	0	0	1	1	1	1	1	1	1
AT1G06607	0	0.163841	-0.106142	0	0.106142	0.163841	0	1	0.465062	0.688047	1	0.985159	0.730608	1
AT1G06610	0	0	0	0	0	0	0	1	1	1	1	1	1	1
AT1G06613	-0.27044	-0.334188	0.0746477	0.160695	0.154213	0.0969471	0.499301	0.7965	0.659385	1	1	1	1	0.457195
AT1G06617	-0.0832034	0	0	-0.0832034	-0.0832034	0	0	0.286946	1	1	0.63834	0.600321	1	1
AT1G06620	-0.119688	0.0470246	-0.625354	-0.0963459	-0.127941	0.0703671	-0.633607	0.987955	1	0.0263836	1	1	1	0.0587694
AT1G06627	0	0.100408	0	0	0	0.100408	0	1	0.308807	1	1	1	0.670488	1
AT1G06630	-0.174524	-0.268671	-0.416024	0.0820831	0.195171	-0.012064	-0.0463291	0.608127	0.318953	0.0422663	1	0.812662	1	1
AT1G06633	0	0.00334733	0	0	0	0.00334733	0	1	0.451439	1	1	1	0.718831	1
AT1G06637	-0.0430478	0	0.16066	-0.143455	-0.143455	-0.100408	0.060252	1	1	0.260524	0.796889	0.738437	0.888113	1
AT1G06640	-0.190434	-0.144489	-0.511204	0.0528505	-0.18305	0.098795	-0.50382	0.158771	0.350857	0.00012012	1	0.532526	0.837797	0.00072166
AT1G06645	-0.197048	-0.354604	-0.818126	0.0739088	0.135749	-0.0836478	-0.485329	0.773732	0.401181	0.0072206	1	1	1	0.220339
AT1G06650	-0.0547517	-0.22219	-0.290881	0.0710603	0.111469	-0.0963782	-0.124661	0.972074	0.13744	0.0190935	1	0.842668	0.884251	0.576
AT1G06657	0	0	0	0	0	0	0	1	1	1	1	1	1	1
AT1G06660	-0.311645	-0.0818755	-0.390337	-0.164578	0.0584387	0.0651921	-0.020253	0.224895	0.997357	0.0653593	0.974098	1	1	1
AT1G06663	0	0.00334733	0	0	0	0.00334733	0	1	0.451439	1	1	1	0.718831	1
AT1G06667	0.060252	0.0798561	0.00286737	0	0.106142	0.019604	0.0487577	1	0.936943	1	1	1	1	1
AT1G06670	0.181562	0.227839	0.0748905	0.0622979	0.0885527	0.108575	-0.0181193	0.401153	0.283288	0.885159	1	1	0.943444	1
AT1G06673	0	0	0	0	0	0	0	1	1	1	1	1	1	1
AT1G06677	0	0.163841	0	0	0	0.163841	0	1	0.403134	1	1	1	0.718831	1
AT1G06680	-3.55271e-15	0.0679245	-0.0617205	-0.0423923	0.0381349	0.0255322	-0.0235855	1	0.674451	0.663784	1	1	1	1
AT1G06683	-0.0546314	-0.309564	-0.304857	-0.147025	0.248677	-0.401957	-0.00154895	1	0.611511	0.546118	1	0.983691	0.718831	1
AT1G06687	-0.218231	-0.532609	0.308246	-0.00772303	-0.368593	-0.322101	0.157884	0.782195	0.212429	0.471234	1	0.742369	0.779735	1
AT1G06690	0.0181065	-0.0893783	-0.00652171	-0.14134	-0.0849815	-0.248824	-0.10961	1	0.752117	1	0.812648	1	0.542579	0.733856
AT1G06693	-0.264414	0.15087	0.203354	-0.261547	-0.264414	0.153737	0.203354	0.58221	0.896413	0.672223	0.922332	0.849103	1	0.847149
AT1G06697	0	0.100408	0	0	0	0.100408	0	1	0.308807	1	1	1	0.670488	1
AT1G06700	-0.12025	-0.0980965	-0.0612517	0.0894875	0.0445436	0.111641	0.103542	0.326978	0.468585	0.714577	0.888868	1	0.718831	0.519028
AT1G06703	0	-0.10901	0.060252	0.10901	0	0	0.060252	1	0.411831	0.709108	0.751556	1	1	0.875584
AT1G06707	0	0	0.060252	0	0	0	0.060252	1	1	0.212767	1	1	1	0.345469
AT1G06710	-0.0904303	-0.0956869	-0.139057	0.16109	0.208944	0.155834	0.160318	1	0.977169	0.752003	1	0.841781	0.947556	0.840985
AT1G06713	-0.060252	0	0	-0.060252	-0.060252	0	0	0.286946	1	1	0.63834	0.600321	1	1
AT1G06717	-0.258996	-0.165651	-0.400078	-0.0920311	-0.0236557	0.0013135	-0.164738	0.0210463	0.184643	0.000344596	0.900475	1	1	0.210965
AT1G06720	0.217562	0.0287588	0.128715	0.157519	0.0049947	-0.0312848	-0.0838529	0.306544	1	0.596907	0.888831	1	1	0.991991
AT1G06723	0	0.0865507	0	0	0	0.0865507	0	1	0.565259	1	1	1	0.821609	1
AT1G06727	-0.21245	-0.167734	-0.371662	0.0265376	0.110115	0.071254	-0.0490967	0.622201	0.762249	0.165288	1	1	1	1
AT1G06730	-0.0962194	0.018938	-0.168126	0.112323	0.123788	0.22748	0.0518815	0.751563	1	0.283938	0.968541	0.856147	0.664331	1
AT1G06733	-0.26222	0.043503	-0.0821552	-0.305723	0.0344661	3.33067e-16	0.214531	0.451406	1	1	0.704168	1	1	0.694365
AT1G06737	0.0908456	-0.102795	0.0134017	0.106142	0.0172042	-0.0874983	-0.0602396	0.958727	0.887341	1	1	1	1	1
AT1G06740	-0.191148	-0.335373	-0.132246	0.199144	0.0388513	0.0549188	0.0977533	0.474272	0.133699	0.64249	0.807966	1	1	0.969493
AT1G06743	-0.265501	-0.0639136	-0.0841385	-0.0949651	-0.141194	0.106622	0.040168	0.286946	1	0.932362	1	0.960157	1	1
AT1G06747	0	0	0	0	0	0	0	1	1	1	1	1	1	1
AT1G06750	0.263649	-0.397469	-0.164303	0.391834	0.185258	-0.269284	-0.242695	0.695893	0.441755	0.888977	0.791484	1	0.892792	0.844878
AT1G06753	0.0614038	0.0833844	0.483659	0.0586649	0.106201	0.0806456	0.528456	1	1	0.0511774	1	1	1	0.0752746
AT1G06757	-0.0969484	-0.230687	0.31556	-0.146045	-0.459936	-0.279784	-0.0474276	1	0.636726	0.336153	1	0.531615	0.766537	1
AT1G06760	0.138378	0.151562	-0.00924713	0.0243263	-0.0349534	0.0375101	-0.182579	0.236878	0.203169	1	1	1	1	0.117878
AT1G06763	0.0258064	0.152852	-0.00879798	-0.100408	0.0709575	0.0266377	0.0363531	1	0.773634	1	1	1	1	1
AT1G06770	0.210337	0.0666874	0.153775	0.0591042	0.0621202	-0.0845454	0.00555821	0.222791	0.925748	0.342785	1	1	0.990563	1
AT1G06773	0.0334857	0.0865507	0.060252	-0.100408	-0.100408	-0.0473426	-0.0736414	1	0.811608	0.93614	1	0.965908	1	0.9812
AT1G06777	0	-0.10901	0	0.10901	0	0	0	1	0.308807	1	0.63834	1	1	1
AT1G06780	-0.0241225	0.0637538	0.284188	-0.153076	-0.209395	-0.0651993	0.0989156	1	1	0.111958	0.920448	0.677205	1	0.938635
AT1G06783	0	0	0	0	0	0	0	1	1	1	1	1	1	1
AT1G06787	0.0904768	-0.58335	-0.557639	0.147216	0.043141	-0.526611	-0.604974	1	0.275047	0.200167	1	1	0.692271	0.28123
AT1G06790	-0.317446	0.191158	0.110947	-0.359712	-0.227778	0.148892	0.200615	0.216606	0.554321	0.825757	0.512707	0.749382	0.927502	0.622539
AT1G06797	0	0	0	0	0	0	0	1	1	1	1	1	1	1
AT1G06800	-0.106539	0.158082	0.172282	-0.28234	-0.0085151	-0.0177188	0.270306	0.936569	0.718642	0.586868	0.68263	1	1	0.418815
AT1G06810	0.100408	0	0.0143369	0	0.0918055	-0.100408	0.00573475	0.734702	1	1	1	1	0.931187	1
AT1G06817	0.100408	-0.0832034	0	0.0832034	0	-0.100408	-0.100408	0.476843	0.598939	1	0.936931	1	0.730608	0.56097
AT1G06820	-0.139229	-0.14303	-0.160413	-0.0743471	0.049687	-0.0781485	0.0285026	0.238422	0.247182	0.101801	0.978381	1	0.862133	1
AT1G06823	0	-0.0832034	0	0.0832034	0	0	0	1	0.308807	1	0.63834	1	1	1
AT1G06827	0	0	0	0	0	0	0	1	1	1	1	1	1	1
AT1G06830	-0.429189	0.299583	0.166815	-0.527336	-0.724018	0.201436	-0.128015	0.362557	0.610985	0.888566	0.63834	0.376808	1	1
AT1G06833	0.216406	-0.0867953	-0.504518	-0.215344	-0.0574615	-0.518546	-0.778386	0.860881	1	0.223143	1	1	0.670488	0.0989425
AT1G06837	0.0194923	0.212146	-0.234543	-0.475344	-0.253492	-0.28269	-0.507527	1	0.881517	0.773626	0.748935	1	0.93378	0.39579
AT1G06840	0.256222	0.102307	0.649266	-0.0891777	0.0404321	-0.243092	0.433477	0.494982	0.988939	0.011573	1	1	0.782131	0.188708
AT1G06850	-0.0289037	0.25604	0.097477	-0.14985	0.0612028	0.135094	0.187583	1	0.133462	0.666182	0.815242	1	0.780025	0.347259
AT1G06853	-0.0487577	-0.189346	-0.192213	0.080336	0.0832034	-0.060252	-0.060252	1	0.415703	0.290894	1	1	1	1
AT1G06857	0	0	0	0	0	0	0	1	1	1	1	1	1	1
AT1G06860	-0.0229514	0	0	-0.0832034	-0.0832034	-0.060252	-0.060252	1	1	1	0.922706	0.855673	0.969766	0.883411
AT1G06863	0	0	0	0	0	0	0	1	1	1	1	1	1	1
AT1G06867	-0.0832034	0.100408	0.0535574	-0.0832034	-0.0832034	0.100408	0.0535574	0.897722	0.787959	1	1	1	0.97295	1
AT1G06870	0.00645783	-0.128484	0.0540638	0.0578247	-0.0780187	-0.0771169	-0.0304127	1	0.58889	0.995682	1	1	1	1
AT1G06873	0	0.100408	0	0	0	0.100408	0	1	0.451439	1	1	1	0.718831	1
AT1G06877	0.060252	-0.0832034	0.00860212	0.0832034	0.0918055	-0.060252	0.0401556	0.943684	0.76919	1	1	0.95419	1	1
AT1G06880	0	0.00334733	0.100408	0	0	0.00334733	0.100408	1	1	0.396236	1	1	1	0.572051
AT1G06883	0.0346592	0.313372	0.426459	-0.137721	-0.143455	0.140992	0.248344	1	0.505433	0.215673	1	1	1	0.774857
AT1G06890	0.0401437	-0.0585305	0.0965815	-0.00427669	-0.0920687	-0.102951	-0.0356308	0.868927	0.637423	0.214005	1	0.639567	0.670488	0.998859
AT1G06897	0	0	0	0	0	0	0	1	1	1	1	1	1	1
AT1G06900	0.0284991	0.0190751	0.0777605	0.065562	0.00871257	0.056138	0.057974	1	1	0.599413	1	1	1	0.939733
AT1G06907	0	0	0	0	0	0	0	1	1	1	1	1	1	1
AT1G06910	0.0670984	-0.0436457	-0.412286	0.0176494	0.0353063	-0.0930947	-0.444078	1	1	0.124858	1	1	1	0.183199
AT1G06913	0	0.00334733	0	0	0	0.00334733	0	1	1	1	1	1	1	1
AT1G06917	0	0	0	0	0	0	0	1	1	1	1	1	1	1
AT1G06920	0.060252	0	0	0	0	-0.060252	-0.060252	0.286946	1	1	1	1	0.670488	0.345469
AT1G06923	-0.452739	0.261055	-0.765347	-0.289741	-0.0547542	0.424053	-0.367362	0.358871	0.733604	0.0426431	0.983061	1	0.718831	0.602587
AT1G06925	0	0	-0.192213	0	0.192213	0	0	1	1	0.069655	1	0.431346	1	1
AT1G06927	0	0	0	0	0	0	0	1	1	1	1	1	1	1
AT1G06930	-0.666026	-0.0701531	-0.21496	0.165612	0.0266124	0.761484	0.477678	0.107718	1	0.753585	1	1	0.431348	0.345469
AT1G06933	0	0	0	0	0	0	0	1	1	1	1	1	1	1
AT1G06937	0.060252	0	0.0535574	0	0	-0.060252	-0.00669467	0.501288	1	0.493246	1	1	0.753323	1
AT1G06943	0	0	0	0	0	0	0	1	1	1	1	1	1	1
AT1G06947	0.100408	-0.0832034	0.060252	0.0832034	0	-0.100408	-0.0401556	0.547208	0.665182	0.793685	0.98135	1	0.796353	1
AT1G06950	0.028795	-0.0501798	-0.015383	0.203854	0.213984	0.12488	0.169806	1	0.911215	1	0.378607	0.350278	0.718831	0.20488
AT1G06953	0.100408	-0.0832034	0.060252	0.0832034	0	-0.100408	-0.0401556	0.547208	0.665182	0.793685	0.98135	1	0.796353	1
AT1G06957	0	0	0	0	0	0	0	1	1	1	1	1	1	1
AT1G06960	-0.136127	-0.170234	-0.435605	0.0670201	0.212958	0.0329124	-0.0865202	0.666124	0.500319	0.0127095	1	0.662131	1	0.991904
AT1G06963	-0.0949871	-0.249118	0	0.0938787	-0.155239	-0.060252	-0.060252	0.956827	0.388401	1	1	0.931615	1	1
AT1G06967	0	0	0	0	0	0	0	1	1	1	1	1	1	1
AT1G06970	0.221693	-0.0810709	-0.25841	0.274004	0.180942	-0.0287602	-0.299162	0.590515	1	0.388075	0.806904	0.954397	1	0.442059
AT1G06973	0	0	0	0	0	0	0	1	1	1	1	1	1	1
AT1G06977	-0.175404	-0.013675	-0.0750332	0.163977	-0.0426126	0.325706	0.057758	0.931998	1	1	1	1	0.818935	1
AT1G06980	1.02236	1.15384	0.61508	-0.0382557	0.223772	0.0932324	-0.183504	0.00179297	0.000809737	0.0303314	1	0.906867	1	0.874182
AT1G06983	0.497957	0.84591	2.44443	-0.509695	-0.375494	-0.161742	1.57098	0.573823	0.233905	0.000135499	0.897961	0.978782	1	0.0164616
AT1G06987	0	-0.192213	0	0.192213	0	0	0	1	0.0227963	1	0.191656	1	1	1
AT1G06990	-0.100408	0.0865507	-0.00573475	-0.100408	0.00573475	0.0865507	0.100408	0.904704	0.953138	1	1	1	1	0.980472
AT1G06993	0.100408	0	-0.0918055	0	0.0918055	-0.100408	-0.100408	0.779497	1	0.758061	1	1	0.961467	0.872256
AT1G06997	0	0	0	0	0	0	0	1	1	1	1	1	1	1
AT1G07000	0.701582	0.443776	1.61607	0.208219	0.0678357	-0.0495862	0.982328	0.00805811	0.111819	1.31259e-06	0.915762	1	1	0.00102214
AT1G07003	0	0	0	0	0	0	0	1	1	1	1	1	1	1
AT1G07007	0	0	-0.106142	0	0.106142	0	0	1	1	0.212767	1	0.600321	1	1
AT1G07010	-0.210158	-0.102601	-0.25015	-0.139484	0.110451	-0.031927	0.0704588	0.116162	0.569161	0.030706	0.727744	0.812302	1	0.90427
AT1G07013	0	0	0	0	0	0	0	1	1	1	1	1	1	1
AT1G07017	0.065962	0.417857	0	0.0229514	-0.060252	0.374846	-0.126214	1	0.125067	1	1	1	0.648963	0.947339
AT1G07020	-0.246415	-0.414024	-0.207845	0.0803023	-0.101837	-0.0873066	-0.0632667	0.340905	0.0764741	0.378003	1	1	1	1
AT1G07023	-0.00956204	0	0	-0.0832034	-0.0832034	-0.0736414	-0.0736414	1	1	1	0.971386	0.906867	0.933151	0.836185
AT1G07025	0.0736414	0	0	0	0	-0.0736414	-0.0736414	0.286946	1	1	1	1	0.670488	0.345469
AT1G07027	0.13134	0.0172042	0	-0.0172042	-0.100408	-0.13134	-0.231748	0.639185	1	1	1	1	0.862395	0.308244
AT1G07030	-0.0424164	-0.16958	-0.0242385	0.0880373	-0.115461	-0.0391262	-0.0972828	1	0.451439	1	1	0.93492	1	0.889133
AT1G07040	-0.0696798	-0.351518	-0.260997	0.211693	0.139029	-0.0701454	-0.0522887	0.979599	0.0571717	0.113698	0.645184	0.85848	1	1
AT1G07050	1.68947	1.06408	1.19274	0.502514	-0.180114	-0.122879	-0.676844	9.98547e-05	0.00749725	0.00116714	0.63834	1	1	0.109838
AT1G07051	0	0	0	0	0	0	0	1	1	1	1	1	1	1
AT1G07060	-0.0124294	0.140902	0	-0.186478	-0.292621	-0.0331467	-0.280191	1	0.774349	1	0.936931	0.600321	1	0.37544
AT1G07070	0.180521	0.110095	0.0517464	0.131888	-0.153999	0.0614613	-0.282773	0.739919	0.969036	1	1	1	1	0.512934
AT1G07080	-0.0446188	-0.162174	-0.28848	0.0345227	0.117323	-0.0830329	-0.126539	1	0.260323	0.00961969	1	0.756853	0.898461	0.469601
AT1G07090	0.533734	0.613451	0.155091	-0.0476212	-0.0314787	0.0320958	-0.410121	0.00161277	0.000612417	0.36195	1	1	1	0.0174228
AT1G07100	0	0	0	0	0	0	0	1	1	1	1	1	1	1
AT1G07110	-0.0328086	-0.0736868	-0.315213	-0.0248169	0.141041	-0.065695	-0.141364	1	0.737813	0.00413349	1	0.605869	0.983085	0.349404
AT1G07117	0	0	0	0	0	0	0	1	1	1	1	1	1	1
AT1G07119	0.063521	0.0652056	0.0731836	-0.0727471	0.0404543	-0.0710626	0.0501169	1	0.996425	0.914501	1	1	1	1
AT1G07120	-0.167047	-0.0523377	-0.679285	-0.161441	0.125503	-0.0467317	-0.386735	0.670688	1	0.00241349	0.991191	1	1	0.152492
AT1G07123	0	0	0	0	0	0	0	1	1	1	1	1	1	1
AT1G07127	0	0	0	0	0	0	0	1	1	1	1	1	1	1
AT1G07128	0.644641	0.254463	0.959968	0.151674	-0.0454337	-0.238504	0.269893	0.014	0.451439	0.000265362	1	1	0.736703	0.465271
AT1G07130	0.644336	0.27125	0.952768	0.150041	-0.046353	-0.223045	0.262079	0.0185363	0.451439	0.000419822	1	1	0.80943	0.524817
AT1G07133	0	0	-0.106142	0	0.106142	0	0	1	1	0.212767	1	0.600321	1	1
AT1G07135	3.1631	2.87014	4.17007	-0.0457183	0.179791	-0.338679	1.18676	1.92416e-06	7.7831e-06	4.1948e-08	1	1	0.892596	0.0238158
AT1G07140	-0.106716	-0.0795856	0.0262113	-0.00517138	-0.12115	0.0219587	0.0117775	0.543493	0.729401	1	1	0.756853	1	1
AT1G07143	-0.0832034	0.106155	0.106142	-0.0262987	0.0172042	0.163059	0.20655	1	0.916452	0.869304	1	1	0.904844	0.629268
AT1G07147	0	0	0	0	0	0	0	1	1	1	1	1	1	1
AT1G07150	2.26848	1.72605	2.23616	0.376796	0.195126	-0.165643	0.162804	4.17346e-07	1.28915e-05	2.54166e-07	0.63834	0.965619	0.995093	0.926982
AT1G07157	0	0	0	0	0	0	0	1	1	1	1	1	1	1
AT1G07160	1.45349	0.839713	2.3496	-0.00250795	-0.248123	-0.616283	0.647985	0.00581014	0.134214	3.51573e-05	1	1	0.675454	0.335214
AT1G07163	0	0	0	0	0	0	0	1	1	1	1	1	1	1
AT1G07167	-0.526299	-0.0951216	-0.571277	-0.143302	0.614663	0.287876	0.569686	0.29352	1	0.178666	1	0.554254	0.919486	0.317772
AT1G07170	-0.275097	-0.445646	-0.255525	0.201375	0.00695211	0.030827	0.0265246	0.0768274	0.00494875	0.0644025	0.63834	1	1	1
AT1G07173	-0.153684	0.0999918	-0.0224595	-0.258761	0.031341	-0.00508521	0.162566	0.91968	1	1	0.943613	1	1	0.970423
AT1G07175	-0.333496	0.0442835	-0.806591	-0.129014	0.328112	0.248766	-0.144983	0.756059	1	0.112107	1	0.986723	1	1
AT1G07177	0	0	0	0	0	0	0	1	1	1	1	1	1	1
AT1G07180	0.0524713	-0.0555782	-0.210976	-0.138767	0.0938315	-0.246817	-0.169616	0.974729	0.93345	0.0825053	0.755404	0.909218	0.462229	0.320669
AT1G07183	0	0	0	0	0	0	0	1	1	1	1	1	1	1
AT1G07187	-0.7088	-0.724206	-0.267652	0.235043	-0.0891068	0.219638	0.352042	0.272336	0.285862	0.828529	1	1	1	0.843554
AT1G07190	0	0	0	0	0	0	0	1	1	1	1	1	1	1
AT1G07193	0	0	0	0	0	0	0	1	1	1	1	1	1	1
AT1G07197	0	0	0	0	0	0	0	1	1	1	1	1	1	1
AT1G07200	-0.255992	-0.157752	-0.243497	-0.0693571	-0.00342187	0.0288826	0.00907356	0.0493158	0.308807	0.0356991	1	1	1	1
AT1G07203	0.471961	0.272335	0.309778	-0.117561	0.0276043	-0.317187	-0.134579	0.0915597	0.447582	0.241072	1	1	0.692422	0.951678
AT1G07210	-0.190664	-0.177235	-0.0464768	0.182415	0.0229877	0.195844	0.167175	0.329146	0.413998	1	0.735885	1	0.696483	0.506866
AT1G07220	0.326181	0.369475	0.410045	-0.134236	-0.0383336	-0.090942	0.0455305	0.289538	0.245689	0.104902	1	1	1	1
AT1G07230	-0.371844	-0.488147	-0.528854	0.0785017	0.143557	-0.0378018	-0.0134538	0.0121254	0.00182578	0.000326385	1	0.745798	1	1
AT1G07233	0	0	0	0	0	0	0	1	1	1	1	1	1	1
AT1G07237	0	0	0	0	0	0	0	1	1	1	1	1	1	1
AT1G07240	0.388462	0.305832	0.456129	-0.0369263	-0.00349106	-0.119557	0.0641752	0.041561	0.13545	0.00804052	1	1	0.929135	1
AT1G07247	0	0	0	0	0	0	0	1	1	1	1	1	1	1
AT1G07250	0.27561	0.144344	-0.141217	-0.0431075	0.00678369	-0.174373	-0.410043	0.00230312	0.127613	0.0777974	1	1	0.399769	0.000178959
AT1G07253	0	0	0	0	0	0	0	1	1	1	1	1	1	1
AT1G07257	0	0	0	0	0	0	0	1	1	1	1	1	1	1
AT1G07260	0.422293	0.550878	0.0741111	-0.00202887	0.0393868	0.126556	-0.308795	0.00808322	0.00120272	0.827287	1	1	0.820523	0.0683006
AT1G07263	0	0	0	0	0	0	0	1	1	1	1	1	1	1
AT1G07267	0	0	0	0	0	0	0	1	1	1	1	1	1	1
AT1G07270	-0.447177	0.240522	0.183999	-0.451013	-0.452729	0.236686	0.178447	0.611109	0.938797	1	0.934461	0.862828	1	1
AT1G07273	0	0	0	0	0	0	0	1	1	1	1	1	1	1
AT1G07277	0	0	0	0	0	0	0	1	1	1	1	1	1	1
AT1G07280	0.500237	0.208171	-0.0478882	0.000881913	0.359241	-0.291184	-0.188885	0.00122031	0.216149	0.998031	1	0.184028	0.403622	0.317744
AT1G07287	-0.14185	0.183611	0	-0.215491	-0.215491	0.10997	-0.0736414	0.52962	0.365586	1	0.63834	0.595255	0.906372	0.993324
AT1G07290	0.237178	0.120163	0.0346722	0.0984715	-0.126732	-0.0185432	-0.329238	0.617356	0.966736	1	1	1	1	0.455028
AT1G07293	0	0	0	0	0	0	0	1	1	1	1	1	1	1
AT1G07297	0	0	0	0	0	0	0	1	1	1	1	1	1	1
AT1G07300	-0.406148	-0.222134	-0.485	-0.10737	-0.073929	0.076645	-0.152781	0.173675	0.572214	0.0551728	1	1	1	0.90512
AT1G07303	0	0	0	0	0	0	0	1	1	1	1	1	1	1
AT1G07310	0.145538	0.0233533	0.158926	0.0661325	0.0584062	-0.0560527	0.0717937	0.560271	1	0.405279	1	1	1	1
AT1G07313	-0.51642	-0.386452	-0.148058	-0.110243	-0.0630717	0.0197256	0.30529	0.118828	0.308807	0.833777	1	1	1	0.527627
AT1G07317	0	0	0	0	0	0	0	1	1	1	1	1	1	1
AT1G07320	-0.154214	0.00644278	-0.12118	0.0163811	0.0859497	0.177038	0.118983	0.182035	1	0.249238	1	0.848516	0.558292	0.408977
AT1G07323	0.111965	0.0769572	0.101936	0.0953864	-0.0207442	0.0603782	-0.0307739	0.890036	1	0.871025	1	1	1	1
AT1G07327	0	0	0.0535574	0	0	0	0.0535574	1	1	0.212767	1	1	1	0.345469
AT1G07330	-0.199751	0.0528511	0.136628	-0.420878	-0.0456855	-0.168276	0.290694	0.83236	1	0.951964	0.700829	1	1	0.701659
AT1G07333	0	0.0798561	0	0	0	0.0798561	0	1	0.308807	1	1	1	0.670488	1
AT1G07337	0.060252	-0.0832034	0	0.0832034	0	-0.060252	-0.060252	0.818015	0.607966	1	0.941863	1	0.985601	0.905829
AT1G07340	0	0.0865507	-0.106142	0	0.106142	0.0865507	0	1	0.590279	0.365365	1	0.760324	0.837797	1
AT1G07343	0.060252	-0.0832034	0	0.0832034	0	-0.060252	-0.060252	0.818015	0.607966	1	0.941863	1	0.985601	0.905829
AT1G07347	0	0	0	0	0	0	0	1	1	1	1	1	1	1
AT1G07350	-1.52635	-1.60953	-1.07924	-0.0178785	-0.205925	-0.101055	0.241183	7.6845e-08	7.99592e-08	1.80644e-06	1	0.632638	0.9731	0.279234
AT1G07353	0	0	0	0	0	0	0	1	1	1	1	1	1	1
AT1G07360	0.0345443	0.24631	0.145014	-0.0493347	-0.0130722	0.162431	0.0973974	1	0.0779406	0.2717	1	1	0.670488	0.74286
AT1G07367	0.00154785	-0.0751368	2.54287	-0.437418	-0.797154	-0.514102	1.74417	1	1	3.5339e-05	0.927437	0.538691	0.734533	0.00443317
AT1G07370	-0.225768	0.114125	0.122084	-0.0816026	-0.326217	0.258291	0.0216357	0.521256	0.91161	0.829611	1	0.600321	0.718831	1
AT1G07373	-0.66857	0.0256796	1.60602	-0.696792	-0.633148	-0.00254214	1.64145	0.141297	1	0.000244861	0.465241	0.522281	1	0.000966376
AT1G07380	-0.163998	-0.202725	-0.1684	0.0803351	0.080248	0.0416081	0.0758452	0.519735	0.391983	0.408415	1	1	1	1
AT1G07383	0.060252	-0.143649	0	0.146996	0	-0.0569047	-0.060252	1	0.584185	1	0.915663	1	1	1
AT1G07390	-0.0711359	-0.334991	0.358511	0.214278	0.210469	-0.049577	0.640116	1	0.40489	0.24573	0.990653	0.938401	1	0.0592563
AT1G07393	0.022939	0.149504	0.0162691	-0.183611	0.0143369	-0.0570457	0.00766699	1	0.740127	1	0.939048	1	1	1
AT1G07397	0.324413	-0.145504	-0.238104	0.238104	0.238104	-0.231813	-0.324413	0.0685927	0.540085	0.147522	0.618282	0.565784	0.670488	0.0887585
AT1G07400	0.210002	-1.14022	-0.514918	0.427917	-0.130486	-0.922305	-0.855406	0.825173	0.00502132	0.162875	0.716329	1	0.255673	0.0390724
AT1G07407	0.54307	-0.200335	-0.315994	0.209732	0.333198	-0.533674	-0.525866	0.0108151	0.451439	0.104407	0.79254	0.4614	0.216133	0.018783
AT1G07410	-0.423606	-0.366192	-0.195796	-0.131468	-0.474952	-0.0740551	-0.247142	0.130211	0.235365	0.551897	1	0.386916	1	0.560786
AT1G07413	-0.0832034	0	0	-0.0832034	-0.0832034	0	0	0.499991	1	1	0.852242	0.793471	1	1
AT1G07417	0.0736414	0.00334733	0	0	0	-0.070294	-0.0736414	0.286946	1	1	1	1	0.704992	0.345469
AT1G07420	0.467013	0.317478	0.371287	-0.00105931	-0.246532	-0.150594	-0.342258	0.00118194	0.0236083	0.00350098	1	0.376931	0.718831	0.0186623
AT1G07423	0.0736414	-0.140108	0	0.140108	0	-0.0736414	-0.0736414	0.713037	0.30435	1	0.63834	1	0.915889	0.811778
AT1G07430	-0.262435	-0.126688	-0.649861	0.181552	0.136763	0.317299	-0.250663	0.755296	1	0.102206	1	1	0.861727	0.874182
AT1G07433	0	0	-0.111113	0	0.171365	0	0.060252	1	1	0.551277	1	0.64326	1	1
AT1G07437	0	0	-0.111113	0	0.171365	0	0.060252	1	1	0.551277	1	0.64326	1	1
AT1G07440	-0.359651	-0.232394	-0.297744	-0.161207	-0.155799	-0.0339496	-0.0938919	0.0567698	0.29952	0.0795524	0.872788	0.825363	1	0.943172
AT1G07443	0	0	0	0	0	0	0	1	1	1	1	1	1	1
AT1G07447	0	0	0	0	0	0	0	1	1	1	1	1	1	1
AT1G07450	-0.201531	-0.188987	-0.653027	-0.183307	-0.0828682	-0.170763	-0.534364	0.47611	0.51049	0.00158515	0.888439	1	0.832877	0.0209495
AT1G07453	0	0	0	0	0	0	0	1	1	1	1	1	1	1
AT1G07457	-0.169137	0.472019	0.0471531	-0.702566	-0.121978	-0.0614096	0.0943127	1	0.451439	1	0.584266	1	1	1
AT1G07460	-0.060252	0	-0.0401556	-0.060252	0.0401556	0	0.060252	0.815935	1	0.950057	1	1	1	0.90427
AT1G07463	-0.184362	0.418512	0.0293811	-0.68962	-0.109032	-0.0867459	0.104711	0.998026	0.528761	1	0.601709	1	1	1
AT1G07467	0	0	0	0	0	0	0	1	1	1	1	1	1	1
AT1G07470	-0.0145965	-0.0558092	0.0130843	0.198218	-0.0281213	0.157005	-0.000440523	1	1	1	0.882081	1	0.898461	1
AT1G07473	0.160626	0.00819576	0.280124	0.0260804	-0.143447	-0.12635	-0.0239496	1	1	0.666123	1	1	1	1
AT1G07476	-0.0659436	0.254676	-0.514657	0.109688	0.177075	0.430308	-0.271638	1	0.836752	0.3022	1	1	0.770834	0.903809
AT1G07477	0.0675047	0.476476	-0.520193	0.0569859	-0.135559	0.465957	-0.723257	1	0.177693	0.072917	1	1	0.659254	0.0322211
AT1G07480	0.157029	0.181163	-0.348958	-0.0984984	0.186419	-0.0743638	-0.319568	0.84483	0.756872	0.233532	1	0.973144	1	0.449105
AT1G07483	0.316477	-0.271604	-0.141155	0.861817	0.313891	0.273737	-0.143741	0.794284	0.861978	1	0.500442	1	1	1
AT1G07485	-0.531153	0.233103	-0.638298	-0.240357	0.00824619	0.523898	-0.0988993	0.13321	0.668648	0.0358699	0.969699	1	0.617019	1
AT1G07487	0.0736414	0	0	0	0	-0.0736414	-0.0736414	0.286946	1	1	1	1	0.670488	0.345469
AT1G07490	-0.487823	0.103344	-0.632528	-0.165263	0.0253891	0.425904	-0.119316	0.174565	1	0.0366966	1	1	0.670488	1
AT1G07493	0	0	-0.0468503	0	0.100408	0	0.0535574	1	1	0.803234	1	0.691639	1	0.889915
AT1G07497	0	0	0	0	0	0	0	1	1	1	1	1	1	1
AT1G07500	-0.0298994	-0.191398	0.374588	0.163891	-0.0123009	0.00239201	0.392187	1	0.889912	0.400724	1	1	1	0.541439
AT1G07503	0	0	0	0	0	0	0	1	1	1	1	1	1	1
AT1G07507	0	0	0	0	0	0	0	1	1	1	1	1	1	1
AT1G07510	0.0708923	0.0137728	0.274338	0.022602	-0.0304722	-0.0345175	0.172973	0.593492	1	0.00141211	1	1	1	0.0769878
AT1G07513	-0.0793552	0.454801	0.388226	-0.678904	-0.354557	-0.144747	0.113025	1	0.25494	0.243794	0.288645	0.704328	1	1
AT1G07517	-0.0486382	-0.110798	-0.117957	-0.0147695	0.515043	-0.0769294	0.445723	1	1	1	1	0.582146	1	0.377791
AT1G07520	0.366267	0.0538161	0.499966	0.0860708	0.0984176	-0.22638	0.232117	0.00504489	0.931557	0.000156625	0.993816	0.866474	0.511606	0.0987128
AT1G07523	0	0	0	0	0	0	0	1	1	1	1	1	1	1
AT1G07527	0	0	0	0	0	0	0	1	1	1	1	1	1	1
AT1G07530	0.000996039	-0.197884	0.0953037	0.193082	0.0724814	-0.00579794	0.166789	1	0.202756	0.589736	0.593511	1	1	0.345469
AT1G07533	0	0	0	0	0	0	0	1	1	1	1	1	1	1
AT1G07537	0	-0.0832034	0	0.0832034	0	0	0	1	0.308807	1	0.63834	1	1	1
AT1G07540	0	-0.0535574	-0.03002	0.0569047	0.183985	0.00334733	0.153965	1	1	1	1	0.845854	1	0.793565
AT1G07543	-0.198382	-0.0648644	-0.451402	-0.158293	0.150776	-0.0247756	-0.102244	0.87279	1	0.253707	1	1	1	1
AT1G07547	-0.683037	0.065896	0.00803116	0.176751	0.0435026	0.925684	0.73457	0.133162	1	1	1	1	0.344469	0.129579
AT1G07550	-0.173283	-0.0984954	-1.19106	0.113062	0.0253871	0.187851	-0.992386	0.994188	1	0.00496139	1	1	1	0.0434127
AT1G07553	0.0133893	0.0229514	0.0535574	-0.00334733	-0.060252	0.00621471	-0.020084	1	1	0.961656	1	1	1	1
AT1G07557	0.0736414	0.0798561	0.0535574	0	0	0.00621471	-0.020084	0.813417	0.759131	0.908973	1	1	1	1
AT1G07560	-0.429637	-0.121902	-0.86752	-0.0578363	0.337897	0.249899	-0.0999863	0.301491	1	0.00934186	1	0.777974	0.895045	1
AT1G07563	-0.326714	0.0762626	-0.263698	-0.259973	-0.115861	0.143004	-0.0528445	0.796938	1	0.842997	1	1	1	1
AT1G07567	-0.0838758	-0.347938	0.176397	-0.0373138	-0.494425	-0.301376	-0.234152	1	0.561053	0.898489	1	0.633539	0.884476	0.907518
AT1G07570	0.314773	0.361613	0.284413	-0.0748219	0.0206788	-0.0279818	-0.00968135	0.147065	0.0979432	0.13977	1	1	1	1
AT1G07573	0	0	0	0	0	0	0	1	1	1	1	1	1	1
AT1G07577	-0.0918055	-0.0569047	0	-0.135308	-0.192213	-0.100408	-0.100408	0.648959	0.9022	1	0.743976	0.490889	0.826944	0.683826
AT1G07580	0	0.00334733	0	0	0	0.00334733	0	1	0.451439	1	1	1	0.718831	1
AT1G07583	0	0	0	0	0	0	0	1	1	1	1	1	1	1
AT1G07587	1.10579	0.693207	0.255922	0.318358	0.538583	-0.0942223	-0.311282	0.00762451	0.112536	0.657408	0.928212	0.585186	1	0.712512
AT1G07590	-0.166888	-0.159852	-0.00386247	-0.0468196	-0.131578	-0.0397832	0.031448	0.755391	0.770935	1	1	1	1	1
AT1G07593	0.060252	0.180264	-0.052585	0.0832034	0.106142	0.203215	-0.00669467	1	0.451439	1	1	1	0.718831	1
AT1G07597	0	0	0	0	0	0	0	1	1	1	1	1	1	1
AT1G07600	-0.0452396	-0.0769956	0.098471	-0.0422275	-0.0966805	-0.0739836	0.0470301	1	0.952646	0.786843	1	1	1	1
AT1G07603	-0.0507221	0.0742649	-0.233813	0.0205737	-0.0931793	0.145561	-0.276271	1	0.977279	0.225933	1	1	0.866539	0.260026
AT1G07607	0.000393029	-0.0300328	-0.123735	-0.0180002	0.079023	-0.048426	-0.0451052	1	0.986033	0.105226	1	0.756853	0.960613	0.90613
AT1G07610	-0.341605	0.0952972	-0.410668	-0.333814	-0.148307	0.103088	-0.217371	0.278186	1	0.107827	0.63834	1	1	0.688781
AT1G07615	-0.0451359	-0.306164	0.0435682	0.292143	-0.0216244	0.0311148	0.0670796	1	0.121075	1	0.4777	1	1	1
AT1G07617	0.0736414	0	0	0	0	-0.0736414	-0.0736414	0.473897	1	1	1	1	0.72883	0.558482
AT1G07620	1.35714	0.991726	1.4414	-0.118565	0.370184	-0.483982	0.454444	0.00502656	0.0422075	0.00140981	1	0.85848	0.718831	0.530366
AT1G07623	0	0	0	0	0	0	0	1	1	1	1	1	1	1
AT1G07627	0	0	0	0	0	0	0	1	1	1	1	1	1	1
AT1G07630	0.543646	0.533069	0.522751	-0.0783775	0.0875943	-0.0889547	0.0666992	7.42552e-05	0.000130827	5.31683e-05	1	0.892447	0.858294	0.896831
AT1G07637	0.0431643	0.0261018	-0.726496	0.0271183	0.384662	0.0100559	-0.384999	1	1	0.0237916	1	0.680351	1	0.430681
AT1G07640	-0.26928	-0.0542436	-0.164721	-0.0839222	-0.134762	0.131114	-0.030204	0.223386	1	0.47343	1	0.934805	0.916282	1
AT1G07645	0.203032	-0.330875	0.0369838	0.354118	0.0867532	-0.179789	-0.0792951	0.879412	0.57728	1	0.884762	1	1	1
AT1G07647	-0.18351	-0.00943476	-0.786025	0.206337	0.184662	0.380412	-0.417853	0.79919	1	0.00798692	1	1	0.691663	0.315578
AT1G07650	0.408951	0.289834	0.376285	0.162575	0.132839	0.0434581	0.100174	0.00581014	0.0545467	0.00493965	0.701217	0.782536	1	0.778203
AT1G07653	-0.223767	0.03547	-0.330409	-0.237675	0.126261	0.0215622	0.0196195	0.964577	1	0.688788	1	1	1	1
AT1G07657	0	0.0832034	0	0	0	0.0832034	0	1	0.308807	1	1	1	0.670488	1
AT1G07660	0.00369977	0.0663998	0.040295	0.109732	-0.0177645	0.172432	0.0188307	1	0.953547	1	1	1	0.718831	1
AT1G07663	-0.183527	0.0618013	0.0504217	-0.198459	-0.273697	0.046869	-0.0397479	0.966622	1	1	1	0.984611	1	1
AT1G07667	-0.549122	-0.0977156	-0.04749	-0.0259052	-0.00479907	0.425501	0.496833	0.239038	1	1	1	1	0.718831	0.352844
AT1G07670	0.137051	0.068895	0.243323	0.0910158	-0.0140718	0.0228593	0.0921999	0.502283	0.901949	0.0828688	1	1	1	0.857795
AT1G07673	0	0	0	0	0	0	0	1	1	1	1	1	1	1
AT1G07680	0.100408	0	0	0	0	-0.100408	-0.100408	0.286946	1	1	1	1	0.670488	0.345469
AT1G07683	-0.100408	0.100408	-0.100408	-0.100408	2.22045e-16	0.100408	0	0.740623	0.733097	0.661381	1	1	0.934683	1
AT1G07690	0.491271	0.326901	0.570423	-0.143455	-0.143455	-0.307825	-0.064303	0.0878905	0.328895	0.0236296	1	1	0.718831	1
AT1G07693	-0.229864	-0.0527073	-0.449298	-0.0642975	0.068569	0.112859	-0.150864	0.119847	0.977099	0.00100265	1	1	0.824979	0.442657
AT1G07697	-0.0365427	0.0201901	-0.0504647	-0.15552	-0.0425168	-0.0987874	-0.0564388	1	1	1	1	1	1	1
AT1G07700	-0.0648598	-0.216184	-0.215747	-0.0507428	0.0850845	-0.202067	-0.0658031	0.695893	0.029369	0.013644	1	0.801795	0.365132	0.786728
AT1G07702	0.290615	0.140584	0.12154	0.135679	-0.174643	-0.0143524	-0.343717	0.777901	1	1	1	1	1	0.774524
AT1G07703	0.00310484	-0.347601	-0.303323	-0.0123503	0.232925	-0.363056	-0.0735029	1	0.451439	0.44826	1	0.950845	0.718831	1
AT1G07705	0.166854	0.00525925	0.0965736	0.199233	0.0338821	0.0376385	-0.0363981	0.510376	1	0.783094	0.748628	1	1	1
AT1G07707	0.20655	0.0832034	0.060252	0	0	-0.123347	-0.146298	0.434073	0.956449	1	1	1	0.96186	0.775216
AT1G07710	-0.0443674	-0.260686	-0.318869	0.226891	0.313963	0.0105722	0.0394619	1	0.771866	0.5722	1	0.911987	1	1
AT1G07717	0	-0.10901	0	0.10901	0	0	0	1	0.308807	1	0.63834	1	1	1
AT1G07720	0.342048	0.505222	0.42413	-0.147379	0.0611859	0.0157957	0.143268	0.00571757	0.000247563	0.000433823	0.63834	1	1	0.355538
AT1G07723	0	0	0	0	0	0	0	1	1	1	1	1	1	1
AT1G07725	-0.0224218	-0.0562246	-0.23418	-0.0171345	0.163392	-0.0509373	-0.0483664	1	1	0.189557	1	0.801795	1	1
AT1G07728	-0.0393817	-0.062197	-0.246416	-0.0338514	0.16982	-0.0566667	-0.0372149	1	1	0.159242	1	0.78014	1	1
AT1G07730	-0.469029	-0.0455339	0.247225	-0.228055	-0.325907	0.195441	0.390347	0.186712	1	0.535385	0.983208	0.738437	0.955939	0.352844
AT1G07733	-0.0464188	0.0743261	-0.187304	0.0121514	0.24382	0.132896	0.102935	1	1	0.437705	1	0.651647	0.943463	0.97107
AT1G07737	-0.640719	-0.295973	-1.12998	-0.227707	0.10497	0.117039	-0.384295	0.00426559	0.245516	9.44074e-06	0.760315	1	0.994517	0.113266
AT1G07740	-0.32602	0.0089142	0.26069	-0.157206	-0.269692	0.177729	0.317018	0.30944	1	0.384706	1	0.75684	0.931187	0.395878
AT1G07743	-0.5306	0.0701327	-0.54179	-0.313329	0.0869241	0.287403	0.0757341	0.210898	1	0.135718	0.913093	1	0.859424	1
AT1G07745	0.0944854	-0.0741192	-0.279191	0.0852838	0.250936	-0.0833207	-0.12274	0.965838	1	0.213145	1	0.683162	1	0.926115
AT1G07747	0	0	0	0	0	0	0	1	1	1	1	1	1	1
AT1G07750	-0.258118	-0.147908	-0.296241	-0.0603803	-0.105338	0.0498296	-0.143462	0.0489539	0.346447	0.0115661	1	0.840185	1	0.408404
AT1G07753	-0.170892	0.0239537	-0.752189	-0.0649947	0.138706	0.129851	-0.442591	0.750157	1	0.00360412	1	1	1	0.164187
AT1G07757	-0.0650821	-0.264921	-0.337805	0.182385	0.0789182	-0.0174534	-0.193805	1	0.665344	0.417073	1	1	1	0.941867
AT1G07760	0	0.00334733	0	0	0	0.00334733	0	1	0.451439	1	1	1	0.718831	1
AT1G07763	0	0	0	0	0	0	0	1	1	1	1	1	1	1
AT1G07767	0	0	0	0	0	0	0	1	1	1	1	1	1	1
AT1G07770	-0.110187	-0.154467	-0.070127	0.137119	-0.117251	0.0928382	-0.0771917	0.583998	0.363332	0.788997	0.796373	0.817974	0.902177	0.896187
AT1G07773	0	0.100408	0	0	0	0.100408	0	1	0.308807	1	1	1	0.670488	1
AT1G07777	0	0	0	0	0	0	0	1	1	1	1	1	1	1
AT1G07780	-0.137675	-0.130762	0.107279	0.017912	-0.00220039	0.0248248	0.242754	0.700478	0.725925	0.775151	1	1	1	0.360267
AT1G07783	0	-0.0832034	0.0535574	0.0832034	0	0	0.0535574	1	0.60225	0.807731	0.938874	1	1	0.957859
AT1G07787	0	0	0	0	0	0	0	1	1	1	1	1	1	1
AT1G07790	0.401593	0.565377	0.411547	-0.012308	-0.0957052	0.151476	-0.085751	0.0554901	0.00822312	0.026968	1	1	0.863388	1
AT1G07793	-0.0870183	-0.256006	-0.106142	0.0953465	-0.0545173	-0.0736414	-0.0736414	0.854888	0.176947	0.663305	1	1	1	1
AT1G07795	-0.0794573	-0.111929	-0.201647	-0.242073	-0.157984	-0.274545	-0.280173	1	1	0.869419	1	1	0.956573	0.855677
AT1G07800	0	0	0	0	0	0	0	1	1	1	1	1	1	1
AT1G07803	-0.3614	-0.332525	-0.371882	0.0167076	-0.0343686	0.0455833	-0.0448506	0.0276792	0.0481825	0.0118113	1	1	1	1
AT1G07807	-0.215564	-0.245904	-0.636591	-0.0287706	0.141966	-0.0591106	-0.279062	0.452194	0.384158	0.00261315	1	0.965696	1	0.345469
AT1G07810	0.261	0.124556	0.103824	0.105311	0.0846387	-0.0311331	-0.0725376	0.0217054	0.374814	0.389691	0.834394	0.87932	1	0.822977
AT1G07813	0.0941075	0.378162	0.166213	-0.306305	-0.465257	-0.0222498	-0.393152	1	0.632268	1	1	0.793471	1	0.717508
AT1G07820	0.151144	0.286443	0.158847	-0.0177528	-0.0516055	0.117546	-0.0439024	0.692263	0.284399	0.575627	1	1	1	1
AT1G07823	-0.0446909	-0.224589	-0.0559057	0.357474	0.055482	0.177576	0.0442671	1	0.96065	1	1	1	1	1
AT1G07827	0	0	0	0	0	0	0	1	1	1	1	1	1	1
AT1G07830	-0.00669421	-0.0850329	-0.0339601	0.225516	0.0533868	0.147178	0.0261209	1	0.937131	1	0.717727	1	0.87235	1
AT1G07833	0.100408	0	0	0	0	-0.100408	-0.100408	0.286946	1	1	1	1	0.670488	0.345469
AT1G07837	0	0	0	0	0	0	0	1	1	1	1	1	1	1
AT1G07840	0.0678809	0.0527717	0.011416	0.0678836	0.0638439	0.0527744	0.00737904	0.785856	0.90078	1	1	1	1	1
AT1G07843	0	0.100408	0	0	0	0.100408	0	1	0.308807	1	1	1	0.670488	1
AT1G07847	0.0728328	-0.363884	-0.188851	-0.0502851	-0.18293	-0.487002	-0.444614	1	0.451439	0.793333	1	1	0.670488	0.352879
AT1G07850	0.0218511	0.0586786	0.113809	0.0392211	-0.209897	0.0760486	-0.117938	1	1	0.907336	1	0.886505	1	1
AT1G07853	0.392566	-0.00906057	-0.473096	0.207296	0.5894	-0.19433	-0.276261	0.55032	1	0.324989	1	0.600321	1	0.869756
AT1G07857	0	0	0	0	0	0	0	1	1	1	1	1	1	1
AT1G07860	-0.0490967	0.00334733	0.00860212	-0.155239	-0.0634336	-0.102795	-0.00573475	1	1	1	0.968469	1	1	1
AT1G07863	0	0	0	0	0	0	0	1	1	1	1	1	1	1
AT1G07870	-0.114369	-0.157268	0.19672	0.0735658	0.0115391	0.0306674	0.322628	0.798668	0.588222	0.349147	1	1	1	0.161916
AT1G07873	0	0	0	0	0	0	0	1	1	1	1	1	1	1
AT1G07877	0.0869247	-0.0475619	-0.0348123	0.282412	0.0907046	0.147925	-0.0310324	1	1	1	0.810224	1	1	1
AT1G07880	-0.282876	0.295667	-0.147565	-0.349681	-0.309068	0.228862	-0.173758	0.426021	0.425259	0.779052	0.63834	0.68015	0.82411	0.853718
AT1G07883	0.155747	-0.602082	0.0163519	0.390028	-0.0443246	-0.367801	-0.18372	0.990931	0.19152	1	0.817279	1	0.752796	0.991957
AT1G07885	0.107219	-0.258745	0.165483	0.161205	-0.0062249	-0.204759	0.0520388	1	0.783847	0.951117	1	1	1	1
AT1G07887	0.0518718	-0.331288	0.00630079	-3.20701	0.0151182	-3.59017	-0.0304528	1	0.740634	1	0.000136966	1	2.75483e-05	1
AT1G07890	0.0280711	-0.361879	0.203862	0.118076	-0.246713	-0.271874	-0.0709218	1	0.0556525	0.254315	1	0.570559	0.645003	1
AT1G07893	0.132305	0.314327	0.179574	-0.026681	-0.0616195	0.155341	-0.0143504	0.0670525	0.000136866	0.00577864	1	0.807465	0.318865	1
AT1G07897	-0.156457	-0.219164	-0.0895479	0.138079	-0.0478175	0.0753714	0.0190916	1	0.869054	1	1	1	1	1
AT1G07900	0.129307	0.360766	0.997371	-0.348154	-0.0560424	-0.116695	0.812021	1	0.481135	0.00624517	0.867797	1	1	0.056759
AT1G07901	-0.380507	0.0473417	-0.454224	0.0944048	0.308721	0.522253	0.235003	0.590931	1	0.372087	1	0.958084	0.718831	0.959552
AT1G07902	0.000608073	-0.511759	-0.464538	0.39529	0.320923	-0.117078	-0.144223	1	0.271578	0.219751	0.783607	0.838441	1	1
AT1G07903	-0.244088	-0.00173287	-0.460739	0.0861924	0.285491	0.328547	0.0688394	0.745992	1	0.226713	1	0.898212	0.800775	1
AT1G07907	0	0	0	0	0	0	0	1	1	1	1	1	1	1
AT1G07910	-0.0869328	-0.0447173	0.075055	-0.15219	-0.144593	-0.109974	0.0173949	0.849457	1	0.858568	0.84987	0.814374	0.917513	1
AT1G07913	0.219939	-0.0656478	0.126704	0.1549	0.180568	-0.130687	0.0873325	0.548494	1	0.815816	1	0.923213	1	1
AT1G07917	0	0	0.0535574	0	0	0	0.0535574	1	1	0.212767	1	1	1	0.345469
AT1G07920	-0.0105921	-0.0326667	0.215247	0.0413929	-0.124328	0.0193183	0.101511	1	1	0.0193954	1	0.600321	1	0.500125
AT1G07923	0.174049	0	0.060252	2.22045e-16	0	-0.174049	-0.113797	0.0582829	1	0.616698	1	1	0.422409	0.33235
AT1G07927	0.100408	0	0	0	0	-0.100408	-0.100408	0.286946	1	1	1	1	0.670488	0.345469
AT1G07930	0.0257667	-0.0378219	0.106426	0.100242	-0.0727261	0.036653	0.0079329	1	1	0.457041	0.922706	1	1	1
AT1G07933	0.39072	0.460683	-0.0899697	-0.059688	-0.0690155	0.0102752	-0.549705	0.663586	0.538637	1	1	1	1	0.499087
AT1G07937	0.103263	0.18445	0.0450118	-0.0774687	0.194304	0.00371857	0.136053	1	0.764506	1	1	0.969621	1	1
AT1G07940	0.074032	0.0384068	0.268428	0.0847143	-0.0921973	0.0490891	0.102199	0.762325	1	0.0156651	0.985479	0.878538	1	0.644665
AT1G07943	-0.136182	0.019638	0.109052	-0.289928	-0.0740991	-0.134107	0.171135	1	1	1	1	1	1	1
AT1G07947	0	0.00334733	0	0	0	0.00334733	0	1	0.451439	1	1	1	0.718831	1
AT1G07950	-0.122056	-0.338365	-0.126448	0.104568	-0.0449508	-0.111741	-0.0493438	0.575929	0.0293614	0.459393	0.984173	1	0.860786	1
AT1G07957	0.0430106	-0.0232984	-0.0401556	0.0723952	-0.0832034	0.00608614	-0.16637	1	1	1	1	1	1	0.926304
AT1G07960	-0.34506	-0.248133	-0.296206	-0.0360975	-0.113677	0.0608287	-0.064823	0.0481743	0.203967	0.0582335	1	0.94505	1	1
AT1G07963	-0.197634	0.0326993	-0.259009	-0.277553	0.0897474	-0.0472196	0.0283723	0.440728	1	0.185725	0.619168	1	1	1
AT1G07967	0.144342	0.00938714	-0.0661214	0.334365	0.391114	0.19941	0.18065	1	1	1	1	0.926769	1	1
AT1G07970	-0.0352871	-0.0737168	0.0267615	0.157615	0.0842568	0.119186	0.146305	1	0.885074	1	0.789303	1	0.848793	0.558699
AT1G07973	0	0	0	0	0	0	0	1	1	1	1	1	1	1
AT1G07977	0	0	0	0	0	0	0	1	1	1	1	1	1	1
AT1G07980	-0.432188	-0.303166	-0.19169	-0.0591664	-0.0189739	0.0698556	0.221524	0.0211307	0.13395	0.310255	1	1	1	0.35052
AT1G07983	0.416995	0.302763	0.219539	0.376898	0.085062	0.262666	-0.112394	0.026965	0.136776	0.224574	0.277267	1	0.670488	0.859509
AT1G07985	-0.683358	-0.795364	-0.34093	0.0837864	-0.317764	-0.0282189	0.0246642	0.1097	0.0635251	0.46545	1	0.864162	1	1
AT1G07987	-0.307119	0.0259013	-0.323024	-0.209326	0.103436	0.123694	0.0875303	0.502283	1	0.372783	1	1	1	1
AT1G07990	0.00158955	-0.0689324	-0.10653	0.0752222	0.0610043	0.00470026	-0.0471153	1	0.930395	0.632498	1	1	1	1
AT1G07993	-0.348054	-0.204455	-0.56179	-0.169632	-0.0129697	-0.026033	-0.226706	0.0581992	0.354156	0.00117895	0.827894	1	1	0.334634
AT1G07997	0	0	0	0	0	0	0	1	1	1	1	1	1	1
AT1G08000	0.205417	0.339214	-0.0441143	-0.106327	0.0648318	0.0274707	-0.184699	0.570346	0.249947	1	1	1	1	0.743885
AT1G08003	-0.174181	-0.111736	0.00173055	-0.0423383	-0.27911	0.020106	-0.103199	0.373397	0.678721	1	1	0.415062	1	0.836185
AT1G08005	-0.103589	0.267955	0.309496	-0.0749031	-0.264249	0.296641	0.148837	1	0.525421	0.341449	1	0.825363	0.718831	0.970669
AT1G08007	0	0	-0.24082	-0.060252	0.180568	-0.060252	-0.060252	1	1	0.249355	1	0.820394	1	1
AT1G08010	-0.255304	-0.123606	-0.295482	-0.000861695	0.0592436	0.130837	0.0190657	0.249539	0.733097	0.106288	1	1	0.910282	1
AT1G08013	0	0	0	0	0	0	0	1	1	1	1	1	1	1
AT1G08017	0	0	0.060252	0	0	0	0.060252	1	1	0.580894	1	1	1	0.765618
AT1G08023	0	0.00334733	0.113809	0	0	0.00334733	0.113809	1	1	0.151941	1	1	1	0.277364
AT1G08027	0.060252	0.00334733	0	0	0	-0.0569047	-0.060252	0.286946	1	1	1	1	0.711887	0.345469
AT1G08030	0.241555	-0.0487101	-0.0477912	0.124517	0.0884077	-0.165748	-0.200938	0.228011	1	1	0.985485	1	0.739019	0.40844
AT1G08033	0.16066	0.0832034	0.00860212	0	0.0918055	-0.0774563	-0.060252	0.547208	0.917392	1	1	1	1	1
AT1G08035	-0.139228	0.27488	0.311023	-0.386151	-0.547125	0.0279571	-0.0968737	1	0.637423	0.47496	0.775164	0.532526	1	1
AT1G08037	-0.31226	-0.267013	-0.269832	0.0942079	-0.0056882	0.139456	0.0367405	0.215597	0.334762	0.224574	1	1	0.947042	1
AT1G08040	-0.208298	-0.0413133	-0.098443	-0.0636493	-0.0845064	0.103336	0.025349	0.218485	1	0.645966	1	1	0.903114	1
AT1G08043	-0.178307	0.189813	-0.152863	-0.318696	0.0772804	0.0494249	0.102725	0.621023	0.566564	0.637507	0.628244	1	1	1
AT1G08047	0.28476	-0.292572	0.593443	0.555331	-0.0878835	-0.0220011	0.2208	0.572281	0.54082	0.0634603	0.484527	1	1	0.836551
AT1G08050	0.216265	0.0547278	1.22329	0.0329528	-0.130108	-0.128585	0.876919	0.797247	1	0.000915209	1	1	1	0.030576
AT1G08057	0	0	0	0	0	0	0	1	1	1	1	1	1	1
AT1G08060	0.0964465	0.0578686	-0.00204443	0.142901	0.233723	0.104323	0.135232	0.774167	0.994342	1	0.867759	0.535737	0.924239	0.647357
AT1G08063	-0.0832034	0	0	-0.0832034	-0.0832034	0	0	0.286946	1	1	0.63834	0.600321	1	1
AT1G08065	0	0.0798561	0	0	0	0.0798561	0	1	0.308807	1	1	1	0.670488	1
AT1G08070	-0.0726358	0.0898683	0.347148	-0.0750146	-0.166114	0.0874895	0.25367	1	1	0.540367	1	1	1	0.906564
AT1G08073	0.209288	0.239462	-0.216172	0.061957	0.555278	0.0921314	0.129818	0.752656	0.661163	0.653136	1	0.443976	1	1
AT1G08077	0.0736414	0	0	0	0	-0.0736414	-0.0736414	0.598647	1	1	1	1	0.835786	0.695603
AT1G08080	-0.060252	0	0.0535574	-0.060252	-0.060252	0	0.0535574	0.929326	1	0.921846	1	1	1	1
AT1G08087	-0.0495711	-0.196848	-0.285158	-0.0373442	-0.0702545	-0.184621	-0.305841	1	0.949278	0.707832	1	1	1	0.840224
AT1G08090	-0.451433	0.224481	0.804171	-0.333469	-0.214972	0.342444	1.04063	0.327531	0.791539	0.0257822	0.894309	1	0.783259	0.0146436
AT1G08093	0	0	0	0	0	0	0	1	1	1	1	1	1	1
AT1G08097	0	0	0	0	0	0	0	1	1	1	1	1	1	1
AT1G08100	0.0172042	0.0798561	0.0535574	-0.0832034	-0.0832034	-0.0205516	-0.0468503	1	0.861845	0.993387	1	1	1	1
AT1G08103	-0.00698683	0.0492173	-0.0599555	-0.0860035	0.0398936	-0.0297994	-0.0130751	1	1	1	1	1	1	1
AT1G08105	0	0	0	0	0	0	0	1	1	1	1	1	1	1
AT1G08107	-0.144997	0.0925997	-0.0381723	-0.138782	0.0263982	0.0988144	0.133223	0.955904	1	1	1	1	1	1
AT1G08110	-0.0614971	-0.171937	-0.159665	0.0753773	0.037439	-0.0350625	-0.0607289	0.7887	0.138059	0.105016	0.973885	1	1	0.884991
AT1G08113	-0.10901	-0.0290332	0	0.253139	-0.10901	0.333115	0	0.58498	1	1	0.353842	0.850466	0.243044	1
AT1G08115	0.192786	-0.477805	-0.0773419	0.42623	0.0722243	-0.244361	-0.197904	1	0.569225	1	0.969729	1	1	1
AT1G08117	-0.192213	-0.319387	-0.100408	0.207029	-0.0918055	0.0798561	0	0.444746	0.142181	0.793638	0.76174	1	1	1
AT1G08120	-0.335333	-0.0899751	-0.57721	0.0684127	0.19314	0.31377	-0.0487378	0.720918	1	0.258067	1	1	0.947952	1
AT1G08123	0.0420879	-0.0569047	0	-0.135308	-0.192213	-0.234301	-0.234301	1	0.943055	1	0.807966	0.55859	0.544512	0.134579
AT1G08125	0.121737	-0.0920891	-0.159745	0.0733282	0.129934	-0.140498	-0.151549	0.629405	0.788601	0.344822	1	0.850403	0.778985	0.558482
AT1G08127	0	0.00334733	0	0	0	0.00334733	0	1	0.451439	1	1	1	0.718831	1
AT1G08130	0.133776	0.0918142	-0.0524703	0.0869833	0.0600398	0.0450212	-0.126207	0.438526	0.691619	0.93077	1	1	1	0.566523
AT1G08133	0	0	0	0	0	0	0	1	1	1	1	1	1	1
AT1G08135	0	0.00334733	0	0	0	0.00334733	0	1	0.451439	1	1	1	0.718831	1
AT1G08137	0	0	0	0	0	0	0	1	1	1	1	1	1	1
AT1G08140	0	0.0172042	-0.0918055	0.0832034	0.0918055	0.100408	0	1	1	0.679431	1	0.980248	0.907922	1
AT1G08143	0	0.100408	0	0	0	0.100408	0	1	0.308807	1	1	1	0.670488	1
AT1G08147	0	0	0	0	0	0	0	1	1	1	1	1	1	1
AT1G08150	0	0.00334733	0.060252	0	0	0.00334733	0.060252	1	1	0.213028	1	1	1	0.345469
AT1G08153	0	0.100408	0	0	0	0.100408	0	1	0.308807	1	1	1	0.670488	1
AT1G08160	0.0444519	-0.0787284	-0.144336	0.215299	-0.0880599	0.0921188	-0.276848	1	1	0.659549	0.832552	1	1	0.345469
AT1G08165	0.172312	0.452655	0.170212	-0.143638	-0.190789	0.136705	-0.192889	0.786281	0.169895	0.71797	1	0.957307	1	0.816432
AT1G08170	-0.136256	-0.113796	0.0340758	-0.288184	-0.162909	-0.265725	0.00742275	1	1	1	1	1	1	1
AT1G08173	-0.516943	-0.610182	-0.485651	0.0520723	-0.0350257	-0.0411666	-0.00373405	0.299143	0.227545	0.263458	1	1	1	1
AT1G08177	0	0	0	0	0	0	0	1	1	1	1	1	1	1
AT1G08180	-0.273512	-0.200114	-0.803292	0.0663612	0.464866	0.139759	-0.0649143	0.339098	0.55687	0.00079474	1	0.348555	0.971663	1
AT1G08183	0	0	0	0	0	0	0	1	1	1	1	1	1	1
AT1G08187	0	-0.262267	0.0535574	0.362675	0	0.100408	0.0535574	1	0.308807	1	0.43476	1	1	1
AT1G08190	-0.196949	-0.130693	-0.22369	-0.0168	0.096889	0.0494558	0.070148	0.101482	0.357288	0.0326362	1	0.828432	1	0.855677
AT1G08193	0	0	0	0	0	0	0	1	1	1	1	1	1	1
AT1G08197	-0.262389	-0.427116	-0.916258	0.421381	0.464331	0.256654	-0.189538	0.688359	0.371963	0.00916769	0.723838	0.600321	0.90819	0.957726
AT1G08200	0.0465532	0.145094	-0.0470583	-0.0679087	-0.103499	0.030632	-0.197111	0.816922	0.110705	0.737267	0.915762	0.600321	1	0.0291925
AT1G08207	0	-0.10901	0	0.10901	0	0	0	1	0.308807	1	0.63834	1	1	1
AT1G08210	-0.0984279	-0.308955	-0.318094	0.191574	0.105793	-0.0189529	-0.113873	0.644267	0.0252253	0.00945874	0.586479	0.858414	1	0.631398
AT1G08213	-0.70368	-0.0763654	-0.624497	0.00435994	0.0445332	0.631674	0.123716	0.116643	1	0.118474	1	1	0.659254	1
AT1G08217	-0.554528	0.0160994	-0.520582	-0.047274	0.235504	0.523353	0.26945	0.286946	1	0.241336	1	1	0.703862	0.86699
AT1G08220	-0.351303	-0.0572362	-0.330515	0.0225991	-0.080435	0.316666	-0.0596473	0.231918	1	0.196528	1	1	0.674755	1
AT1G08223	0	0	0	0	0	0	0	1	1	1	1	1	1	1
AT1G08227	0	0	0	0	0	0	0	1	1	1	1	1	1	1
AT1G08230	-0.229667	-0.233042	-0.273857	0.0392038	0.131755	0.0358293	0.0875655	0.441605	0.451439	0.23451	1	1	1	1
AT1G08237	-0.0832034	0.00334733	0	-0.0832034	-0.0832034	0.00334733	0	0.286946	1	1	0.63834	0.600321	1	1
AT1G08240	0	0	0	0	0	0	0	1	1	1	1	1	1	1
AT1G08247	0	0.100408	0	0	0	0.100408	0	1	0.308807	1	1	1	0.670488	1
AT1G08250	-0.266055	0.0130715	-0.507789	-0.219049	-0.122751	0.0600775	-0.364485	0.286946	1	0.0114638	0.797185	1	1	0.143919
AT1G08253	0	0	0	0	0	0	0	1	1	1	1	1	1	1
AT1G08257	0	0	0	0	0	0	0	1	1	1	1	1	1	1
AT1G08260	-0.172775	0.0818302	-0.200828	-0.116806	-0.0471225	0.137799	-0.0751755	0.264387	0.758904	0.113653	0.883309	1	0.718831	0.904109
AT1G08263	0	0.00334733	0	0	0	0.00334733	0	1	0.451439	1	1	1	0.718831	1
AT1G08267	0.34557	-0.130509	-0.117138	0.34068	0.433465	-0.135399	-0.0292432	0.293684	0.904217	0.907786	0.662271	0.509374	1	1
AT1G08270	0.00672283	0.0386937	0.115543	0.00796507	0.0840929	0.039936	0.192913	1	1	0.968066	1	1	1	0.872503
AT1G08273	0.535813	0.007133	0.239238	0.378209	0.195242	-0.150471	-0.101333	0.57935	1	0.959282	1	1	1	1
AT1G08277	0	0	0	0	0	0	0	1	1	1	1	1	1	1
AT1G08280	-0.158721	0.229525	-0.0129512	-0.110119	-0.0471502	0.278127	0.0986197	0.680165	0.451439	1	1	1	0.670488	1
AT1G08283	-0.251879	-0.107248	-0.646707	0.0100012	0.0424219	0.154632	-0.352407	0.6635	1	0.044134	1	1	1	0.503859
AT1G08290	0.11379	0.0108847	-0.017258	-0.245227	-0.398543	-0.348132	-0.529591	0.87268	1	1	0.748402	0.404465	0.642794	0.0311435
AT1G08293	-0.140496	0.0928116	-0.234501	-0.100316	-0.0706954	0.132991	-0.1647	0.969623	1	0.614665	1	1	1	0.97319
AT1G08297	0	0	0	0	0	0	0	1	1	1	1	1	1	1
AT1G08300	-0.856582	-0.430077	-0.653263	-0.0143669	-0.0681099	0.412139	0.135209	0.0130799	0.295762	0.034069	1	1	0.670488	1
AT1G08307	0	0	0	0	0	0	0	1	1	1	1	1	1	1
AT1G08310	-0.534955	-0.473616	-0.313417	-0.0514846	0.0685805	0.00985455	0.290119	0.0706719	0.132068	0.277265	1	1	1	0.495129
AT1G08313	0	0	0	0	0	0	0	1	1	1	1	1	1	1
AT1G08315	-0.18262	-0.210631	0.15941	0.0310937	-0.039468	0.00308322	0.302562	0.604	0.493324	0.609097	1	1	1	0.318848
AT1G08317	-0.0112331	-0.237661	-0.074152	-0.0155985	-0.0176635	-0.242027	-0.0805824	1	0.291569	0.915334	1	1	0.670488	1
AT1G08320	-0.171053	-0.184193	-0.172716	-0.162644	-0.13194	-0.175785	-0.133604	0.263501	0.240502	0.183017	0.63834	0.748674	0.670488	0.506828
AT1G08323	-0.136832	-0.00812216	-0.165679	-0.225418	0.106848	-0.0967089	0.0780003	1	1	0.926919	1	1	1	1
AT1G08327	0	0	0.060252	0	0	0	0.060252	1	1	0.212767	1	1	1	0.345469
AT1G08333	0.179784	-0.296238	-0.052585	0.459298	0.20655	-0.0167243	-0.0258188	0.822548	0.492029	1	0.606667	0.969621	1	1
AT1G08340	-0.406295	0.0627241	-0.395121	-0.241884	-0.162653	0.227135	-0.151479	0.0108906	0.95307	0.00626764	0.513759	0.709131	0.66678	0.528708
AT1G08347	0	0.0798561	-0.100408	0	0.100408	0.0798561	0	1	0.615763	0.37432	1	0.76757	0.857064	1
AT1G08350	-0.299443	-0.0768232	-0.198683	-0.00246213	-0.039222	0.220158	0.0615383	0.0672935	0.872899	0.201054	1	1	0.670488	1
AT1G08353	0	0	-0.0918055	0	0.0918055	0	0	1	1	0.212767	1	0.600321	1	1
AT1G08357	0	0.00334733	0.100408	0	0	0.00334733	0.100408	1	1	0.212767	1	1	1	0.345469
AT1G08360	-0.103248	-0.038448	-0.0421833	0.0565467	-0.0957176	0.121347	-0.034653	0.694102	1	1	1	0.968908	0.829009	1
AT1G08363	0	0	0	0	0	0	0	1	1	1	1	1	1	1
AT1G08367	0	0.00334733	0	0	0	0.00334733	0	1	0.451439	1	1	1	0.718831	1
AT1G08370	-0.0223148	-0.0964533	-0.0799792	0.0457008	0.0676257	-0.0284377	0.00996125	1	0.888412	0.926597	1	1	1	1
AT1G08377	0	0	0	0	0	0	0	1	1	1	1	1	1	1
AT1G08380	-0.134326	-0.00548338	-0.544552	-0.0742416	0.0517669	0.0546007	-0.358459	0.424154	1	0.000121911	1	1	1	0.0132605
AT1G08383	0	0	0	0	0	0	0	1	1	1	1	1	1	1
AT1G08387	0.394757	0.625374	0.618213	-0.21555	0.358753	0.0150679	0.582208	0.572896	0.282562	0.186655	1	0.890145	1	0.346963
AT1G08390	-0.542505	-0.262035	-0.776149	-0.113805	-0.0934925	0.166666	-0.327136	0.220677	0.70814	0.0326605	1	1	1	0.664379
AT1G08393	-0.0850768	-0.377694	-0.454164	-0.0825624	0.028312	-0.37518	-0.340775	1	0.46095	0.253952	1	1	0.730608	0.635918
AT1G08397	0	0	0.060252	0	0	0	0.060252	1	1	0.212767	1	1	1	0.345469
AT1G08400	0.201721	0.0811611	-0.139687	-0.0144428	-0.0278747	-0.135003	-0.369283	0.588095	1	0.742926	1	1	0.997903	0.224136
AT1G08403	-0.060252	-0.082711	-0.106142	0.105662	0.0458904	0.0832034	0	1	0.911424	0.726476	1	1	1	1
AT1G08410	0.265528	0.0995779	0.135532	0.194148	0.0622323	0.0281978	-0.0677637	0.0999535	0.719436	0.429916	0.63834	1	1	1
AT1G08413	0.0401556	-0.215152	-0.197948	0.238104	0.137696	-0.0172042	-0.100408	1	0.324923	0.277075	0.63834	0.87704	1	0.904516
AT1G08417	0	0	0	0	0	0	0	1	1	1	1	1	1	1
AT1G08420	0.145213	-0.0260785	-0.0250123	0.100738	0.139893	-0.0705531	-0.0303321	0.358952	1	1	0.945576	0.700708	1	1
AT1G08427	0.1651	-0.0494257	-0.387178	0.164638	-0.0331412	-0.0498875	-0.585419	0.916363	1	0.292568	1	1	1	0.161174
AT1G08430	-0.237668	-0.0835221	0.820956	-0.115364	-0.443904	0.0387823	0.61472	0.409554	0.994208	0.000442932	1	0.348555	1	0.0143595
AT1G08433	0	0	0.060252	0	0	0	0.060252	1	1	0.212767	1	1	1	0.345469
AT1G08437	-0.0401556	2.22045e-16	0.255939	-0.100408	-0.100408	-0.060252	0.195687	1	1	0.145189	1	1	1	0.458252
AT1G08440	-0.234155	0.0467093	-0.0784038	-0.201654	-0.115583	0.0792104	0.040168	0.557744	1	1	0.969892	1	1	1
AT1G08443	-0.0229514	0	-0.197948	-0.0832034	0.114745	-0.060252	-0.060252	1	1	0.148955	1	0.856189	1	1
AT1G08447	0	0	0	0	0	0	0	1	1	1	1	1	1	1
AT1G08450	-0.0638707	-0.0298976	0.10864	-0.00655367	0.0979001	0.0274194	0.270411	0.84483	1	0.417991	1	0.850368	1	0.0388759
AT1G08453	0.060252	0	0	0	0	-0.060252	-0.060252	0.286946	1	1	1	1	0.670488	0.345469
AT1G08457	-0.0870183	-0.0569047	0.158107	-0.103755	-0.16066	-0.0736414	0.0844651	0.916363	1	0.474779	1	0.830601	1	1
AT1G08460	-0.147082	-0.312695	-0.29175	0.087105	0.15389	-0.0785077	0.00922249	0.432418	0.0431239	0.0310331	1	0.710541	1	1
AT1G08463	-0.16066	-0.0569047	0.158107	-0.103755	-0.16066	0	0.158107	0.515965	1	0.434985	1	0.804001	1	0.61544
AT1G08465	0.118782	0.187945	-0.126388	0.00705995	0.11267	0.076223	-0.1325	0.68643	0.392482	0.56069	1	0.95419	1	0.716539
AT1G08470	-0.280064	0.0790994	-0.0561343	-0.208287	-0.207434	0.150876	0.0164959	0.157821	0.927696	1	0.702258	0.655729	0.818935	1
AT1G08473	0	0	-0.0918055	0	0.0918055	0	0	1	1	0.622856	1	0.943233	1	1
AT1G08477	0.0448232	-0.0447689	0.207455	-0.101523	-0.240371	-0.191115	-0.0777389	1	1	0.126648	0.98028	0.431835	0.670488	0.918015
AT1G08480	-0.228915	0.047428	0.0329104	-0.154925	-0.177974	0.121418	0.0838511	0.204581	1	1	0.83205	0.683818	0.863903	0.943172
AT1G08483	0.0736414	0	0	0	0	-0.0736414	-0.0736414	0.286946	1	1	1	1	0.670488	0.345469
AT1G08487	-0.0832034	-0.0569047	0.0134017	-0.0262987	0.0172042	0	0.113809	0.715685	0.906592	1	1	1	1	0.591708
AT1G08490	-0.12275	-0.103088	-0.27158	-0.0275784	0.00324092	-0.00791602	-0.145589	0.00918499	0.0307325	2.47779e-06	1	1	1	0.00426184
AT1G08493	0	0	0	0	0	0	0	1	1	1	1	1	1	1
AT1G08497	0	0.00334733	0	0	0	0.00334733	0	1	0.451439	1	1	1	0.718831	1
AT1G08500	0.0337998	-0.205723	-0.239713	0.117457	-0.168604	-0.122066	-0.442116	1	0.469168	0.282656	1	0.874575	0.985934	0.0665007
AT1G08503	0	0	-0.0918055	0	0.0918055	0	0	1	1	0.212767	1	0.600321	1	1
AT1G08507	0.0403198	-0.0183788	-0.289325	-0.3036	0.43723	-0.362299	0.107586	1	1	0.547684	0.932846	0.654876	0.730608	1
AT1G08510	0.00827158	0.0766396	0.0957207	-0.0656258	-0.138369	0.00274222	-0.0509202	1	0.51162	0.276264	0.951027	0.470206	1	0.87934
AT1G08513	0.110144	-0.423408	-0.474767	0.362973	0.0790815	-0.170579	-0.50583	0.992445	0.19735	0.0739363	0.63834	1	0.960505	0.117259
AT1G08517	0	0	0	0	0	0	0	1	1	1	1	1	1	1
AT1G08520	-0.136072	-0.0226867	-0.320844	-0.0158729	0.152745	0.0975121	-0.0320266	0.182877	1	0.000587516	1	0.449128	0.718831	1
AT1G08523	0	0.100408	0	0	0	0.100408	0	1	0.308807	1	1	1	0.670488	1
AT1G08530	0.00251793	-0.1548	-0.372841	0.0782887	0.280825	-0.0790295	-0.094534	1	0.308807	0.00212612	1	0.244723	0.942454	0.74286
AT1G08533	0.116664	-0.0798561	-0.106142	-0.132288	-0.109349	-0.328808	-0.332156	0.851505	0.997692	0.832946	1	1	0.664331	0.217769
AT1G08537	-0.128374	0.0898303	-0.158728	-0.0596268	0.189289	0.158577	0.158934	1	1	0.859252	1	1	1	0.994411
AT1G08540	-0.208962	-0.0254354	-0.169327	-0.064827	0.0289038	0.1187	0.0685394	0.0330579	1	0.0548457	0.998522	1	0.670488	0.765618
AT1G08543	-0.409506	-0.23452	-0.332667	-0.0436077	0.060943	0.131378	0.137782	0.0687238	0.40225	0.102479	1	1	0.954706	0.839429
AT1G08547	0.161779	-0.268878	-0.209801	0.253333	0.0792795	-0.177323	-0.2923	0.77389	0.451439	0.520167	0.835789	1	0.919314	0.439059
AT1G08550	-0.0087674	-0.178046	-0.467637	0.173844	0.200295	0.00456553	-0.258575	1	0.416638	0.00326338	0.773494	0.61564	1	0.19457
AT1G08553	0	0.00334733	0	0	0	0.00334733	0	1	0.451439	1	1	1	0.718831	1
AT1G08557	0.367179	0.0965566	0.439212	0.301191	0.0840891	0.030569	0.156122	0.655848	1	0.440361	1	1	1	1
AT1G08560	-0.0724878	0.139266	0.057674	0.0463306	-0.128547	0.258085	0.00161454	1	0.739234	1	1	1	0.703862	1
AT1G08563	0.246996	-0.173155	-0.177154	0.0142568	-0.0273677	-0.405895	-0.451518	0.648985	0.843603	0.773658	1	1	0.676393	0.291097
AT1G08567	-0.211674	0.0929489	-0.191369	-0.286272	-0.204461	0.0183506	-0.184156	0.918629	1	0.903245	1	1	1	1
AT1G08570	-1.26308	-1.25442	-1.17002	0.00303112	0.00662022	0.0116938	0.0996861	2.58049e-07	4.68828e-07	3.17977e-07	1	1	1	0.858109
AT1G08573	0	0	0	0	0	0	0	1	1	1	1	1	1	1
AT1G08577	0.438473	-0.0182172	0.162615	0.189616	0.00722623	-0.267075	-0.268632	0.299115	1	0.868826	1	1	0.873332	0.752323
AT1G08580	0.109631	0.322984	0.311425	-0.0152783	-0.145269	0.198075	0.0565254	0.818216	0.139151	0.091266	1	0.897989	0.718831	1
AT1G08583	-0.10901	0.123359	-0.388866	-0.0521051	0.279856	0.180264	0	0.976859	0.90597	0.133217	1	0.720657	0.917821	1
AT1G08587	0	0	0	0	0	0	0	1	1	1	1	1	1	1
AT1G08590	-0.17315	-0.101391	-0.313329	-0.0112645	-0.0946962	0.0604942	-0.234875	0.198856	0.554321	0.00598366	1	0.869906	1	0.0822706
AT1G08592	-0.198368	-0.0967353	-0.295363	-0.0250622	-0.12228	0.0765705	-0.219275	0.156484	0.627917	0.0132825	1	0.772166	0.96241	0.138932
AT1G08593	0	-0.0569047	0	-0.00334733	-0.060252	-0.060252	-0.060252	1	0.899958	1	1	1	1	0.96711
AT1G08600	0.0666828	-0.0223222	0.0488127	0.121535	0.0955611	0.0325303	0.0776911	0.996121	1	1	0.987528	1	1	1
AT1G08603	0	0	0	0	0	0	0	1	1	1	1	1	1	1
AT1G08607	0	-0.14871	0	0.249118	0	0.100408	0	1	0.135791	1	0.130944	1	0.718831	1
AT1G08610	0.197701	-0.16083	0.154997	0.334086	-0.00977232	-0.0244455	-0.0524769	0.592917	0.718785	0.669599	0.63834	1	1	1
AT1G08613	0	0	0	0	0	0	0	1	1	1	1	1	1	1
AT1G08620	0.208162	-0.0245385	0.0735876	0.131251	0.14244	-0.101449	0.00786585	0.0860977	1	0.662088	0.704456	0.600321	0.779722	1
AT1G08623	0	0	0	0	0	0	0	1	1	1	1	1	1	1
AT1G08627	0	0	0	0	0	0	0	1	1	1	1	1	1	1
AT1G08630	-0.045088	-0.203064	-0.320081	-0.00450295	-0.0865553	-0.162479	-0.361548	1	0.787002	0.410722	1	1	1	0.488919
AT1G08633	-0.0713046	-0.17991	-0.189499	0.130253	0.207441	0.021648	0.0892466	1	0.724485	0.615979	1	0.892905	1	1
AT1G08637	-0.100408	0	0.100408	-0.100408	-0.100408	0	0.100408	0.539027	1	0.448267	0.884205	0.817974	1	0.629149
AT1G08640	-0.229057	-0.13355	-0.226994	-0.0194984	0.0372449	0.0760085	0.0393075	0.0539818	0.348034	0.0314581	1	1	0.919298	1
AT1G08643	-0.404633	0.333573	0.159754	-0.512815	-0.843942	0.225392	-0.279555	0.788492	0.875514	1	0.957921	0.600321	1	1
AT1G08645	0.618002	0.531165	0.0605996	0.225074	0.147013	0.138237	-0.41039	0.0146095	0.0396392	1	0.852313	0.996687	0.983781	0.147372
AT1G08647	-0.0189514	-0.236677	-0.192383	0.303154	0.223325	0.0854282	0.049894	1	0.60861	0.673729	0.808317	0.906618	1	1
AT1G08650	0.546252	0.622369	0.0486674	0.162905	0.0607435	0.239022	-0.436841	0.00881103	0.00391955	1	0.920499	1	0.696218	0.0465655
AT1G08653	0	0	0.060252	0	0	0	0.060252	1	1	0.212767	1	1	1	0.345469
AT1G08657	0.0777524	0.313846	0.500873	-0.173336	-0.22087	0.0627583	0.202251	0.900395	0.0728914	0.00158515	0.761338	0.585186	1	0.345469
AT1G08660	-0.0695052	0.0664986	-0.0606638	-0.0745272	0.00692878	0.0614766	0.0157702	0.876809	0.885222	0.879577	1	1	1	1
AT1G08663	-0.205249	0.025504	0.181792	0.0832583	0.0764598	0.314011	0.463501	0.706981	1	0.704869	1	1	0.718831	0.204933
AT1G08667	0.250885	-0.0240993	0.142809	0.207511	0.198705	-0.0674738	0.0906286	0.289981	1	0.60548	0.799146	0.765085	1	1
AT1G08670	-0.718973	-0.455842	0.115696	-0.457193	-0.385601	-0.194062	0.449068	0.0293684	0.225667	0.964821	0.601709	0.614113	0.956573	0.26622
AT1G08673	0	0.212125	2.22045e-16	0	-2.22045e-16	0.212125	0	1	0.308807	1	1	1	0.670488	1
AT1G08677	0	0	0	0	0	0	0	1	1	1	1	1	1	1
AT1G08680	-0.0363451	-0.0531968	-0.290031	0.00150596	0.084247	-0.0153457	-0.169439	1	1	0.0590782	1	1	1	0.494921
AT1G08683	0	0	0	0	0	0	0	1	1	1	1	1	1	1
AT1G08687	-0.488814	-0.447265	-0.993458	-0.163003	0.072046	-0.121454	-0.432597	0.231316	0.308807	0.00367223	1	1	1	0.360477
AT1G08695	-0.0832034	0	0	-0.0832034	-0.0832034	0	0	0.286946	1	1	0.63834	0.600321	1	1
AT1G08697	-0.0058563	-0.282651	0.103275	0.049956	-0.209756	-0.226839	-0.100625	1	0.451439	0.967715	1	0.906281	0.839696	1
AT1G08700	-0.171076	-0.187779	-0.170262	0.121576	0.0876102	0.104873	0.0884248	0.253831	0.218998	0.183017	0.843088	0.947324	0.831431	0.80299
AT1G08703	0.060252	-0.0832034	0	0.0832034	0	-0.060252	-0.060252	0.667015	0.451439	1	0.806904	1	0.883066	0.765618
AT1G08707	-0.367888	-0.00869105	0.145156	-0.14543	-0.505094	0.213767	0.0079495	0.574055	1	1	1	0.657255	1	1
AT1G08710	-0.245265	-0.188465	-0.310946	-0.136067	-0.0327055	-0.079266	-0.0983865	0.444053	0.621188	0.208498	1	1	1	1
AT1G08713	-0.172978	-0.254606	-0.243396	-0.0890125	-0.128935	-0.17064	-0.199353	1	0.869303	0.839031	1	1	1	1
AT1G08717	0	0	-0.0918055	0	0.0918055	0	0	1	1	0.212767	1	0.600321	1	1
AT1G08720	-0.102651	-0.171238	-0.220706	0.0545061	0.155989	-0.0140815	0.037933	0.719247	0.390214	0.136973	1	0.742369	1	1
AT1G08723	0.346542	-0.120074	0.143101	0.537406	0.547423	0.0707898	0.343983	0.339049	0.965673	0.842262	0.408034	0.393674	1	0.412037
AT1G08727	-0.00510705	-0.328865	-0.427989	0.00346859	0.0555284	-0.32029	-0.367353	1	0.0754179	0.00781044	1	1	0.490527	0.0512795
AT1G08730	0.0970733	-0.383942	-0.0706935	0.40815	0.059221	-0.0728658	-0.108546	1	0.492487	1	0.818547	1	1	1
AT1G08733	0.0166929	-0.00521849	0.189786	0.0402048	-0.107163	0.0182934	0.0659306	1	1	0.503327	1	1	1	1
AT1G08735	0	0	0	0	0	0	0	1	1	1	1	1	1	1
AT1G08737	0	0.0798561	0	0	0	0.0798561	0	1	0.661067	1	1	1	0.8845	1
AT1G08740	0	0	0	0	0	0	0	1	1	1	1	1	1	1
AT1G08743	0	0.0798561	0	0	0	0.0798561	0	1	0.308807	1	1	1	0.670488	1
AT1G08747	-0.557355	-0.190629	-0.604408	-0.315069	-0.0499536	0.051657	-0.0970067	0.00399559	0.44373	0.000935753	0.434648	1	1	0.93764
AT1G08750	-0.087041	-0.272456	0.00228863	0.0884807	-0.0678634	-0.096934	0.0214662	0.750008	0.0655241	1	1	1	0.893199	1
AT1G08753	-0.461309	-0.302282	-0.176934	-0.277363	-0.170977	-0.118336	0.113397	0.220955	0.500156	0.778048	0.912396	1	1	1
AT1G08757	0.332764	0.283743	0.784951	0.0569047	0	0.0078833	0.452187	0.562539	0.660895	0.0316662	1	1	1	0.403334
AT1G08760	0.121194	-0.132056	0.170002	0.137629	-0.0761271	-0.11562	-0.0273189	0.697945	0.632901	0.374853	0.938874	1	0.925384	1
AT1G08763	1.00347	0	3.27246	0	0	-1.00347	2.26899	0.275065	1	0.00011139	1	1	0.670488	0.00895676
AT1G08765	-0.735077	-0.330113	0.0493325	-0.256719	-0.793219	0.148245	-0.00880947	0.218485	0.750746	1	1	0.527374	1	1
AT1G08767	0.100408	0	0	0	0	-0.100408	-0.100408	0.286946	1	1	1	1	0.670488	0.345469
AT1G08770	-0.2659	-0.174774	-0.379497	-0.0634495	-0.00172419	0.0276765	-0.115321	0.29352	0.58737	0.062865	1	1	1	0.937068
AT1G08773	0	0	0	0	0	0	0	1	1	1	1	1	1	1
AT1G08775	0.0401556	0.00939629	0.0605662	0.0798561	0.0401556	0.0490967	0.0605662	1	1	1	1	1	1	1
AT1G08777	0	0.00334733	0.100408	0	0	0.00334733	0.100408	1	1	0.212767	1	1	1	0.345469
AT1G08780	-0.0498046	0.116826	0.0586313	-0.195855	-0.104257	-0.0292251	0.00417882	1	0.756362	1	0.783593	1	1	1
AT1G08785	-0.155239	0.149504	-0.0918055	-0.155239	-0.0634336	0.149504	0	0.607595	0.621081	0.846356	0.935933	1	0.859424	1
AT1G08787	0	0	0	0	0	0	0	1	1	1	1	1	1	1
AT1G08790	0	0	0	0	0	0	0	1	1	1	1	1	1	1
AT1G08795	-0.10901	0	0.060252	-0.10901	-0.10901	0	0.060252	0.380736	1	0.709108	0.751556	0.697857	1	0.875584
AT1G08797	-0.19309	0.166978	-0.350431	-0.338646	0.22082	0.0214225	0.0634791	0.615993	0.701709	0.142006	0.638136	0.807749	1	1
AT1G08800	-0.0418016	-0.205724	-0.0742106	0.12927	0.0798168	-0.0346518	0.0474078	1	0.316239	0.877384	0.947852	1	1	1
AT1G08803	0.33158	-0.463861	0.396021	0.228942	0.12454	-0.5665	0.188981	0.797247	0.574477	0.606291	1	1	0.718831	1
AT1G08805	-0.0832034	0.0798561	0.060252	-0.0832034	-0.0832034	0.0798561	0.060252	0.610042	0.626124	0.735914	0.936931	0.867284	0.862083	0.898838
AT1G08807	0	0	0	0	0	0	0	1	1	1	1	1	1	1
AT1G08810	-0.182463	0.0539061	-0.603863	-0.169142	0.164844	0.0672271	-0.256556	0.627885	1	0.00689024	0.983156	0.931394	1	0.455988
AT1G08815	-0.498075	0.0375653	-0.366053	-0.607067	-0.248525	-0.0714266	-0.116503	0.416075	1	0.549357	0.63834	1	1	1
AT1G08817	0	0	0	0	0	0	0	1	1	1	1	1	1	1
AT1G08820	-0.016499	-0.0852142	-0.0778101	0.0682418	0.094344	-0.000473342	0.0330328	1	0.565351	0.550894	1	0.796373	1	1
AT1G08823	0	0.00334733	0	0	0	0.00334733	0	1	1	1	1	1	1	1
AT1G08825	-0.280077	-0.138292	-0.350585	-0.0882282	0.0772357	0.0535576	0.00672835	0.815862	1	0.597138	1	1	1	1
AT1G08827	0	0.00334733	0	0	0	0.00334733	0	1	1	1	1	1	1	1
AT1G08830	0.442673	0.172384	0.432251	0.0782923	0.121464	-0.191997	0.111042	0.0815578	0.665001	0.0544033	1	1	0.838293	0.991957
AT1G08833	0.151098	0	0	-0.0832034	-0.0832034	-0.234301	-0.234301	0.154268	1	1	0.895153	0.830718	0.260571	0.0274751
AT1G08835	-0.186344	0.460039	0.521622	-0.464028	-0.418453	0.182356	0.289513	0.902912	0.346046	0.17376	0.674114	0.703049	1	0.752323
AT1G08840	0.213071	0.125311	0.409014	0.0447451	0.00361646	-0.043015	0.19956	0.663044	0.935426	0.148637	1	1	1	0.802247
AT1G08843	0	0	0	0	0	0	0	1	1	1	1	1	1	1
AT1G08845	-0.218952	-0.316771	-0.027385	0.176268	-0.150341	0.0784492	0.0412264	0.806501	0.563197	1	1	1	1	1
AT1G08847	0.508258	0.613347	0.206517	0.0182636	0.282181	0.123353	-0.01956	0.129352	0.0663483	0.637941	1	0.800614	1	1
AT1G08853	-0.0229514	-0.0832034	0	-1.11022e-16	-0.0832034	-0.060252	-0.060252	1	0.607966	1	1	0.874121	0.985601	0.905829
AT1G08855	0.0774563	-0.146996	-0.106142	0.063793	0.022939	-0.16066	-0.16066	0.972424	0.608448	0.746959	1	1	0.80607	0.652088
AT1G08857	0.263008	0.366995	0.764609	-0.124928	-0.0375476	-0.0209406	0.464053	0.499213	0.298125	0.00462624	1	1	1	0.165577
AT1G08860	0.296988	-0.265327	0.280451	0.159664	0.0126677	-0.402651	-0.00386941	0.566979	0.632263	0.5165	1	1	0.718831	1
AT1G08863	0	0.0229514	0	0.0569047	0	0.0798561	0	1	1	1	0.98028	1	0.718831	1
AT1G08865	-0.686812	0.0378653	-0.646095	-0.535144	-0.588804	0.189533	-0.548087	0.0443923	1	0.0337953	0.48252	0.397559	0.975818	0.150947
AT1G08867	0	0	-0.0918055	0	0.0918055	0	0	1	1	0.212767	1	0.600321	1	1
AT1G08870	0	0	0	0	0	0	0	1	1	1	1	1	1	1
AT1G08875	0.129904	0.225598	0.395176	-0.15178	0.00554456	-0.0560863	0.270816	1	0.772031	0.315771	1	1	1	0.769642
AT1G08877	0	-0.136761	0.0535574	0.140108	0	0.00334733	0.0535574	1	0.256524	0.773145	0.619088	1	1	0.930729
AT1G08880	0.130946	0.341457	0.138195	-0.0798435	-0.0712035	0.130668	-0.0639539	0.51177	0.0244669	0.379072	1	1	0.764715	1
AT1G08883	0.0736414	-0.0832034	-0.0832034	0.0832034	0.192213	-0.0736414	0.0353684	0.919433	0.846087	0.790356	1	0.61842	1	1
AT1G08885	0	0	0.113809	0	0	0	0.113809	1	1	0.00884624	1	1	1	0.0247538
AT1G08887	0	0	0	0	0	0	0	1	1	1	1	1	1	1
AT1G08890	0.0752202	0.0805208	-0.194321	0.0279146	-0.0606985	0.0332152	-0.330239	1	1	0.508226	1	1	1	0.291309
AT1G08893	-0.060252	0	0	-0.060252	-0.060252	0	0	0.286946	1	1	0.63834	0.600321	1	1
AT1G08895	0.126214	0.163841	0.060252	-2.22045e-16	0	0.0376272	-0.065962	0.690361	0.502345	1	1	1	1	1
AT1G08897	-0.060252	0	0	-0.060252	-0.060252	0	0	0.286946	1	1	0.63834	0.600321	1	1
AT1G08900	-0.259226	-0.275603	-0.27106	0.131365	0.313432	0.114988	0.301598	0.453693	0.440707	0.332752	1	0.632638	1	0.408963
AT1G08903	-0.347806	-0.32609	-0.698559	-0.0145434	0.111673	0.00717267	-0.23908	0.746762	0.774869	0.19917	1	1	1	1
AT1G08905	-0.00956204	0.441486	-0.123542	-0.143455	0.134052	0.307593	0.0200716	1	0.0968249	0.802547	1	1	0.670488	1
AT1G08907	0	0.0798561	0	0	0	0.0798561	0	1	0.308807	1	1	1	0.670488	1
AT1G08910	0.0159552	-0.107603	0.0582893	0.143937	0.184535	0.0203793	0.22687	1	0.736245	0.984031	0.895108	0.688538	1	0.2997
AT1G08913	0	0	0	0	0	0	0	1	1	1	1	1	1	1
AT1G08915	-0.0783075	-0.361836	0.479493	0.109536	-0.0156658	-0.173992	0.542135	1	0.478778	0.212767	1	1	1	0.271203
AT1G08917	-0.0832034	0	0.060252	-0.0832034	-0.0832034	0	0.060252	0.439117	1	0.580894	0.806904	0.749382	1	0.765618
AT1G08920	-0.28163	-0.26399	0.549601	-0.0839387	-0.337851	-0.0662986	0.49338	0.0693773	0.103891	0.000318351	1	0.232663	1	0.00327894
AT1G08923	0	0	0	0	0	0	0	1	1	1	1	1	1	1
AT1G08925	0	0.00334733	-0.152993	0	0.20655	0.00334733	0.0535574	1	1	0.422969	1	0.608537	1	1
AT1G08927	-0.0832034	0	0	-0.0832034	-0.0832034	0	0	0.286946	1	1	0.63834	0.600321	1	1
AT1G08930	1.52139	0.750846	1.93754	0.243862	0.0932999	-0.526679	0.509456	5.28989e-05	0.0233887	1.90607e-06	0.941863	1	0.565596	0.169389
AT1G08933	0	0	0	0	0	0	0	1	1	1	1	1	1	1
AT1G08935	0	0.0832034	-0.192213	0	0.192213	0.0832034	0	1	0.682102	0.0886356	1	0.470206	0.898523	1
AT1G08937	-0.263228	-0.0766463	-0.228206	-0.209399	-0.230295	-0.0228174	-0.195273	0.634127	1	0.641762	1	0.952566	1	0.903809
AT1G08940	0.251971	0.230774	0.99222	0.136729	0.0405505	0.115531	0.780799	0.692623	0.740371	0.00410695	1	1	1	0.0507376
AT1G08943	-0.208431	0.180264	0.377169	-0.359528	-0.152604	0.0291661	0.432996	0.591454	0.67754	0.12614	0.620081	1	1	0.146844
AT1G08945	0.133893	0.287245	0	0	0	0.153352	-0.133893	0.683841	0.191831	1	1	1	0.833	0.7833
AT1G08947	0	0	0	0	0	0	0	1	1	1	1	1	1	1
AT1G08950	0	0.00334733	-0.0918055	0	0.0918055	0.00334733	0	1	1	0.212767	1	0.600321	1	1
AT1G08953	0	-0.165914	0	0.249118	0	0.0832034	0	1	0.0412478	1	0.0689048	1	0.718831	1
AT1G08955	0.206532	-0.27376	-0.0409082	0.33066	0.00715295	-0.149632	-0.240287	0.662787	0.453554	1	0.688858	1	1	0.651866
AT1G08957	-0.0268757	0.246712	0.404489	-0.351755	0.102597	-0.0781677	0.533962	1	0.713478	0.292089	0.839239	1	1	0.252833
AT1G08960	-0.0478987	0.0682645	0.0271164	0.0794951	0.0101775	0.195658	0.0851925	1	0.870196	1	1	1	0.670488	0.858136
AT1G08963	-0.0702006	-0.243782	0.00592698	0.0930694	0.111719	-0.0805121	0.187847	1	0.870343	1	1	1	1	1
AT1G08965	0.0401556	-0.0164101	0.301087	0.105662	0.137696	0.0490967	0.398627	1	1	0.258784	1	1	1	0.212943
AT1G08967	-0.060252	-0.0832034	0.060252	0.0229514	-0.060252	0	0.060252	0.918676	0.739234	0.854382	1	1	1	0.991788
AT1G08970	-0.0296669	0.0738638	-0.125594	-0.00372035	-0.0634134	0.0998103	-0.159341	1	0.871519	0.477258	1	1	0.919314	0.467033
AT1G08973	-0.53057	-0.0608864	-0.122176	-0.22015	-0.393863	0.249533	0.0145308	0.10551	1	0.923861	0.98028	0.600321	0.829063	1
AT1G08975	0.16066	-0.0465888	0.166394	0.146996	0	-0.060252	0.00573475	0.56354	1	0.447761	0.945923	1	1	1
AT1G08977	0	0	0	0	0	0	0	1	1	1	1	1	1	1
AT1G08980	0.107094	-0.1989	-0.200743	0.36873	0.250242	0.062736	-0.0575944	0.679564	0.284179	0.176263	0.186013	0.449128	1	1
AT1G08983	0	0.00334733	0	0	0	0.00334733	0	1	0.451439	1	1	1	0.718831	1
AT1G08985	0	0	0	0	0	0	0	1	1	1	1	1	1	1
AT1G08987	0.376483	-0.00860212	-0.0258188	0.131961	0.131961	-0.253124	-0.27034	0.251601	1	1	1	1	0.77601	0.56097
AT1G08990	-0.693512	-0.222002	-0.848813	-0.304581	-0.223194	0.166929	-0.378494	0.0820092	0.782709	0.0156795	0.926678	1	1	0.518109
AT1G08993	0	0	0	0	0	0	0	1	1	1	1	1	1	1
AT1G08995	0.186466	0.0832034	0.060252	0	0	-0.103263	-0.126214	0.286946	0.812045	0.918992	1	1	0.902177	0.656
AT1G08997	-0.100408	0	0.0952793	-0.100408	0	0	0.195687	0.920554	1	0.882095	1	1	1	0.609554
AT1G09000	-0.408826	-0.0110958	-0.431247	-0.0119756	-0.0312805	0.385754	-0.0537014	0.11386	1	0.0556686	1	1	0.617019	1
AT1G09003	0.00573475	-0.145504	0.304308	0.197948	0.00573475	0.0467093	0.304308	1	0.82653	0.266713	0.969104	1	1	0.415503
AT1G09005	0.466055	0.303068	0.410218	0.363154	-0.209417	0.200167	-0.265254	0.162183	0.451439	0.168294	0.667503	0.936128	0.924239	0.629206
AT1G09007	0	0	0	0	0	0	0	1	1	1	1	1	1	1
AT1G09010	-0.116621	-0.237823	-0.226136	0.0378296	0.110083	-0.0833728	0.000568396	0.257738	0.0119702	0.00695434	1	0.600321	0.742306	1
AT1G09013	0	0	0	0	0	0	0	1	1	1	1	1	1	1
AT1G09015	-0.191418	-0.0840513	0.0639899	0.0136793	-0.118866	0.121046	0.136541	0.924753	1	1	1	1	1	1
AT1G09017	0	0	0	0	0	0	0	1	1	1	1	1	1	1
AT1G09020	0.0379834	0.0526356	0.095194	0.0479664	-0.0267389	0.0626186	0.0304717	1	0.870762	0.429455	1	1	0.969597	1
AT1G09023	-0.0817638	0.355809	0.027927	-0.24166	-0.145179	0.195912	-0.0354886	1	0.304563	1	0.886308	1	0.893199	1
AT1G09025	0.0736414	0.0262987	-0.106142	-0.00334733	0.0458904	-0.05069	-0.133893	0.93508	1	0.662339	1	1	1	0.689636
AT1G09027	-0.24942	-0.0486275	-0.385881	-0.0747773	-0.0838201	0.126016	-0.22028	0.321573	1	0.0517182	1	1	0.96682	0.491306
AT1G09030	0	0	0	0	0	0	0	1	1	1	1	1	1	1
AT1G09033	0	0.00334733	0	0	0	0.00334733	0	1	0.451439	1	1	1	0.718831	1
AT1G09035	-0.183611	-0.0832034	0.113809	-0.100408	-0.183611	0	0.113809	0.169016	0.69312	0.396112	0.914123	0.522048	1	0.571936
AT1G09037	0.0736414	0.100408	0	0	0	0.0267663	-0.0736414	0.662503	0.451439	1	1	1	1	0.760893
AT1G09040	0.222241	-0.228928	-0.200063	0.237922	-0.0456109	-0.213248	-0.467916	0.795317	0.768198	0.782876	1	1	0.985934	0.345469
AT1G09043	0.174049	0	0	2.22045e-16	0	-0.174049	-0.174049	0.0582829	1	1	1	1	0.422409	0.0754796
AT1G09045	-0.221372	0.0844758	-0.227932	0.0782112	0.37833	0.384059	0.371769	0.874793	1	0.791712	1	0.825858	0.787418	0.653429
AT1G09047	0	0	0	0	0	0	0	1	1	1	1	1	1	1
AT1G09050	-0.183641	-0.0993389	-0.354719	-0.0841114	-0.104549	0.000190684	-0.275626	0.675698	0.97513	0.156118	1	1	1	0.46304
AT1G09053	0.0493986	-0.246137	-0.0263766	0.179344	0.147336	-0.116192	0.0715605	1	0.270686	1	0.817722	0.85848	0.939888	1
AT1G09055	-0.060252	0.0832034	-0.218376	-0.060252	0.218376	0.0832034	0.060252	1	1	0.539734	1	0.881535	1	1
AT1G09057	0	0	0	0	0	0	0	1	1	1	1	1	1	1
AT1G09060	0.0525721	0.0243582	0.0075452	0.0272804	0.0747578	-0.000933468	0.029731	0.88658	1	1	1	0.927541	1	1
AT1G09063	0	0	0	0	0	0	0	1	1	1	1	1	1	1
AT1G09065	0.100408	0.00334733	0	0	0	-0.0970603	-0.100408	0.286946	1	1	1	1	0.696218	0.345469
AT1G09067	-0.00748999	0.221298	0.162388	-0.0821296	0.0473166	0.146659	0.217195	1	0.814186	0.915223	1	1	1	0.923537
AT1G09070	0.787048	0.412626	1.18965	0.223308	-0.00758036	-0.151114	0.395025	3.88866e-06	0.00281154	1.79481e-08	0.417148	1	0.696483	0.00548921
AT1G09073	0	0	0	0	0	0	0	1	1	1	1	1	1	1
AT1G09075	0.0736414	-0.136761	0	0.140108	0	-0.070294	-0.0736414	0.640719	0.239525	1	0.601709	1	0.884454	0.74179
AT1G09077	0	0	0	0	0	0	0	1	1	1	1	1	1	1
AT1G09080	0.569453	-0.0560213	0.859858	0.439861	-0.43729	-0.185613	-0.146884	0.354665	1	0.0717285	0.888868	0.8282	1	1
AT1G09083	0.127802	-0.141462	0.124757	0.242659	-0.324524	-0.0266049	-0.327569	1	1	1	1	0.898443	1	0.745577
AT1G09085	0.149153	0.336297	0.10901	-0.0262987	-0.0832034	0.160845	-0.123347	0.723294	0.198972	0.82976	1	1	0.88768	0.919795
AT1G09087	0.195464	-0.135132	-0.152193	0.165124	0.260956	-0.165473	-0.0867015	0.879348	1	0.934114	1	0.952106	1	1
AT1G09090	-0.631651	-0.229327	-0.554184	-0.282269	-0.178844	0.120055	-0.101378	0.0580021	0.660895	0.0627526	0.876422	1	1	1
AT1G09093	0	-0.0832034	0	0.0832034	0	0	0	1	0.308807	1	0.63834	1	1	1
AT1G09095	0	0	0	0	0	0	0	1	1	1	1	1	1	1
AT1G09097	-0.100408	0	0	-0.100408	-0.100408	0	0	0.464711	1	1	0.827894	0.76757	1	1
AT1G09100	0.158448	0.0162991	0.253448	0.0565624	-0.0205566	-0.0855869	0.0744431	0.355823	1	0.0551983	1	1	0.959851	0.939767
AT1G09103	0.060252	-0.132647	-0.183985	0.312911	0.183985	0.120012	-0.060252	1	0.663109	0.35363	0.449226	0.751414	0.931187	1
AT1G09105	0.144008	0.0741213	0.032303	-0.186478	0.0852943	-0.256365	-0.0264106	0.832361	1	1	0.985485	1	0.718831	1
AT1G09107	0.133893	0	0.060252	0	0	-0.133893	-0.0736414	0.167427	1	0.620478	1	1	0.659254	0.666632
AT1G09110	0	0	0	0	0	0	0	1	1	1	1	1	1	1
AT1G09113	-0.195395	-0.10901	0.060252	-0.146637	-0.255647	-0.060252	-2.22045e-16	0.378652	0.76718	0.998789	0.922332	0.558169	1	1
AT1G09115	0.0401556	0.0832034	0.16066	0.0229514	-0.060252	0.0659992	0.060252	1	0.814583	0.303847	1	1	1	1
AT1G09117	0	0	0	0	0	0	0	1	1	1	1	1	1	1
AT1G09123	0	0	0	0	0	0	0	1	1	1	1	1	1	1
AT1G09125	-0.100408	-0.0258064	0	0.00860212	-0.100408	0.0832034	0	0.654103	1	1	1	0.899576	0.954717	1
AT1G09127	0.0194017	0.0576989	0.0831313	-0.167315	-0.175543	-0.129018	-0.111814	1	1	1	1	1	1	1
AT1G09130	-0.0881139	-0.0751431	-0.225757	-0.0724564	0.0651852	-0.0594856	-0.0724578	0.520098	0.619129	0.0136034	0.968349	0.954397	0.959165	0.754512
AT1G09133	0	0	0	0	0	0	0	1	1	1	1	1	1	1
AT1G09135	-0.0229514	-0.316758	0.060252	0.413818	-0.0832034	0.120012	-2.22045e-16	1	0.451439	1	0.63834	1	1	1
AT1G09137	0	0	0	0	0	0	0	1	1	1	1	1	1	1
AT1G09140	-0.360643	-0.452937	-0.302858	-0.0084752	-0.095137	-0.100769	-0.0373514	0.00658217	0.0012741	0.0104609	1	0.89315	0.838396	1
AT1G09143	0.175778	0.0600843	-0.166245	-0.054301	0.0114753	-0.169995	-0.330548	0.73432	1	0.690966	1	1	0.943314	0.351166
AT1G09145	0	0.00334733	0	0	0	0.00334733	0	1	0.451439	1	1	1	0.718831	1
AT1G09147	0	0.00334733	0	0	0	0.00334733	0	1	0.451439	1	1	1	0.718831	1
AT1G09150	-0.195422	0.0327832	-0.101568	-0.0225271	-0.0917719	0.205678	0.00208203	0.184172	1	0.542498	1	0.934471	0.642794	1
AT1G09153	0	0.00334733	0	0	0	0.00334733	0	1	0.451439	1	1	1	0.718831	1
AT1G09155	-0.281928	-0.0838361	-0.910616	-0.143034	0.061949	0.0550579	-0.566738	0.709061	1	0.0185924	1	1	1	0.293006
AT1G09157	-0.060252	0.232708	0	-0.16066	-0.16066	0.1323	-0.100408	0.997315	0.202233	1	0.792188	0.733822	0.80977	0.840985
AT1G09160	0.104938	0.171663	0.117284	0.0164272	-0.035282	0.0831529	-0.0229358	0.756725	0.451439	0.60448	1	1	1	1
AT1G09163	0.0736414	0	0	0	0	-0.0736414	-0.0736414	0.286946	1	1	1	1	0.670488	0.345469
AT1G09165	-0.313398	-0.471331	-0.262313	0.504629	0.00661398	0.346696	0.0576989	0.654103	0.390214	0.686214	0.670753	1	0.824979	1
AT1G09167	0.0885473	-0.0963992	0.212914	0.250113	-0.0505446	0.0651666	0.0738222	1	1	0.815572	1	1	1	1
AT1G09170	-0.108794	0.290266	-0.310444	-0.413335	-0.125905	-0.0142751	-0.327555	1	0.476559	0.346869	0.63834	1	1	0.4711
AT1G09173	0	0	0	0	0	0	0	1	1	1	1	1	1	1
AT1G09176	0.000733982	-0.318252	0.738199	0.132052	-0.112194	-0.186934	0.625271	1	0.763129	0.142815	1	1	1	0.366579
AT1G09177	0	0	0	0	0	0	0	1	1	1	1	1	1	1
AT1G09180	-0.225999	0.0411241	-0.460018	-0.0562318	0.0470452	0.210891	-0.186974	0.73543	1	0.18024	1	1	0.95926	0.930296
AT1G09183	0	0	0	0	0	0	0	1	1	1	1	1	1	1
AT1G09185	-0.152858	-0.043551	-0.618635	-0.211809	0.336138	-0.102501	-0.129638	1	1	0.160694	1	0.898443	1	1
AT1G09187	0	0	0	0	0	0	0	1	1	1	1	1	1	1
AT1G09190	0.421192	0.178028	0.33403	0.515923	0.194248	0.272759	0.107086	0.112385	0.66276	0.168705	0.273223	0.870546	0.718831	1
AT1G09193	-0.132753	-0.017042	-0.264967	-0.168535	0.0850408	-0.0528244	-0.0471734	0.466705	1	0.0382691	0.645639	0.985259	1	1
AT1G09195	-0.133407	-0.0763092	-0.28842	0.0261276	0.141502	0.0832255	-0.0135106	0.952694	1	0.404711	1	1	1	1
AT1G09197	0	0.163841	0	0	0	0.163841	0	1	0.308807	1	1	1	0.670488	1
AT1G09200	0.186962	0.45272	0.417571	0.0134728	-0.104123	0.279231	0.126486	0.51453	0.0384235	0.0294198	1	1	0.670488	0.864497
AT1G09203	-0.0832034	-0.105662	0.00860212	0.0258064	0.00860212	0.00334733	0.100408	0.88233	0.744966	1	1	1	1	0.874182
AT1G09205	0.0430106	-0.0397005	0.16066	0.0569047	-0.0832034	-0.0258064	0.0344457	1	1	0.532689	1	1	1	1
AT1G09207	0.133893	0.163059	0.411431	0	-2.22045e-16	0.0291661	0.277538	0.435173	0.315131	0.00157636	1	1	1	0.0593001
AT1G09210	-0.0165788	0.0906775	0.0555414	0.00913973	-0.168051	0.116396	-0.095931	1	0.483766	0.737757	1	0.422048	0.696218	0.532784
AT1G09215	0	0	0	0	0	0	0	1	1	1	1	1	1	1
AT1G09217	-0.00956204	0	-0.0918055	-0.0832034	0.00860212	-0.0736414	-0.0736414	1	1	0.696539	1	1	1	0.96931
AT1G09220	0.316513	-0.167201	0.10846	0.424943	0.197439	-0.0587718	-0.0106139	0.461931	0.854315	1	0.63834	0.995437	1	1
AT1G09223	-0.145714	-0.165003	0.136111	0.0435678	-0.468459	0.0242791	-0.186633	1	0.977591	1	1	0.694903	1	1
AT1G09225	0	0	0	0	0	0	0	1	1	1	1	1	1	1
AT1G09227	0	0	0	0	0	0	0	1	1	1	1	1	1	1
AT1G09230	0.110623	-0.0712697	-0.461199	0.0156675	0.112958	-0.166225	-0.458864	0.93388	1	0.0452825	1	1	0.917513	0.102038
AT1G09233	-0.184083	-0.56951	-0.300792	-0.0533405	-0.0464619	-0.438768	-0.163171	0.9639	0.296242	0.619669	1	1	0.718831	1
AT1G09235	-0.320234	-0.245011	-0.685563	-0.286694	0.114016	-0.211471	-0.251313	0.758069	0.88852	0.173528	1	1	1	0.96873
AT1G09237	0	0	0	0	0	0	0	1	1	1	1	1	1	1
AT1G09240	0.691082	-0.382294	-1.15612	0.336233	0.0779022	-0.737143	-1.7693	0.078827	0.451439	0.00153698	0.867759	1	0.423683	0.000205424
AT1G09243	0	0	0	0	0	0	0	1	1	1	1	1	1	1
AT1G09245	0	0	0	0	0	0	0	1	1	1	1	1	1	1
AT1G09247	-0.381511	-0.101585	-0.199121	-0.0976072	0.0383722	0.182319	0.220762	0.421488	1	0.775379	1	1	1	0.88012
AT1G09250	0.0629448	0.0943269	-0.10646	-0.0279202	-0.0589812	0.00346196	-0.228386	1	0.849637	0.724141	1	1	1	0.345469
AT1G09253	-0.185037	-0.106318	-0.115574	-0.22659	-0.0251874	-0.147871	0.0442755	0.758375	1	0.93404	0.951047	1	1	1
AT1G09255	-0.0832034	-0.192213	0.106142	0.10901	-0.0832034	0	0.106142	0.829021	0.308807	0.602068	0.978281	1	1	0.784836
AT1G09257	0.177198	0.00596348	0.0936096	-0.0951256	-0.0188381	-0.26636	-0.102426	0.976638	1	1	1	1	0.956573	1
AT1G09260	0	0.00334733	0	0	0	0.00334733	0	1	0.451439	1	1	1	0.718831	1
AT1G09263	0	0	0.0535574	0	0	0	0.0535574	1	1	0.615765	1	1	1	0.79774
AT1G09265	0	0	0	0	0	0	0	1	1	1	1	1	1	1
AT1G09267	-0.0353684	-0.155599	-0.197948	0.0465888	-0.0114695	-0.0736414	-0.174049	1	0.653357	0.404578	1	1	1	0.68473
AT1G09270	-0.134188	-0.0569442	-0.00127498	0.00747272	-0.035929	0.0847164	0.0969838	0.259382	0.813514	1	1	1	0.822286	0.564986
AT1G09273	0	0	0	0	0	0	0	1	1	1	1	1	1	1
AT1G09277	0	0	0	0	0	0	0	1	1	1	1	1	1	1
AT1G09280	0.0726193	-0.147396	-0.235878	0.0213976	0.112243	-0.198618	-0.196254	0.83395	0.393227	0.0576664	1	0.837189	0.664331	0.232603
AT1G09283	0	0	0	0	0	0	0	1	1	1	1	1	1	1
AT1G09287	0.320918	-0.0252522	0.32272	0.138708	-0.180449	-0.207462	-0.178647	0.25369	1	0.177002	1	0.89879	0.802805	0.756669
AT1G09290	-0.0108106	0.0979886	-0.0817217	-0.0518845	-0.0937489	0.0569147	-0.16466	1	0.855312	0.893248	1	1	1	0.641576
AT1G09293	-0.0832034	-0.0569047	0.0535574	-0.0262987	-0.0832034	0	0.0535574	0.749149	0.931537	0.91448	1	0.97443	1	1
AT1G09297	-0.223746	0.0626866	-0.00121254	0.0116531	-0.38317	0.298086	-0.160636	0.898499	1	1	1	0.848123	0.935835	1
AT1G09300	-0.149193	-0.19413	0.16231	0.0579474	-0.18951	0.0130112	0.121994	0.5767	0.412939	0.424202	1	0.712719	1	0.807666
AT1G09303	0	0	0	0	0	0	0	1	1	1	1	1	1	1
AT1G09307	0	0.00334733	0	0	0	0.00334733	0	1	0.451439	1	1	1	0.718831	1
AT1G09310	-0.33803	-0.126274	0.00967051	-0.0828192	0.18325	0.128937	0.53095	0.0276792	0.543402	1	1	0.600321	0.789225	0.00193737
AT1G09313	0	0.00334733	0	0	0	0.00334733	0	1	0.451439	1	1	1	0.718831	1
AT1G09317	-0.198195	0.043362	0.0564247	-0.21373	-0.296933	0.0278269	-0.0423138	0.770293	1	1	1	0.795977	1	1
AT1G09320	0.230174	-0.128109	-0.08423	0.187328	0.128051	-0.170954	-0.186353	0.427169	0.803955	0.955464	0.914561	1	0.863836	0.67961
AT1G09323	0.0318291	0.167972	-0.0155596	0.216908	-0.0435136	0.353051	-0.0909023	1	0.842795	1	1	1	0.718831	1
AT1G09327	0.726767	0.364101	0.156698	0.0266084	0.0313592	-0.336057	-0.53871	0.0230538	0.345013	0.804109	1	1	0.718831	0.129579
AT1G09330	0.00768366	-0.123288	-0.235943	0.102133	0.0196591	-0.0288389	-0.223968	1	0.467922	0.0511997	0.937171	1	1	0.135193
AT1G09333	-1.10662	-1.00492	-1.55576	-0.079467	0.384288	0.0222308	-0.0648548	0.00165261	0.00443983	3.08291e-05	1	0.639567	1	1
AT1G09337	0	0	0	0	0	0	0	1	1	1	1	1	1	1
AT1G09340	0.102036	0.102691	0.0744619	-0.0541944	0.00993095	-0.0535392	-0.0176431	0.492816	0.477216	0.622364	1	1	1	1
AT1G09343	0.0133893	-0.266636	0.113809	0.209732	-0.060252	-0.070294	0.040168	1	0.0957663	0.530242	0.602946	1	1	1
AT1G09350	0.179046	0.332373	0.0182043	-0.055272	-0.660912	0.098055	-0.821754	0.970408	0.619863	1	1	0.51871	1	0.0938516
AT1G09353	0.0736414	0	0	0	0	-0.0736414	-0.0736414	0.286946	1	1	1	1	0.670488	0.345469
AT1G09357	-0.060252	0.163059	0.0535574	-0.060252	-0.060252	0.163059	0.0535574	0.735499	0.11151	0.731051	1	0.964599	0.536045	0.894203
AT1G09360	0	0	0	0	0	0	0	1	1	1	1	1	1	1
AT1G09363	0.121546	-0.128087	-0.035609	0.074926	0.040603	-0.174707	-0.116552	0.286946	0.284782	0.962272	0.947021	1	0.519276	0.367986
AT1G09367	0.348945	0.201064	0.272443	0.0147409	0.13087	-0.13314	0.0543683	0.286946	0.665265	0.372558	1	1	1	1
AT1G09370	0.0248836	-0.252659	-0.0726266	0.146996	0.268905	-0.130546	0.171395	1	0.398308	1	1	0.639567	0.983085	0.748102
AT1G09373	0	0	0	0	0	0	0	1	1	1	1	1	1	1
AT1G09377	0.060252	0	0.060252	0	0	-0.060252	-2.22045e-16	0.558742	1	0.468988	1	1	0.805061	1
AT1G09380	-0.340576	-0.746249	-0.834388	0.430566	0.275639	0.024893	-0.218174	0.417802	0.0330861	0.00741342	0.63834	0.843534	1	0.824659
AT1G09383	-0.0559996	0.0496317	-0.208247	-0.100044	0.0480231	0.00558701	-0.104225	1	1	0.216298	1	1	1	0.864497
AT1G09387	0	0.00334733	0	0	0	0.00334733	0	1	0.451439	1	1	1	0.718831	1
AT1G09390	-0.127725	0.149948	-0.333375	-0.00815003	0.219836	0.269523	0.0141851	0.788687	0.681578	0.102969	1	0.735767	0.670488	1
AT1G09393	0	0.0798561	0	0	0	0.0798561	0	1	0.308807	1	1	1	0.670488	1
AT1G09397	0	0.0798561	0	0	0	0.0798561	0	1	0.308807	1	1	1	0.670488	1
AT1G09400	0.195045	-0.204914	-0.143626	0.223114	0.438648	-0.176845	0.099977	0.894272	0.855723	0.970874	1	0.689565	1	1
AT1G09407	0	0.00334733	0	0	0	0.00334733	0	1	0.451439	1	1	1	0.718831	1
AT1G09410	0.597095	-0.291825	-0.263977	0.651642	0.745772	-0.237279	-0.1153	0.297085	0.778359	0.773119	0.63834	0.521279	1	1
AT1G09415	-0.514256	-0.459027	-0.244664	0.0789061	0.200485	0.134135	0.470077	0.0436247	0.0840605	0.3503	1	0.850424	0.995944	0.0865843
AT1G09417	0	0	0	0	0	0	0	1	1	1	1	1	1	1
AT1G09420	-0.0287837	-0.306266	0.0452926	0.255988	0.222033	-0.021494	0.296109	1	0.308807	1	0.771432	0.79839	1	0.355341
AT1G09421	0.00158817	-0.355727	0.242428	0.197575	0.0461905	-0.15974	0.28703	1	0.2892	0.433348	0.975484	1	0.970452	0.475278
AT1G09423	-0.112521	-0.146875	-0.174041	0.0576446	0.245738	0.0232904	0.184217	1	0.953102	0.828876	1	0.93885	1	0.949616
AT1G09427	-0.0664746	-0.233567	-0.222799	0.25351	0.160804	0.0864177	0.00447931	1	0.828745	0.797694	1	1	1	1
AT1G09430	-0.0745412	-0.250759	-0.263312	0.0948314	0.115362	-0.0813859	-0.0734083	0.7628	0.0503719	0.0184615	0.936931	0.769789	0.913816	0.8658
AT1G09433	-0.6488	0.225392	-0.0256933	-0.611185	0.125796	0.263007	0.748903	0.127685	0.799335	1	0.535166	1	0.919935	0.0925629
AT1G09437	0.795606	-0.304621	1.188	0.153473	0.0103308	-0.946754	0.402723	0.100133	0.707104	0.00566963	1	1	0.385633	0.617204
AT1G09440	-0.105281	-0.0165187	-0.162803	-0.0853974	0.151804	0.00336442	0.0942812	0.825472	1	0.461767	1	0.862051	1	0.963263
AT1G09443	-0.182669	-0.221396	-0.280427	0.0435351	0.0159687	0.00480817	-0.0817892	0.611213	0.463702	0.223133	1	1	1	1
AT1G09447	-0.168864	-0.157303	-0.203324	-0.118051	-0.0767556	-0.10649	-0.111216	0.958073	0.966991	0.800823	1	1	1	1
AT1G09450	0.260634	0.275783	0.32429	0.00404367	-0.330878	0.0191921	-0.267222	0.547899	0.496905	0.301538	1	0.689095	1	0.61997
AT1G09453	0.228507	0.0384541	0.0827883	-0.102404	-0.038612	-0.292456	-0.18433	0.664956	1	1	1	1	0.747758	0.884905
AT1G09455	-0.0316082	-0.445498	0.397765	0.16457	0.0730716	-0.24932	0.502445	1	0.483271	0.484811	1	1	1	0.478395
AT1G09457	-0.349421	-0.54441	-0.684701	-0.190813	0.159316	-0.385801	-0.175964	0.548291	0.270667	0.0721707	1	1	0.730608	1
AT1G09460	-0.0151564	0.140038	0.343419	0.094056	-0.3772	0.24925	-0.0186249	1	0.709374	0.0820671	1	0.396409	0.696933	1
AT1G09463	0.0736414	0	0.060252	0	0	-0.0736414	-0.0133893	0.595173	1	0.642545	1	1	0.832877	1
AT1G09465	0	0	-0.0918055	0	0.0918055	0	0	1	1	0.425537	1	0.805421	1	1
AT1G09467	-0.29468	0.0461346	-0.288114	-0.0737515	-0.102557	0.267063	-0.09599	0.7887	1	0.726678	1	1	1	1
AT1G09470	-0.193847	-0.0197125	0.053589	-0.384312	-0.485581	-0.210177	-0.238145	0.571698	1	1	0.469489	0.292327	0.766537	0.498906
AT1G09475	-0.0362366	0.0632543	-0.28192	0.211787	0.373543	0.311278	0.127859	1	1	0.343088	0.954292	0.600321	0.718831	0.994411
AT1G09477	0	0	0	0	0	0	0	1	1	1	1	1	1	1
AT1G09480	-0.0702026	-0.0422421	0.470943	-0.136626	-0.196733	-0.108666	0.344413	1	1	0.186867	1	1	1	0.559332
AT1G09483	-0.060252	0.00334733	0.00286737	-0.060252	0.0458904	0.00334733	0.10901	1	1	1	1	1	1	0.851478
AT1G09485	0	0.00334733	0	0	0	0.00334733	0	1	0.451439	1	1	1	0.718831	1
AT1G09486	0.254387	0.419449	0.114937	0.160869	-0.0341988	0.325932	-0.173649	0.745992	0.434876	1	1	1	0.827066	1
AT1G09487	-0.235248	-0.107872	0.0493969	-0.00875812	-0.166202	0.118617	0.118443	0.552948	0.969054	1	1	0.995437	1	1
AT1G09490	0.0415936	-0.290029	-0.282981	0.0718518	0.0870524	-0.259771	-0.237522	1	0.127122	0.0783573	1	1	0.656548	0.277221
AT1G09493	-0.238556	0.343515	0.066301	-0.482886	-0.552055	0.0991842	-0.247198	0.733145	0.477431	1	0.63834	0.523174	1	0.810312
AT1G09495	-0.18177	0.614799	-0.0636894	-0.515139	-0.281931	0.28143	-0.16385	0.890145	0.138956	1	0.625912	0.888673	0.861642	1
AT1G09497	-0.118572	-0.143596	0.060252	0.100887	-0.192213	0.075863	-0.0133893	0.923986	0.816597	1	1	0.900679	1	1
AT1G09500	0.62175	-0.615254	-0.425214	0.371175	-0.142147	-0.865829	-1.18911	0.115542	0.135206	0.252999	0.804228	1	0.285944	0.00425465
AT1G09503	0	0	0	0	0	0	0	1	1	1	1	1	1	1
AT1G09505	-0.216456	0.0849491	2.81856	-0.699548	-1.17962	-0.398143	1.85539	0.839013	1	4.49752e-07	0.421548	0.0829236	0.718831	0.000239289
AT1G09507	0	0	0	0	0	0	0	1	1	1	1	1	1	1
AT1G09510	0.388556	-0.453254	-0.0832034	0.476205	0.131961	-0.365605	-0.339798	0.367104	0.301487	1	0.63834	1	0.718831	0.551886
AT1G09513	-0.0716472	-0.107473	-0.619121	-0.0534321	0.0708599	-0.0892581	-0.476614	0.77454	0.497667	1.05612e-05	1	0.998369	0.862395	0.000776508
AT1G09515	0.0965804	0.0229514	0.0535574	-0.0262987	-0.0832034	-0.0999277	-0.126226	0.978483	1	1	1	1	1	0.938141
AT1G09517	-0.260012	0.21431	-0.195833	-0.234406	0.158897	0.239916	0.223076	0.693291	0.797978	0.788885	1	1	0.936128	0.877691
AT1G09520	-0.117972	-0.448793	-0.347633	0.291851	0.198683	-0.0389702	-0.0309783	0.689343	0.0125665	0.0267504	0.432068	0.637677	1	1
AT1G09523	-0.0589193	0.127228	0.175312	-0.0145104	-0.0877981	0.171637	0.146434	1	0.947758	0.735914	1	1	0.987439	0.978055
AT1G09525	-0.060252	0	0	-0.060252	-0.060252	0	0	0.813417	1	1	1	1	1	1
AT1G09527	0.0107825	-0.247162	0.147223	0.0976572	-0.408157	-0.160287	-0.271717	1	0.830359	1	1	0.812066	1	0.882233
AT1G09530	0.105268	-0.00637508	0.186837	0.156646	0.0476244	0.0450032	0.129194	0.970461	1	0.575616	1	1	1	0.957726
[truncated: 36,198 more rows]

## Sheet: CPM
Supplementary Dataset 1: List of all gene models according to TAIR 10 and Araport 11 with Counts per Million (CPM) for three biological replicates.
Counts per Million (CPM)																		Counts per Million (CPM) Averaged
WT 10°C Rep1	WT 10°C Rep2	WT 10°C Rep3	WT 22°C Rep1	WT 22°C Rep2	WT 22°C Rep3	cdf6 10°C Rep1	cdf6 10°C Rep2	cdf6 10°C Rep3	cdf6 22°C Rep1	cdf6 22°C Rep2	cdf6 22°C Rep3	SUC2::CDF6 10°C Rep1	SUC2::CDF6 10°C Rep2	SUC2::CDF6 10°C Rep3	SUC2::CDF6 22°C Rep1	SUC2::CDF6 22°C Rep2	SUC2::CDF6 22°C Rep3	WT 10°C	WT 22°C	cdf6 10°C	cdf6 22°C	SUC2::CDF6 10°C	SUC2::CDF6 10°C
3.23676	3.06068	3.03672	3.07952	3.12864	2.72342	3.06184	3.33601	3.07843	2.9491	2.92425	2.98353	3.08002	3.23934	3.33065	3.06718	2.80958	3.36648	3.11139	2.97719	3.15876	2.95229	3.21667	3.08108
2.70314	2.80397	2.87398	3.40258	3.18054	3.34031	3.13466	2.93124	3.19105	2.99759	3.18522	3.03389	3.03181	2.85315	3.08643	2.97946	3.32035	3.17159	2.7937	3.30781	3.08565	3.07223	2.99046	3.15714
2.35974	2.19719	2.39198	2.35532	2.06132	2.59189	2.03087	2.1044	2.50057	2.12217	2.32011	2.50818	2.64122	2.22218	1.94706	2.36068	2.48945	2.61671	2.3163	2.33618	2.21195	2.31682	2.27015	2.48895
5.57807	5.67224	5.57635	5.18594	5.45775	5.14484	5.60271	5.40454	5.49978	5.34383	5.4963	5.3259	5.54812	5.55843	5.25021	5.48461	5.4184	5.39867	5.60889	5.26284	5.50235	5.38868	5.45225	5.43389
0.115206	0.364763	0.450311	-0.0889253	-0.0542575	-0.259521	-0.259521	0.296439	-1.02912	-0.588129	-0.710691	0.0991649	-0.414476	-0.187765	-0.0592698	0.342069	-0.193234	0.396114	0.310093	-0.134235	-0.330733	-0.399885	-0.220504	0.181649
5.40852	5.52261	5.2395	5.47335	5.46226	5.4585	5.26798	5.40454	5.3812	5.29573	5.3789	5.39996	5.40196	5.26555	5.58984	5.39285	5.33929	5.33352	5.39021	5.4647	5.35124	5.35819	5.41912	5.35522
7.71082	7.74978	7.73523	7.70607	7.69954	7.53214	7.70268	7.6787	7.81087	7.39019	7.62499	7.48638	7.76774	7.89016	7.80142	8.03759	7.96775	7.58684	7.73194	7.64592	7.73075	7.50052	7.81977	7.86406
2.56058	2.75567	2.28421	2.33014	2.76477	2.51145	2.33803	2.74046	3.01238	2.96625	2.84323	2.47521	2.13782	1.416	1.89472	2.33154	2.20146	1.99203	2.53348	2.53546	2.69696	2.76156	1.81618	2.17501
5.30387	5.25343	5.51716	5.64321	5.59217	5.81165	5.52132	5.46113	5.61505	5.4511	5.46354	5.62916	5.5531	5.31593	5.72054	5.74022	5.68945	5.811	5.35815	5.68234	5.5325	5.5146	5.52986	5.74689
7.48934	7.52095	7.44952	7.52458	7.57487	7.41615	7.44757	7.45462	7.4708	7.4515	7.48387	7.45667	7.40298	7.32908	7.32156	7.46567	7.47292	7.49886	7.4866	7.5052	7.45766	7.46401	7.3512	7.47915
7.00359	7.15996	7.26032	7.05868	7.25852	7.43926	7.27628	7.26727	7.28625	7.32655	7.15653	7.43162	7.116	6.86288	7.44568	6.9985	7.06169	7.32841	7.14129	7.25215	7.2766	7.3049	7.14152	7.12953
2.37825	2.84009	2.72512	2.11522	2.19299	2.47652	2.74046	2.76343	2.87574	2.54373	2.4487	2.54143	2.37279	2.67627	2.40184	2.15821	2.12646	1.91974	2.64782	2.26157	2.79321	2.51129	2.48363	2.06813
7.0552	7.21896	7.16699	6.54577	6.52172	6.36897	6.83049	7.03094	7.00954	6.35534	6.32317	6.38067	7.19137	6.85271	7.07562	6.44798	6.50723	6.31254	7.14705	6.47882	6.95699	6.35306	7.0399	6.42258
1.2091	1.49568	1.24233	0.716581	0.733972	1.15231	1.20513	1.59597	0.868262	0.438842	0.589646	0.584537	1.44662	1.26542	1.416	0.450311	0.694783	0.494785	1.3157	0.86762	1.22312	0.537675	1.37601	0.546626
5.71526	5.71419	5.75067	5.30026	5.27235	5.48955	5.25925	5.62213	5.58984	5.4878	5.62952	5.90169	5.58373	5.67866	5.30563	5.51321	5.63238	5.74277	5.72671	5.35405	5.4904	5.673	5.52267	5.62945
-0.848363	-1.02912	-1.02912	-1.02912	-0.537595	-0.727896	-0.779508	-0.78955	-0.537595	-0.779508	-0.858405	-1.02912	-0.414476	-0.710691	-0.442058	-1.02912	-0.710691	-1.02912	-0.968867	-0.76487	-0.702218	-0.88901	-0.522408	-0.922976
5.12951	5.16227	5.2395	5.56435	5.28689	5.67911	5.29357	5.24005	5.2717	5.54151	5.49345	5.53423	5.30234	5.2701	5.37656	5.44308	5.53574	5.63353	5.17709	5.51011	5.26844	5.52306	5.31633	5.53745
5.62568	5.50509	5.54297	5.78361	5.6207	5.89802	5.61399	5.41557	5.52978	5.82457	5.76061	5.90169	5.57909	5.58964	5.70048	5.94576	5.74758	5.93211	5.55791	5.76745	5.51978	5.82896	5.62307	5.87515
3.2226	3.26793	3.47934	4.04056	3.65633	3.82456	2.75957	3.40258	3.42359	3.76684	3.76242	4.32619	3.18364	3.36239	3.66771	4.10206	3.85685	3.76648	3.32329	3.84048	3.19524	3.95182	3.40458	3.90846
-1.02912	-1.02912	-0.414476	-1.02912	-1.02912	-0.727896	-0.779508	-1.02912	-1.01908	-1.02912	-1.02912	-0.702089	-0.848363	-0.868447	-1.02912	-1.02912	-0.710691	-0.753702	-0.824238	-0.928711	-0.942568	-0.920109	-0.915309	-0.831171
2.85745	2.45434	2.7747	2.11522	2.21784	2.5647	2.11718	2.44101	2.50057	2.36384	2.26814	2.28802	3.88574	4.44767	4.49034	3.20815	3.32035	3.15788	2.6955	2.29925	2.35292	2.30667	4.27459	3.2288
1.55309	1.45659	1.57664	1.27287	1.04602	1.15231	0.947504	1.26542	1.416	1.44662	1.45659	1.16212	1.47892	1.14897	1.20513	0.988593	1.22045	0.943967	1.52878	1.15706	1.20964	1.35511	1.27767	1.051
3.20927	3.22669	2.94937	3.03055	3.0155	3.21746	3.16815	3.22084	3.13195	3.16552	3.07335	3.11205	2.72512	2.74573	2.90363	2.97946	2.8568	2.93252	3.12845	3.08784	3.17365	3.11697	2.79149	2.92293
4.46913	4.54053	4.50354	4.39063	4.60878	4.3057	4.67855	4.46316	4.39063	4.26311	4.48178	4.35557	4.55285	4.47678	4.46614	4.14139	4.47613	4.46808	4.5044	4.43504	4.51078	4.36682	4.49859	4.36186
1.37113	1.97529	1.69112	1.81771	1.99203	1.92252	2.11718	1.64501	1.86751	2.03624	1.66429	1.75304	1.416	1.83803	1.63509	1.61793	2.00991	1.76035	1.67918	1.91075	1.87656	1.81786	1.6297	1.79606
4.09354	4.18502	4.28182	4.36576	4.10397	4.09298	4.15307	4.32392	4.07152	4.26311	4.31594	4.30638	3.79983	4.08743	4.00007	4.13333	4.08408	4.15196	4.18679	4.18757	4.18284	4.29514	3.96244	4.12312
4.3383	4.22773	4.51145	4.6849	4.52025	4.93399	4.39797	4.33041	4.07811	4.90469	4.79479	4.94712	3.91197	4.46799	3.83049	5.15467	4.94021	5.06773	4.35916	4.71304	4.26883	4.8822	4.07015	5.0542
2.56058	2.06881	2.58034	2.99898	2.90416	3.16666	2.51729	2.1943	2.60401	2.70389	2.86098	2.412	2.39332	2.56102	2.22273	3.26793	3.45288	2.59269	2.40324	3.02327	2.43853	2.65895	2.39236	3.1045
4.44086	4.37675	4.54329	4.23584	4.36199	4.39997	4.39157	4.4771	4.38414	4.13854	4.15751	4.28411	4.32853	4.25025	4.36057	4.35329	4.2366	4.40563	4.45363	4.3326	4.4176	4.19339	4.31312	4.33184
-1.02912	-1.02912	-1.02912	-1.02912	-1.02912	-1.02912	-1.02912	-1.02912	-1.02912	-1.02912	-1.02912	-1.02912	-1.02912	-1.02912	-1.02912	-1.02912	-1.02912	-1.02912	-1.02912	-1.02912	-1.02912	-1.02912	-1.02912	-1.02912
-0.848363	-1.02912	-1.02912	-1.02912	-1.02912	-1.02912	-1.02912	-1.02912	-1.01908	-1.02912	-1.02912	-1.02912	-0.848363	-1.02912	-1.02912	-1.02912	-1.02912	-1.02912	-0.968867	-1.02912	-1.02577	-1.02912	-0.968867	-1.02912
3.2226	3.26793	2.80067	3.21899	3.06184	2.9638	3.07843	3.16815	3.21337	3.41805	3.3719	3.59254	3.24348	3.23934	3.22482	3.46471	3.56662	3.29108	3.09707	3.08154	3.15332	3.46083	3.23588	3.44081
5.74374	5.9269	5.88662	5.2784	5.69705	5.44521	5.94616	6.00765	6.00089	5.47048	5.28893	5.38867	5.89082	5.59719	6.0337	5.24317	5.45312	5.45826	5.85242	5.47355	5.9849	5.38269	5.84057	5.38485
-1.02912	-0.808194	-1.02912	-1.02912	-1.02912	-1.02912	-1.02912	-1.02912	-1.02912	-1.02912	-1.02912	-1.02912	-0.848363	-1.02912	-1.02912	-1.02912	-1.02912	-1.02912	-0.955477	-1.02912	-1.02912	-1.02912	-0.968867	-1.02912
0.279971	0.0766105	-0.193234	0.165912	0.139951	0.115206	0.564968	-0.256787	0.0294242	-0.106092	-0.0707545	0.584537	0.184867	-0.414476	-0.442058	-0.0889253	0.165912	-0.515023	0.0544494	0.140356	0.112535	0.135897	-0.223889	-0.146012
8.68443	8.68827	8.61145	8.36733	8.54974	8.29728	8.83062	8.49148	8.6966	8.30481	8.58854	8.48437	8.94644	8.77453	8.48743	8.50175	8.5819	8.67608	8.66138	8.40478	8.6729	8.45924	8.73614	8.58657
-1.02912	-1.02912	-1.02912	-1.02912	-1.02912	-1.02912	-1.02912	-1.02912	-1.02912	-1.02912	-1.02912	-1.02912	-1.02912	-1.02912	-1.02912	-1.02912	-1.02912	-1.02912	-1.02912	-1.02912	-1.02912	-1.02912	-1.02912	-1.02912
3.54391	2.06881	2.16713	2.11522	2.01643	1.83462	1.80564	2.03889	1.86751	2.00991	1.30427	1.69112	3.13195	3.37288	3.3851	1.36891	1.866	1.33026	2.59328	1.98876	1.90401	1.66843	3.29664	1.52172
4.07956	4.09326	4.13544	4.04056	3.87983	4.19536	4.13962	4.23247	4.17776	4.17611	3.88535	3.85386	4.07135	3.94958	4.15307	4.06899	3.86795	3.80018	4.10275	4.03858	4.18328	3.97177	4.058	3.91237
-1.02912	-1.02912	-1.02912	-0.779508	-1.02912	-1.02912	-0.779508	-1.02912	-1.02912	-1.02912	-0.710691	-1.02912	-1.02912	-1.02912	-1.02912	-1.02912	-0.414476	-1.02912	-1.02912	-0.945915	-0.945915	-0.922976	-1.02912	-0.824238
3.34835	3.53389	3.47934	3.93767	3.67572	3.88854	3.20273	3.59325	3.51312	3.83557	3.92792	3.92356	3.14539	3.29754	3.52313	3.9632	3.91267	3.82054	3.45386	3.83398	3.43636	3.89568	3.32202	3.89881
2.00991	2.06881	1.74116	2.05688	2.21784	2.0061	1.99203	1.87115	2.30366	2.03624	1.95028	1.81289	1.97529	1.81289	1.98502	1.98052	1.866	1.88106	1.93996	2.09361	2.05561	1.93314	1.9244	1.9092
0.751857	0.751857	0.316444	1.37314	1.1448	1.22045	0.879379	1.14897	0.924197	0.694783	0.687911	1.33948	0.96245	1.0949	0.957212	0.450311	1.06677	1.43263	0.606719	1.24613	0.98418	0.907392	1.00485	0.983237
2.70314	3.10247	2.72512	2.98546	2.57886	2.47652	3.09254	2.6174	2.76477	2.34112	2.24849	2.1601	2.52326	2.54179	2.82972	2.24938	2.27608	2.21871	2.84358	2.68028	2.8249	2.2499	2.63159	2.24806
-1.02912	-1.02912	-1.02912	-1.02912	-1.02912	-1.02912	-1.02912	-1.02912	-1.02912	-1.02912	-1.02912	-1.02912	-1.02912	-1.02912	-1.02912	-1.02912	-1.02912	-1.02912	-1.02912	-1.02912	-1.02912	-1.02912	-1.02912	-1.02912
-0.848363	-1.02912	-1.02912	-1.02912	-1.02912	-1.02912	-1.02912	-1.02912	-1.02912	-1.02912	-1.02912	-1.02912	-1.02912	-1.02912	-1.02912	-1.02912	-1.02912	-1.02912	-0.968867	-1.02912	-1.02912	-1.02912	-1.02912	-1.02912
4.05895	4.13962	4.10291	3.76158	3.94655	3.90862	4.04486	4.30953	4.17776	3.58938	3.63859	3.68485	4.31604	4.3349	4.55344	4.20026	4.22951	3.77677	4.10049	3.87225	4.17738	3.63761	4.40146	4.06885
5.6565	5.56225	5.51716	6.12141	6.08994	6.1311	5.5562	5.61107	5.83006	6.22507	6.28479	6.47266	5.39815	5.77456	5.3431	6.6117	6.42132	6.44751	5.57864	6.11415	5.66577	6.32751	5.50527	6.49351
4.5523	4.37675	4.01143	4.12506	4.03815	3.99602	4.3235	4.15777	4.39755	4.22951	4.27219	4.28411	4.28114	4.3446	4.04673	4.50503	4.33519	4.2625	4.31349	4.05308	4.29294	4.26194	4.22416	4.36757
2.00991	2.15286	2.3569	2.61329	2.57886	2.6463	2.39332	2.46713	2.54143	2.96625	3.01871	2.78721	2.27608	1.97389	1.94706	2.90775	3.15146	2.8777	2.17322	2.61282	2.46729	2.92406	2.06568	2.97897
1.25104	1.36891	0.803101	1.67113	1.8869	1.74999	1.63509	1.69112	1.69458	1.92124	1.97127	2.1601	1.58948	1.45459	1.28333	1.87303	2.31198	1.88106	1.14102	1.76934	1.6736	2.01754	1.44247	2.02203
0.354999	-0.157014	0.564968	1.46502	1.17757	0.265732	0.803101	0.673684	1.04722	1.04078	0.3683	1.06426	1.44662	-0.187765	1.20513	0.450311	1.15119	1.09003	0.254318	0.969441	0.841335	0.824448	0.821326	0.897177
-1.02912	-1.02912	-1.02912	-1.02912	-0.848363	-1.02912	-1.02912	-1.02912	-1.02912	-0.779508	-0.858405	-1.02912	-1.02912	-1.02912	-0.727896	-1.02912	-1.02912	-1.02912	-1.02912	-0.968867	-1.02912	-0.88901	-0.928711	-1.02912
6.17284	6.04393	6.26915	5.98928	6.04453	6.25487	6.24587	6.10459	5.98378	6.30598	6.21328	6.20626	5.36086	5.46017	5.37656	5.75944	5.71843	5.56583	6.16198	6.09623	6.11141	6.24184	5.3992	5.68123
1.06426	1.07674	1.15536	1.51267	0.733972	0.115206	0.947504	0.17539	0.346077	0.617372	1.54659	1.26334	1.55737	1.66026	0.630617	1.06426	0.694783	1.21306	1.09879	0.787282	0.489657	1.14243	1.28275	0.990704
6.73132	6.51661	6.43011	6.6422	6.48493	6.73132	6.44157	6.52962	6.46659	6.69632	6.57328	6.93565	6.53289	6.83446	6.57409	6.86143	6.5957	6.85437	6.55935	6.61949	6.47926	6.73508	6.64715	6.7705
4.30904	4.10759	4.38155	3.51994	3.16769	3.11309	4.17459	3.98925	3.97478	3.62108	3.45007	3.68485	3.74341	4.00908	3.76577	3.52352	3.2585	3.46694	4.26606	3.26691	4.04621	3.58533	3.83942	3.41632
5.48324	5.59681	5.3292	5.46571	5.38338	5.39248	5.57483	5.64097	5.70735	5.53416	5.60445	5.41471	5.49261	5.40191	5.56297	5.33311	5.56656	5.30858	5.46975	5.41386	5.64105	5.51778	5.48583	5.40275
2.97505	2.98546	2.80067	3.30418	3.35607	3.60474	2.91418	3.01394	2.88614	3.01443	3.35505	3.17994	3.38726	3.37288	3.58657	3.53695	3.47977	3.17159	2.92039	3.42166	2.93809	3.18314	3.4489	3.3961
-1.02912	-1.02912	-1.02912	-1.02912	-1.02912	-1.02912	-1.02912	-1.02912	-0.727896	-1.02912	-1.02912	-0.702089	-1.02912	-0.868447	-1.02912	-1.02912	-1.02912	-1.02912	-1.02912	-1.02912	-0.928711	-0.920109	-0.975561	-1.02912
6.423	6.50203	6.54195	6.18401	6.1378	6.22106	6.45512	6.56359	6.47819	6.08056	6.03704	6.15461	6.30941	6.20123	6.35534	6.23835	6.21582	6.25363	6.48899	6.18096	6.49897	6.09073	6.28866	6.23593
6.80203	6.66876	6.74016	6.44559	6.40954	6.48523	6.5782	6.64386	6.64162	6.36399	6.48919	6.50457	6.78185	6.83965	6.89204	6.45926	6.48612	6.49798	6.73699	6.44679	6.62122	6.45258	6.83785	6.48112
1.88559	0.276213	0.677024	0.276213	-0.259521	-0.442058	-0.259521	0.17539	-0.0889253	-0.779508	-0.710691	-0.399428	2.04042	2.78474	2.22273	-0.259521	0.00791492	-1.02912	0.946276	-0.141789	-0.0576855	-0.629876	2.3493	-0.426908
2.31969	2.15286	2.28421	2.14355	1.97389	2.0061	2.11718	2.2242	2.22592	2.21258	2.37151	1.97389	2.8777	2.11988	2.70389	2.09164	2.12646	2.16133	2.25225	2.04118	2.1891	2.18599	2.56715	2.12647
4.21084	4.96665	4.86645	6.1115	5.69926	4.78577	4.85875	5.21295	5.22515	4.53859	4.17721	3.79983	4.39475	3.03326	3.66771	5.1185	5.09234	4.83084	4.68131	5.53218	5.09895	4.17188	3.69857	5.01389
-0.279747	-0.650477	-0.727896	-1.02912	-0.537595	-0.727896	-1.02912	-1.02912	-0.727896	-0.414476	-0.858405	-0.399428	0.564968	0.180858	-0.442058	-0.259521	-0.710691	0.0139312	-0.552706	-0.76487	-0.928711	-0.557436	0.101256	-0.31876
4.06554	3.85768	3.9875	4.31149	3.9875	3.50804	3.68459	3.76789	3.96797	3.54524	3.70093	3.39811	3.78488	3.79834	3.7071	3.87208	4.03799	3.58446	3.97024	3.93568	3.80682	3.54809	3.76344	3.83151
6.46296	6.36792	6.42811	6.66776	6.48294	6.40005	6.39154	6.33917	6.45317	6.35346	6.42937	6.41926	6.3128	6.27494	6.47658	6.53141	6.57981	6.47367	6.41966	6.51692	6.39463	6.40069	6.35477	6.5283
8.40573	8.48437	8.45859	8.52922	8.5061	8.60492	8.57758	8.54331	8.60258	8.80125	8.70943	8.74376	7.71912	7.86392	7.93936	8.63707	8.59651	8.38714	8.44956	8.54675	8.57449	8.75148	7.8408	8.54024
5.53383	5.69805	5.60453	6.08262	6.03863	5.8196	5.53267	5.72435	5.75129	5.89539	5.68283	5.71109	5.69836	5.75631	5.96548	6.00045	5.78613	5.93058	5.61213	5.98028	5.66944	5.7631	5.80671	5.90572
2.87574	2.41291	2.42298	2.22022	2.15286	2.5647	2.59269	2.57065	2.28128	2.61063	2.4487	2.60972	1.76035	2.19832	2.33251	1.91276	2.24164	2.51948	2.57054	2.31259	2.48154	2.55635	2.09706	2.22463
4.27363	4.42899	4.39028	4.42023	4.32542	4.43301	4.35183	4.3029	4.33009	4.50601	4.48525	4.35557	4.48194	4.25275	4.53164	4.65734	4.62065	4.30904	4.3643	4.39289	4.32827	4.44894	4.42211	4.52901
0.858909	0.530569	1.31171	1.91792	1.56247	1.22045	1.37314	1.14897	0.502245	1.78453	1.37876	1.416	1.11779	0.551448	0.265732	1.19899	1.6038	1.01308	0.900396	1.56695	1.00812	1.52643	0.64499	1.27195
-0.414476	-0.0340678	0.450311	0.551448	0.139951	0.519178	0.165912	0.405035	-0.0889253	0.346077	0.12523	0.846952	0.110193	0.271201	-0.0592698	0.551448	0.165912	0.766213	0.000588942	0.403526	0.160674	0.43942	0.107375	0.494524
-0.181749	-0.427848	-0.414476	-0.779508	0.0414567	-0.442058	-0.779508	-0.406952	-0.727896	-1.02912	-0.710691	-0.399428	2.08874	2.03624	1.98502	-1.02912	-0.710691	-1.02912	-0.341358	-0.39337	-0.638119	-0.713079	2.03667	-0.922976
2.1943	2.62783	2.28421	2.16713	2.90416	2.32053	2.56929	2.32053	2.67173	2.54373	2.4487	1.9155	2.6112	2.15916	2.15286	2.36068	2.16559	2.06486	2.36878	2.46394	2.52052	2.30265	2.30774	2.19704
-1.02912	-1.02912	-1.02912	-0.248584	-0.848363	-0.259521	-0.580605	-1.02912	-1.02912	-0.588129	-0.546197	-0.106092	-0.848363	-0.868447	-0.727896	0.204818	-0.414476	-0.515023	-1.02912	-0.452156	-0.879614	-0.413473	-0.814902	-0.24156
0.751857	0.889673	0.316444	0.803101	1.17757	1.69458	0.947504	0.96245	1.25327	1.14897	0.526811	0.0991649	0.62708	0.476603	0.857543	0.551448	0.584537	0.494785	0.652658	1.22508	1.05441	0.591647	0.653742	0.54359
4.28706	4.60386	4.36235	4.67458	4.55081	4.61225	4.45565	4.49484	4.45374	4.41593	4.53734	4.47613	4.42283	4.59795	4.42603	4.63546	4.66851	4.58172	4.41775	4.61255	4.46808	4.47646	4.48227	4.62856
0.751857	1.07674	0.803101	0.803101	0.673684	1.0067	0.728745	0.96245	0.744683	0.694783	1.18755	1.48903	0.803101	1.01308	1.03871	1.06426	1.06677	1.33026	0.877234	0.827829	0.811959	1.12379	0.951628	1.15376
6.22553	6.20896	6.28698	6.29358	6.25469	6.40588	6.19005	6.08949	6.36151	6.46556	6.64956	6.7138	5.88641	6.09127	6.45978	6.17081	6.14995	6.11638	6.24049	6.31805	6.21368	6.60964	6.14582	6.14571
3.01291	2.98546	3.09603	3.14962	2.95189	3.38769	3.07843	3.07474	2.76477	3.13243	3.23751	3.39811	2.833	3.09254	2.80705	3.36337	3.36768	3.06334	3.03147	3.16307	2.97265	3.25602	2.91086	3.2648
4.17238	3.97946	3.87472	4.17776	3.90744	4.13026	4.22224	3.84016	3.90201	4.15125	4.12799	3.97078	3.86418	3.94958	3.87785	4.03601	3.99297	3.85123	4.00886	4.07182	3.98814	4.08334	3.89721	3.96007
2.4891	2.09679	2.49444	2.30366	2.67981	2.44628	2.47149	2.32053	2.06486	1.82028	2.61255	1.81289	2.27608	2.11988	2.22273	2.79499	2.27608	2.54284	2.36011	2.47658	2.28563	2.08191	2.20623	2.53797
3.39435	3.3905	3.80018	4.4146	4.18613	3.83817	3.58239	4.12153	3.83222	4.32078	3.76911	3.8995	3.91197	3.28911	3.84227	3.64671	3.88574	3.64671	3.52834	4.1463	3.84538	3.99646	3.68112	3.72639
1.58603	1.66429	2.21444	1.22045	1.97389	1.53159	1.72027	2.03889	1.46314	1.92124	1.73185	1.416	2.11718	1.14897	1.416	1.79195	2.08874	2.44432	1.82159	1.57531	1.74077	1.6897	1.56071	2.10834
4.24016	4.21403	4.19581	4.15169	4.21934	4.04646	4.22951	3.95885	4.17776	4.34328	4.33572	4.42703	4.08272	4.31703	3.79156	4.27381	4.22139	4.44075	4.21667	4.13916	4.12204	4.36868	4.06377	4.31198
3.65633	3.85171	3.86319	4.0564	3.8628	4.02655	3.88555	3.97384	3.83222	4.00271	3.89916	4.12567	3.79983	3.75403	3.60474	3.76608	3.89884	4.2422	3.79041	3.98191	3.8972	4.00918	3.71953	3.96904
7.20293	7.23647	7.15411	7.37616	7.37789	7.16746	7.23761	7.17215	7.27676	6.89204	7.21333	6.86288	7.43313	7.15137	7.1027	7.44222	7.43162	7.25043	7.19783	7.30717	7.22884	6.98942	7.22907	7.37476
5.75812	5.70479	5.80243	5.91059	5.88641	5.93495	5.68606	5.82647	5.66237	5.77349	5.85765	5.80047	5.71725	5.8153	5.74655	5.92016	5.89329	5.77053	5.75511	5.91065	5.72497	5.81054	5.7597	5.86133
0.024412	0.364763	-0.727896	-0.248584	0.139951	-0.259521	0.0354405	-0.0767708	0.0294242	-0.414476	-0.279747	0.0991649	0.0139312	-0.414476	0.110193	0.0596864	0.165912	-0.14486	-0.112907	-0.122718	-0.0039687	-0.198353	-0.0967838	0.026913
5.01923	5.08533	4.97765	5.11702	4.80838	4.94054	4.89959	5.05187	4.9186	5.17856	5.02238	5.15045	4.95544	5.13326	5.18371	5.1771	5.20438	5.12136	5.0274	4.95531	4.95669	5.11713	5.0908	5.16761
4.09897	4.19137	4.17459	4.51023	4.28794	4.34448	4.35822	4.12153	4.09326	4.39028	4.44677	4.46186	4.04646	4.26265	4.36856	4.67922	4.61246	4.63754	4.15498	4.38089	4.191	4.43297	4.22589	4.64307
1.52331	2.15286	1.57664	1.81771	2.12328	2.5647	1.8456	1.87115	1.98418	2.09263	2.26814	1.75304	1.47892	2.09522	1.58948	2.15821	2.46025	2.36068	1.75094	2.16856	1.90031	2.03793	1.72121	2.32638
2.88883	3.04677	3.18054	3.10597	3.05223	3.16666	3.1855	2.99652	3.14593	2.86336	2.98035	2.75957	3.01636	3.25044	3.01636	3.23751	3.2226	3.11482	3.03871	3.10829	3.10931	2.86776	3.09439	3.19164
-1.02912	-1.02912	-1.02912	-1.02912	-1.02912	-1.02912	-1.02912	-1.02912	-1.02912	-1.02912	-1.02912	-1.02912	-1.02912	-1.02912	-1.02912	-1.02912	-0.710691	-1.02912	-1.02912	-1.02912	-1.02912	-1.02912	-1.02912	-0.922976
1.4117	1.416	1.24233	1.22045	1.60071	1.22045	1.55849	1.26542	1.416	1.29424	1.45659	1.26334	1.416	1.33493	1.35502	1.25567	1.54512	1.26718	1.35668	1.34721	1.4133	1.33806	1.36865	1.35599
-1.02912	-1.02912	-1.02912	-1.02912	-1.02912	-1.02912	-1.02912	-1.02912	-1.01908	-1.02912	-1.02912	-1.02912	-1.02912	-1.02912	-1.02912	-1.02912	-1.02912	-1.02912	-1.02912	-1.02912	-1.02577	-1.02912	-1.02912	-1.02912
3.79983	4.03682	4.03706	3.82415	3.9732	3.8032	3.96708	4.00739	4.05141	3.76684	3.70845	2.9574	3.46553	3.1965	3.4162	3.57555	3.63707	3.93143	3.9579	3.86685	4.00863	3.47757	3.35941	3.71469
5.54554	5.56486	5.57285	5.50203	5.59077	5.54763	5.48244	5.51823	5.54908	5.59756	5.53463	5.61161	5.55117	5.45607	5.55086	5.57564	5.28567	5.49294	5.56108	5.54681	5.51658	5.58127	5.51936	5.45142
3.52504	3.1413	3.23934	3.21899	3.50804	3.3719	3.53411	3.30769	3.43604	3.51057	3.32751	3.6069	3.30859	3.41078	3.18522	3.42888	3.33601	3.2458	3.30189	3.36631	3.42595	3.48166	3.30153	3.3369
3.69428	3.92211	3.57714	3.90406	3.76971	3.9521	3.71929	4.00739	3.77242	3.98707	4.05067	4.10397	3.72403	3.65113	3.48718	4.03601	4.051	4.09061	3.73117	3.87529	3.83303	4.04724	3.62078	4.05921
2.72636	2.93465	2.63666	2.92357	2.96625	2.78857	2.70314	2.64207	2.67173	3.08958	2.71855	2.57065	2.54214	2.71946	3.01636	2.96625	2.88036	2.84009	2.76589	2.8928	2.67232	2.79293	2.75932	2.89557
5.08288	5.00558	5.1785	4.71688	4.70374	4.47127	5.05338	5.09124	5.10182	4.57415	4.55252	4.6897	5.2066	4.90233	4.88028	4.57917	4.79676	4.48072	5.08899	4.63063	5.08215	4.60546	4.9964	4.61889
6.5119	6.51956	6.65318	6.42519	6.62473	6.37709	6.74514	6.59675	6.54358	6.62842	6.80592	6.61979	6.71461	6.58859	6.47658	6.55618	6.627	6.7239	6.56154	6.47567	6.62849	6.68471	6.59326	6.63569
4.51868	4.58195	4.57095	4.56026	4.53775	4.46348	4.5523	4.64617	4.69723	4.4576	4.48178	4.43444	4.30721	4.38902	4.55344	4.63546	4.40215	4.48072	4.55719	4.5205	4.6319	4.45794	4.41656	4.50611
-0.710691	-1.02912	-1.02912	-0.779508	-1.02912	-1.02912	-0.779508	-0.580605	-1.02912	-1.02912	-0.858405	-0.399428	-1.02912	-0.868447	-0.727896	-0.727896	-1.02912	-0.753702	-0.922976	-0.945915	-0.796411	-0.762317	-0.875154	-0.836905
4.15486	4.16494	4.20764	3.87963	3.93957	4.08222	4.36431	4.0143	4.16471	4.29938	4.2672	4.42703	4.03513	4.27775	4.14194	4.17705	4.00348	4.49565	4.17581	3.96714	4.18111	4.3312	4.15161	4.22539
4.08743	4.28599	4.22651	4.24243	4.07341	4.11042	4.03587	4.09976	4.25705	4.35043	4.13962	4.025	4.08865	4.19963	4.20216	4.4305	4.21164	4.3235	4.19998	4.14208	4.13089	4.17168	4.16348	4.32188
3.66619	3.3905	3.60626	3.36648	3.34693	3.21746	3.81255	3.55985	3.49718	3.36949	3.47451	3.13521	3.54786	3.52693	3.18522	3.57555	3.71784	3.19884	3.55432	3.31029	3.62319	3.3264	3.42	3.49741
3.93143	3.90703	3.85171	3.94655	3.93212	4.00754	3.91091	4.03799	3.66324	3.75904	3.98607	4.04868	3.83817	3.74643	3.72038	3.87963	4.25354	4.13712	3.89672	3.96207	3.87072	3.93126	3.76833	4.0901
1.09721	0.751857	0.677024	0.992888	1.17757	1.08571	0.564968	0.744683	0.744683	0.346077	0.803101	0.427197	0.184867	0.606676	0.394443	0.450311	1.15119	0.494785	0.84203	1.08539	0.684778	0.525458	0.395329	0.698762
-0.848363	-0.427848	-0.414476	-0.399428	-1.02912	-1.02912	-0.779508	-0.78955	-1.01908	-0.779508	-0.710691	-0.702089	-0.848363	-0.868447	-0.727896	-0.727896	-0.414476	-0.753702	-0.563562	-0.819222	-0.862712	-0.730763	-0.814902	-0.632025
2.47236	2.09679	2.01894	2.24938	2.29876	2.35893	2.56929	2.1044	2.28128	2.43284	2.66342	2.20252	1.92252	1.97389	2.03087	2.01894	2.51766	2.24938	2.19603	2.30236	2.31832	2.43293	1.97576	2.262
2.25752	2.41291	2.32053	2.33014	2.28128	2.69784	2.41649	2.32053	2.56102	2.81636	2.80552	2.6708	2.37279	2.51224	2.1128	2.6867	2.31198	2.59269	2.33032	2.43642	2.43268	2.76423	2.33261	2.53046
1.09721	1.36891	1.24233	1.37314	0.95051	1.22045	0.728745	1.30999	0.924197	0.897463	1.30427	0.846952	0.853443	0.837023	0.630617	0.82407	0.803101	1.01308	1.23615	1.18137	0.987644	1.01623	0.773695	0.880082
-0.554799	-0.650477	-0.727896	-0.0889253	-0.259521	-0.0542575	-0.406952	-0.0767708	-0.537595	-0.414476	0.024412	-0.399428	-0.702089	0.110193	-0.0592698	-0.259521	-0.710691	-0.306659	-0.64439	-0.134235	-0.340439	-0.263164	-0.217055	-0.425624
-0.710691	-0.650477	-0.727896	-0.248584	-0.848363	-0.259521	-0.259521	-1.02912	-1.01908	-0.779508	0.024412	-0.702089	-0.848363	-0.710691	-1.02912	-0.727896	-0.414476	-0.515023	-0.696355	-0.452156	-0.769239	-0.485729	-0.862724	-0.552465
6.63453	6.6195	6.59448	6.46722	6.66956	6.36614	6.78727	6.38421	6.58392	6.45978	6.79322	6.51284	6.78822	6.70277	6.39093	6.56099	6.72699	6.74228	6.61617	6.50097	6.58513	6.58862	6.6273	6.67676
4.9559	4.86594	4.68079	5.10165	5.05707	5.1311	4.96548	4.95419	4.90813	5.0105	4.9623	5.01081	4.70931	4.91257	5.04814	4.98782	4.91463	5.10854	4.83421	5.09661	4.9426	4.99454	4.89	5.00366
4.87996	4.66367	4.96657	4.78731	4.70663	5.11787	4.82654	4.7704	4.93399	5.07268	5.04868	4.95614	4.76094	4.77668	4.98782	5.18371	4.87917	5.08433	4.83673	4.8706	4.84364	5.02583	4.84182	5.04907
4.70931	4.79413	4.82001	4.77925	4.83516	4.94054	5.15256	4.7704	4.94141	4.96894	4.99293	4.99549	4.72932	4.89571	4.82528	4.90714	5.02768	5.09368	4.77448	4.85165	4.95479	4.98579	4.81677	5.0095
5.84006	5.78301	5.69305	5.92717	5.87464	5.87415	5.82381	5.94142	5.69678	5.93039	5.81674	5.77448	5.79649	5.9603	5.85564	6.09758	5.95241	5.72366	5.77204	5.89198	5.82067	5.84054	5.87081	5.92455
5.01923	5.13986	5.08926	5.17231	5.25758	5.28914	4.91572	5.01444	5.21374	5.39484	5.13006	5.2395	4.93161	5.05578	5.13773	5.16336	5.26133	5.23466	5.08278	5.23968	5.04797	5.2548	5.04171	5.21978
-1.02912	-1.02912	-1.02912	-1.02912	-1.02912	-1.02912	-1.02912	-1.02912	-1.02912	-1.02912	-1.02912	-1.02912	-1.02912	-1.02912	-1.02912	-1.02912	-1.02912	-1.02912	-1.02912	-1.02912	-1.02912	-1.02912	-1.02912	-1.02912
6.62172	6.62738	6.75838	6.75282	6.66497	6.9553	6.70047	6.79082	6.81606	6.91088	6.78822	7.04093	6.61693	6.60999	6.84364	6.69219	6.73577	6.79865	6.66916	6.79103	6.76912	6.91334	6.69018	6.7422
3.55034	3.62502	3.87472	3.84227	3.93212	3.99602	3.64881	3.51132	3.797	3.8847	3.89916	3.92356	3.91197	3.66875	3.46676	3.98119	3.94001	4.11313	3.68336	3.92347	3.65238	3.90247	3.68249	4.01144
6.37933	6.56125	6.30854	6.41514	6.49343	6.51789	6.55846	6.45812	6.65587	6.56143	6.63329	6.52437	6.44189	6.36648	6.44559	6.61921	6.67524	6.56977	6.41637	6.47549	6.55749	6.57303	6.41799	6.62141
3.77282	4.10759	4.01143	4.31149	4.18613	4.51672	4.04486	4.4771	4.21403	4.25007	4.25731	4.29531	3.89195	4.11297	4.15307	4.20026	4.07341	4.52641	3.96395	4.33811	4.24533	4.26756	4.05266	4.26669
4.67531	4.4716	4.49349	4.53207	4.51638	4.46348	4.49269	4.37907	4.50458	4.5833	4.5563	4.65603	4.60394	4.6728	4.73641	4.34069	4.44506	4.48072	4.5468	4.50398	4.45878	4.59854	4.67105	4.42216
2.31969	2.3683	2.07369	2.35532	2.54328	2.74271	2.41649	1.98052	2.22592	2.54373	2.43755	2.60972	2.08874	2.24733	2.22273	2.61631	2.37709	2.59269	2.25389	2.54711	2.20765	2.53033	2.18627	2.5287
-0.414476	0.44285	0.450311	0.046083	-0.16303	0.265732	-0.10108	0.589646	0.423438	-0.106092	-0.546197	-0.106092	-0.546197	0.0139312	-0.727896	-0.477164	-0.710691	0.0139312	0.159562	0.049595	0.304002	-0.252794	-0.420054	-0.391308
6.37061	6.63181	6.73429	6.77572	6.57908	6.48038	6.60181	6.28027	6.23772	6.51872	6.45366	5.98413	6.02062	6.02642	5.78599	6.34355	6.48157	5.9498	6.5789	6.61173	6.37327	6.31884	5.94434	6.25831
-1.02912	-1.02912	-1.02912	-1.02912	-1.02912	-1.02912	-1.02912	-1.02912	-1.02912	-1.02912	-1.02912	-1.02912	-1.02912	-1.02912	-1.02912	-1.02912	-1.02912	-1.02912	-1.02912	-1.02912	-1.02912	-1.02912	-1.02912	-1.02912
3.88926	3.06068	2.97245	3.36648	3.2198	2.51145	2.68199	2.46713	2.80067	2.66572	2.77593	2.3683	4.28114	4.25769	4.30851	2.64207	2.37709	2.63745	3.30746	3.03258	2.64993	2.60332	4.28245	2.5522
-1.02912	-1.02912	-1.02912	-1.02912	-1.02912	-1.02912	-1.02912	-1.02912	-1.02912	-1.02912	-1.02912	-1.02912	-1.02912	-1.02912	-1.02912	-1.02912	-1.02912	-1.02912	-1.02912	-1.02912	-1.02912	-1.02912	-1.02912	-1.02912
0.564968	0.364763	-0.414476	0.046083	0.231763	-0.442058	-0.779508	0.494785	-0.392742	-0.414476	0.44285	0.279971	1.52503	1.29995	1.53159	-0.727896	0.165912	-1.02912	0.171752	-0.0547374	-0.225822	0.102782	1.45219	-0.530367
-0.710691	-0.650477	-1.02912	-1.02912	-1.02912	-1.02912	-1.02912	-1.02912	-1.01908	-0.779508	-1.02912	-1.02912	-0.546197	-0.868447	-0.442058	-1.02912	-1.02912	-1.02912	-0.796762	-1.02912	-1.02577	-0.945915	-0.6189	-1.02912
3.32056	3.52333	3.45007	3.70803	3.73457	3.40297	3.44028	3.54786	3.35772	3.64688	3.50666	3.15788	3.59325	3.51114	3.3103	3.22319	3.7031	3.54587	3.43132	3.61519	3.44862	3.43714	3.47157	3.49072
4.29822	4.32153	4.14507	3.99602	4.05657	4.08222	4.19137	4.17369	4.32078	4.0274	3.92211	4.20026	4.22302	4.30721	4.05836	4.07667	4.03799	4.00607	4.25494	4.04494	4.22862	4.04992	4.1962	4.04024
5.19833	5.37594	5.07955	5.1663	5.39595	5.64683	5.2496	5.16103	5.42871	5.40412	5.4776	5.55517	5.11334	5.07541	4.96613	5.50801	5.37237	5.48769	5.21794	5.40303	5.27978	5.47896	5.05163	5.45602
3.1562	3.11514	2.87398	2.80552	3.07335	3.09254	2.92805	2.93124	3.22482	3.13243	3.24637	2.84701	3.05946	3.16237	3.03926	3.46471	3.18522	3.11482	3.04844	2.99047	3.02804	3.07527	3.08703	3.25492
2.76825	2.85997	2.66495	3.37887	3.32454	3.16666	3.01238	3.05751	2.74271	3.05997	3.09254	3.06068	3.05946	2.86532	2.40184	3.67655	3.23963	3.23061	2.76439	3.29002	2.93753	3.07106	2.77554	3.38226
5.89709	5.98138	6.00611	6.27011	6.21097	6.18633	5.87572	5.98795	6.01419	6.35346	6.22127	6.26576	6.0527	6.08449	5.97535	6.20394	6.28479	6.06535	5.96152	6.22247	5.95929	6.28016	6.03751	6.18469
1.52331	1.13784	1.88106	1.77646	1.71547	2.24938	1.37314	1.69112	1.69458	2.1558	2.18595	1.69112	1.58948	1.7279	1.79909	1.95028	1.49066	1.6895	1.51407	1.91377	1.58628	2.01096	1.70549	1.71015
-1.02912	-0.808194	-1.02912	-1.02912	-1.02912	-1.02912	-1.02912	-1.02912	-1.02912	-1.02912	-1.02912	-1.02912	-1.02912	-1.02912	-1.02912	-1.02912	-1.02912	-1.02912	-0.955477	-1.02912	-1.02912	-1.02912	-1.02912	-1.02912
4.72013	4.62683	4.40797	4.58525	4.56561	4.64907	4.84089	4.69745	4.519	4.52227	4.49422	4.28411	4.49721	4.48628	4.26236	4.51133	4.42296	4.61135	4.58497	4.59998	4.68578	4.43353	4.41528	4.51521
3.84437	4.0657	4.03706	4.4146	4.09354	4.15517	4.20576	4.15777	4.16471	4.09497	4.20134	4.34583	3.43857	3.60514	3.53695	3.9345	4.00348	3.80018	3.98238	4.2211	4.17608	4.21404	3.52689	3.91272
2.74119	2.73797	2.87398	3.06184	2.6638	3.25261	3.02887	3.10883	3.06259	3.3822	3.32751	3.56114	2.37279	2.99309	2.3683	3.11482	3.4659	3.17159	2.78438	2.99275	3.06676	3.42362	2.57806	3.25077
0.694783	0.953675	1.24233	0.716581	1.1448	1.0067	1.09003	1.08671	1.25327	0.694783	0.589646	1.33948	0.184867	0.346077	0.394443	0.647431	0.891986	0.687911	0.963596	0.956028	1.14334	0.874637	0.308463	0.742442
5.96016	4.60957	4.80906	5.18594	4.57658	4.22476	4.39797	4.69228	4.53849	4.73137	4.41102	4.16742	5.39815	5.96559	5.94871	4.52327	4.15169	4.3235	5.12626	4.66242	4.54291	4.4366	5.77082	4.33282
2.90416	2.73797	2.49444	2.44628	2.8384	2.69784	2.68199	2.72449	2.70709	2.9491	2.4487	3.17994	2.64122	2.59269	2.88036	2.56819	2.43071	2.49503	2.71219	2.66084	2.70452	2.85925	2.70476	2.49798
1.25104	1.80059	1.88106	1.91792	1.29201	1.63509	1.72027	1.46207	1.80226	1.57807	1.69528	1.416	1.76035	1.99203	1.28333	2.12328	1.81429	1.76035	1.64423	1.61501	1.66154	1.56312	1.67857	1.89931
2.28128	2.12217	2.52211	3.04531	2.86466	3.09254	2.25136	2.39198	2.37151	3.04362	2.87574	2.93252	3.43857	2.94937	2.63098	3.52352	3.30439	2.61671	2.30852	3.00083	2.33828	2.95063	3.00631	3.14821
2.34016	2.2724	2.72512	3.18054	2.71483	2.19076	2.25136	2.72449	2.39522	2.48032	2.06067	1.69112	2.70554	2.71946	2.88036	2.06197	2.20146	2.16133	2.4459	2.69537	2.45702	2.07737	2.76845	2.14159
-0.710691	-0.650477	-0.727896	-0.779508	-0.702089	-0.727896	-0.580605	-0.406952	-0.537595	-1.02912	-1.02912	-1.02912	-0.279747	0.110193	0.394443	-0.727896	-0.193234	-0.14486	-0.696355	-0.736498	-0.508384	-1.02912	0.0749632	-0.35533
4.38834	4.14659	4.23627	4.31679	4.26022	4.15517	4.33009	4.2196	3.99413	4.33176	4.30691	4.03738	4.34023	4.2262	4.28	4.281	4.39525	4.17877	4.25707	4.24406	4.18127	4.22535	4.28215	4.28501
2.37825	2.54284	2.46025	2.30366	2.31969	1.83462	2.49444	2.41552	2.15286	2.31731	2.28508	2.412	2.35893	2.19832	2.18801	2.27494	2.54373	2.72189	2.46044	2.15266	2.35427	2.33813	2.24842	2.51352
1.82504	1.54585	1.88106	1.67113	1.60071	1.15231	1.76035	1.2091	1.25327	1.44662	1.37876	1.16212	1.33026	1.29995	1.28333	0.744683	1.81429	1.6895	1.75065	1.47472	1.40757	1.32916	1.30451	1.41616
0.279971	-1.02912	-1.02912	-1.02912	-1.02912	-0.727896	-0.779508	-0.78955	-1.02912	-0.779508	-0.858405	-1.02912	-0.848363	-0.187765	0.110193	-0.727896	-0.414476	-0.753702	-0.592755	-0.928711	-0.866059	-0.88901	-0.308645	-0.632025
-0.848363	-0.808194	-0.727896	-0.563401	-0.259521	-0.727896	-1.02912	-0.0767708	-0.210735	-0.588129	-0.414476	-1.02912	0.110193	0.897463	0.110193	-0.727896	-1.02912	-1.02912	-0.794818	-0.516939	-0.438875	-0.677241	0.372617	-0.928711
1.09721	1.13784	1.57664	0.466737	0.95051	1.0067	1.09003	0.82407	0.744683	0.766213	0.744683	1.16212	0.751857	0.0139312	0.630617	0.342069	0.584537	1.01308	1.27056	0.807984	0.886261	0.891006	0.465468	0.646561
-0.414476	0.169921	-0.193234	-0.779508	-0.16303	-0.0542575	-0.259521	-0.0767708	0.0294242	-0.106092	-0.414476	-0.106092	0.0139312	0.180858	-0.0592698	-0.477164	-0.414476	-0.515023	-0.145929	-0.332265	-0.102289	-0.208887	0.0451733	-0.468888
4.96066	4.76008	4.82563	5.11702	5.14259	4.94054	4.67352	4.63958	4.61753	4.99776	5.20854	4.97027	4.70931	4.7213	4.5816	5.21563	5.12391	4.94207	4.84879	5.06672	4.64354	5.05886	4.67073	5.09387
-1.02912	-1.02912	-1.02912	-1.02912	-1.02912	-1.02912	-1.02912	-1.02912	-0.727896	-1.02912	-1.02912	-1.02912	-1.02912	-1.02912	-1.02912	-1.02912	-1.02912	-1.02912	-1.02912	-1.02912	-0.928711	-1.02912	-1.02912	-1.02912
-0.554799	-0.427848	-1.02912	-1.02912	-0.848363	-0.727896	-0.779508	-1.02912	-1.01908	-1.02912	-0.710691	-1.02912	-0.279747	-0.414476	-0.727896	-0.477164	-0.710691	-0.753702	-0.670589	-0.868459	-0.942568	-0.922976	-0.47404	-0.647186
8.7961	8.80673	8.80125	8.7596	8.83062	8.67161	8.88395	8.73277	8.85919	8.83529	8.80125	8.66397	8.7699	8.91779	9.00255	8.76472	8.7961	8.58854	8.80136	8.75394	8.8253	8.76684	8.89675	8.71645
-1.02912	-1.02912	-1.02912	-1.02912	-1.02912	-0.727896	-1.02912	-0.78955	-1.02912	-1.02912	-1.02912	-1.02912	-1.02912	-1.02912	-1.02912	-1.02912	-1.02912	-1.02912	-1.02912	-0.928711	-0.949263	-1.02912	-1.02912	-1.02912
4.63879	3.32152	3.47934	3.76158	3.54744	3.09254	3.29002	3.40258	3.19105	3.2749	2.95594	2.98353	5.19797	5.48343	5.33058	3.23751	2.88036	3.26071	3.81322	3.46719	3.29455	3.07145	5.33733	3.1262
-0.065286	0.0766105	0.169921	-0.248584	-0.259521	0.265732	-0.10108	-0.406952	-0.210735	0.346077	-0.279747	-0.399428	0.110193	0.0139312	0.394443	-0.0889253	-0.414476	-0.14486	0.0604153	-0.0807909	-0.239589	-0.111033	0.172856	-0.216087
-1.02912	-1.02912	-1.02912	-1.02912	-1.02912	-1.02912	-1.02912	-0.78955	-1.02912	-1.02912	-1.02912	-1.02912	-1.02912	-1.02912	-1.02912	-1.02912	-1.02912	-1.02912	-1.02912	-1.02912	-0.949263	-1.02912	-1.02912	-1.02912
-1.02912	-1.02912	-1.02912	-1.02912	-1.02912	-1.02912	-1.02912	-1.02912	-1.02912	-1.02912	-1.02912	-1.02912	-1.02912	-1.02912	-1.02912	-1.02912	-1.02912	-1.02912	-1.02912	-1.02912	-1.02912	-1.02912	-1.02912	-1.02912
7.22292	7.30806	7.35922	7.27322	7.26082	7.47018	7.35104	7.23086	7.35481	7.19503	7.37055	7.46956	7.22915	7.23507	7.24432	7.34525	7.41244	7.43162	7.29673	7.33474	7.31224	7.34505	7.23618	7.39644
0.564968	0.44285	0.316444	1.15536	0.897463	0.728745	0.0354405	0.405035	0.423438	1.34222	0.639971	1.16212	0.853443	0.346077	0.747848	0.342069	0.584537	0.860412	0.441421	0.927188	0.287971	1.0481	0.649123	0.595673
-1.02912	-0.279747	-0.727896	0.046083	-0.16303	-0.727896	-0.580605	-0.0767708	-0.392742	-0.259521	-0.279747	-0.702089	-0.848363	-1.02912	-1.02912	-0.259521	-0.414476	-0.14486	-0.67892	-0.281614	-0.350039	-0.413786	-0.968867	-0.272952
-0.554799	-1.02912	-0.727896	-1.02912	-0.259521	-0.727896	-0.406952	-0.78955	-1.01908	-0.588129	-0.710691	-0.399428	0.279971	0.110193	0.394443	-0.477164	-1.02912	-0.753702	-0.770604	-0.672178	-0.738526	-0.566083	0.261536	-0.753328
-1.02912	-1.02912	-1.02912	-1.02912	-1.02912	-1.02912	-1.02912	-1.02912	-1.01908	-1.02912	-1.02912	-1.02912	-1.02912	-1.02912	-1.02912	-1.02912	-1.02912	-1.02912	-1.02912	-1.02912	-1.02577	-1.02912	-1.02912	-1.02912
-1.02912	-1.02912	-1.02912	-1.02912	-1.02912	-1.02912	-1.02912	-1.02912	-1.01908	-1.02912	-1.02912	-1.02912	-1.02912	-1.02912	-1.02912	-1.02912	-1.02912	-1.02912	-1.02912	-1.02912	-1.02577	-1.02912	-1.02912	-1.02912
2.59429	2.17318	2.16713	2.01894	1.25327	2.11718	1.8456	2.16242	1.83315	2.12217	1.91883	2.6708	2.23112	2.69339	1.79909	2.12328	2.08874	1.83803	2.31154	1.79646	1.94706	2.23727	2.2412	2.01668
-0.181749	-0.427848	-0.727896	-0.563401	-0.848363	-0.727896	0.0354405	-0.78955	-0.210735	-0.259521	-0.546197	-0.702089	-0.848363	-0.868447	-0.442058	-0.727896	-0.193234	-1.02912	-0.445831	-0.71322	-0.321615	-0.502602	-0.719622	-0.650083
-0.414476	-0.427848	-0.414476	-0.779508	-0.702089	-0.259521	-0.580605	-0.406952	-1.01908	-0.588129	-0.546197	-0.702089	-1.02912	-1.02912	-0.442058	-0.477164	-0.414476	-1.02912	-0.418933	-0.580373	-0.668878	-0.612138	-0.833432	-0.640253
4.67922	4.94448	4.64974	4.15777	4.31054	4.20698	4.7264	4.66822	4.95278	4.46405	4.5563	4.6897	4.26961	4.06218	4.14194	4.14139	4.38821	4.2273	4.75781	4.2251	4.78247	4.57002	4.15791	4.2523
-0.710691	0.276213	0.564968	0.466737	-0.702089	0.392773	0.276213	0.17539	0.248121	0.837023	0.204818	-0.399428	0.184867	-0.279747	0.747848	-0.0889253	0.165912	0.396114	0.0434965	0.0524735	0.233241	0.214138	0.217656	0.1577
3.66619	3.69818	3.94758	2.74947	3.08113	3.30769	3.09254	3.71667	3.65671	3.34594	3.28247	3.37887	4.05836	3.94272	3.74843	3.03055	3.35145	3.39009	3.77065	3.0461	3.48864	3.33576	3.9165	3.25736
0.195179	0.169921	0.988593	0.276213	1.1448	0.91927	0.879379	0.96245	1.20212	0.346077	0.687911	0.846952	0.279971	0.417912	0.265732	0.551448	-0.193234	0.396114	0.451231	0.780094	1.01465	0.62698	0.321205	0.251442
3.23676	3.07474	3.09603	3.18054	3.20867	3.14885	2.92805	3.07474	3.16004	3.28671	3.0098	3.49083	2.98325	2.92302	3.14858	3.26793	3.15146	3.26071	3.13584	3.17936	3.05428	3.26245	3.01828	3.2267
-0.848363	-1.02912	-1.02912	-1.02912	-1.02912	-1.02912	-0.779508	-1.02912	-1.01908	-0.588129	-0.858405	-1.02912	-1.02912	-1.02912	-1.02912	-1.02912	-1.02912	-1.02912	-0.968867	-1.02912	-0.942568	-0.825217	-1.02912	-1.02912
3.79068	4.19137	4.07667	4.20443	4.35043	4.03657	4.2133	4.0844	4.05812	4.35043	4.11442	3.9472	4.22302	3.61805	4.14194	3.81965	3.78978	3.95981	4.01958	4.19714	4.11861	4.13735	3.99434	3.85641
2.15286	2.34215	2.87398	1.70173	2.21784	2.38871	2.63745	2.28742	1.80226	2.56749	2.48307	2.20252	2.23112	2.82746	1.58948	2.12328	2.78387	2.1943	2.45633	2.10276	2.24238	2.41769	2.21602	2.36715
1.76035	1.8882	2.28421	1.46502	1.52503	1.53159	2.47149	2.2242	2.22592	0.438842	1.73185	1.6248	1.2441	1.33493	2.03087	1.47362	1.43004	1.95336	1.97759	1.50722	2.3072	1.26516	1.53664	1.619
1.68303	1.83315	2.21444	1.42055	1.45091	1.47057	2.44343	2.1943	2.17638	0.438842	1.63003	1.48903	1.11779	1.29995	1.89472	1.42213	1.43004	1.80226	1.91021	1.44735	2.27137	1.18597	1.43748	1.55148
3.54391	3.65249	3.59325	3.64671	3.78304	3.94232	3.66113	3.69491	3.72746	3.85502	3.88535	3.76242	3.72403	3.43113	3.3103	3.79039	3.73235	4.0564	3.59655	3.79069	3.6945	3.83426	3.48849	3.85971
5.46543	5.79639	5.60453	5.48976	5.84243	5.62568	5.8694	5.66288	5.80072	5.62508	5.60148	5.31161	5.79175	5.35773	5.50064	5.38198	5.48524	5.64687	5.62212	5.65262	5.77766	5.51272	5.55004	5.5047
3.27128	3.10247	2.97245	2.87653	2.94229	2.88094	3.30769	3.32128	3.04973	3.11546	2.90804	3.39811	3.3398	3.28911	3.01636	2.90775	3.50883	3.11482	3.1154	2.89992	3.22623	3.14054	3.21509	3.17713
3.26027	3.4659	3.43178	3.07952	3.23993	3.324	3.06184	3.61368	3.17514	3.19385	3.22754	3.45163	3.13195	3.22669	3.25461	3.35014	3.23963	2.99147	3.38598	3.21448	3.28355	3.29101	3.20442	3.19375
-1.02912	-1.02912	-1.02912	-1.02912	-1.02912	-1.02912	-1.02912	-1.02912	-1.02912	-0.779508	-1.02912	-1.02912	-1.02912	-1.02912	-1.02912	-1.02912	-1.02912	-1.02912	-1.02912	-1.02912	-1.02912	-0.945915	-1.02912	-1.02912
1.09721	0.68457	0.803101	0.992888	0.405035	1.28978	0.728745	0.82407	0.589646	1.29424	0.687911	1.16212	0.62708	1.17945	0.857543	0.551448	1.06677	0.494785	0.861626	0.895902	0.714153	1.04809	0.888023	0.704334
9.14282	9.13438	9.19749	8.96146	9.18911	9.33028	9.29198	9.19749	9.25099	9.30411	9.14282	9.22573	9.23536	9.1028	9.4167	8.9746	8.98933	9.0804	9.15823	9.16028	9.24682	9.22422	9.25162	9.01478
-1.02912	-1.02912	-1.02912	-1.02912	-1.02912	-1.02912	-1.02912	-1.02912	-1.01908	-1.02912	-1.02912	-1.02912	-1.02912	-0.414476	-1.02912	-0.727896	-1.02912	-1.02912	-1.02912	-1.02912	-1.02577	-1.02912	-0.824238	-0.928711
0.694783	1.28807	1.07085	1.09721	1.60071	1.47057	1.68149	1.46207	0.924197	1.2441	1.69528	0.96245	1.29201	1.17945	1.20513	0.647431	1.22045	1.43263	1.0179	1.3895	1.35592	1.30061	1.22553	1.10017
3.45163	3.84307	3.73235	3.93109	3.69269	3.18364	3.73235	3.84906	3.99413	3.86592	3.27128	3.41686	3.79117	3.40073	3.8032	3.48926	3.52229	3.29108	3.67569	3.60247	3.85851	3.51802	3.66503	3.43421
-0.710691	-0.808194	-0.727896	-0.0889253	-0.537595	-0.727896	-0.779508	-0.78955	-0.537595	0.0139312	-0.546197	-1.02912	-1.02912	-1.02912	-0.727896	-1.02912	-1.02912	-1.02912	-0.748927	-0.451472	-0.702218	-0.520461	-0.928711	-1.02912
3.93652	4.16494	3.95852	4.19036	4.29874	4.48639	3.83135	3.7265	3.72746	4.42309	4.28936	4.13854	3.80686	3.97303	3.76577	4.18486	4.2451	4.31583	4.01999	4.32517	3.76177	4.28366	3.84855	4.2486
6.18936	6.06937	6.13801	5.9064	5.91706	5.93245	5.931	6.014	6.0527	5.49345	5.78234	5.83288	6.03589	5.82922	6.11638	5.89767	5.74758	5.85621	6.13225	5.91864	5.99923	5.70289	5.99383	5.83382
-0.848363	-0.808194	-0.727896	-0.779508	-1.02912	-1.02912	-0.779508	-1.02912	-1.01908	-0.779508	-0.710691	-0.702089	-1.02912	-1.02912	-1.02912	-1.02912	-1.02912	-0.753702	-0.794818	-0.945915	-0.942568	-0.730763	-1.02912	-0.937313
6.20287	6.19562	6.09093	6.42958	6.35212	6.48993	6.40954	6.25852	6.12548	6.39314	6.29418	6.32744	6.08411	6.14564	6.1432	6.28436	6.32825	6.35745	6.16314	6.42388	6.26451	6.33825	6.12431	6.32335
5.94883	5.70985	5.64692	5.24897	5.39124	5.66334	4.9472	4.9812	5.08467	5.82155	5.97388	6.12548	5.31161	5.99161	5.4517	5.64931	5.35849	5.59359	5.76853	5.43452	5.00435	5.97364	5.58497	5.5338
3.66619	3.22669	3.69693	3.52988	3.32454	3.27229	3.42792	3.57069	3.32056	3.51057	3.3905	3.59254	3.3687	3.4511	3.20514	3.40258	3.35145	3.59496	3.52994	3.37557	3.43972	3.49787	3.34165	3.44966
3.26027	3.20181	3.41686	3.13466	2.85315	3.25261	3.32015	3.46307	3.46868	3.33427	3.14539	3.11205	3.09311	3.17514	3.48718	2.61631	3.01238	2.99147	3.29298	3.08014	3.4173	3.19724	3.25181	2.87339
4.13177	3.87352	3.76242	3.95441	3.55691	3.30769	3.98607	3.79834	3.74643	3.3939	3.67996	3.47451	3.99602	3.89052	3.81794	3.46471	3.50883	3.50907	3.92257	3.60633	3.84361	3.51612	3.90149	3.4942
6.54509	6.54509	6.5694	6.55882	6.73945	6.56143	6.57269	6.37918	6.52347	6.5656	6.64355	6.63274	6.54163	6.60029	6.40211	6.71506	6.62921	6.7196	6.55319	6.6199	6.49178	6.61396	6.51468	6.68795
4.90029	4.6696	4.89591	5.1078	4.7279	4.75018	4.81896	4.86302	4.8629	5.12985	4.82501	4.563	4.60015	4.63879	4.72998	4.77544	4.75054	4.50578	4.82194	4.86196	4.84829	4.83929	4.65631	4.67726
5.50862	5.33806	5.41081	5.55966	5.55264	5.44521	5.36885	5.47036	5.48467	5.26081	5.35863	5.5868	5.37063	5.15415	5.39035	5.44756	5.42766	5.54554	5.41917	5.51917	5.44129	5.40208	5.30504	5.47358
8.7699	3.83049	4.53417	4.14447	3.93957	4.20698	4.06231	4.26961	4.0263	4.58854	4.28086	4.45464	7.80142	8.86887	8.53226	3.76608	3.66533	3.92211	5.71152	4.09701	4.11941	4.44134	8.40085	3.78451
8.36439	4.44677	5.04156	5.14373	5.40158	4.97248	4.84621	4.83921	4.40739	4.71581	4.74206	4.42703	8.05557	8.76472	8.68827	4.7004	4.94567	4.86201	5.9509	5.17259	4.6976	4.6283	8.50285	4.83603
-0.279747	-0.650477	0.169921	0.276213	0.95051	0.115206	-0.580605	0.17539	0.0294242	-0.259521	0.589646	-0.399428	0.853443	0.732665	0.630617	0.204818	0.450311	0.687911	-0.253434	0.44731	-0.125264	-0.0231011	0.738909	0.44768
2.1943	2.76996	2.551	2.83942	2.33803	2.2832	2.51729	2.72449	2.60401	2.79838	2.41291	2.78721	2.37279	2.26931	1.94706	2.833	2.43071	2.59269	2.50509	2.48689	2.61526	2.66616	2.19639	2.6188
1.09721	1.54585	1.38064	1.95153	1.48903	1.28978	1.55849	1.59597	1.46314	1.85653	1.37876	1.69112	1.36891	1.06426	0.857543	1.95028	1.36891	1.91974	1.34123	1.57678	1.5392	1.64214	1.0969	1.74631
3.28374	3.27805	3.43178	3.57619	3.63786	3.14885	3.32015	3.32128	3.17514	3.55626	3.6613	3.41686	3.3793	3.26027	3.36748	3.69818	3.3851	3.746	3.33119	3.4543	3.27219	3.54481	3.33568	3.60976
-1.02912	-1.02912	-1.02912	-1.02912	-1.02912	-1.02912	-1.02912	-1.02912	-1.02912	-1.02912	-0.858405	-1.02912	-1.02912	-1.02912	-1.02912	-1.02912	-1.02912	-1.02912	-1.02912	-1.02912	-1.02912	-0.972214	-1.02912	-1.02912
1.76035	1.54585	1.63003	1.32586	1.60071	1.69458	1.68149	1.36728	1.73495	1.73929	1.66429	0.716581	1.83803	1.33493	1.89472	1.65649	0.803101	1.59148	1.64541	1.54038	1.59457	1.37339	1.68922	1.35036
-0.554799	-0.427848	-0.193234	-0.399428	-0.406952	-0.0542575	-1.02912	-0.580605	-0.727896	-0.259521	0.292902	-0.106092	-0.279747	-0.414476	-0.0592698	-0.0889253	-0.710691	0.0139312	-0.39196	-0.286879	-0.779207	-0.024237	-0.251164	-0.261895
4.75798	4.79413	4.8599	4.62082	4.64189	4.65875	4.79382	4.77551	4.7495	4.68069	4.82018	4.74854	4.87542	4.82441	4.5239	4.8363	4.99794	4.8476	4.804	4.64049	4.77295	4.74981	4.74125	4.89395
4.47484	4.48778	4.48482	4.65036	4.70374	4.55542	4.64954	4.63518	4.62861	4.61671	4.84535	4.79544	4.48194	4.55694	4.43391	4.65734	4.79676	4.80906	4.48248	4.63651	4.63777	4.7525	4.49093	4.75439
0.115206	0.530569	0.316444	-0.0889253	0.794568	0.265732	0.165912	0.589646	0.744683	0.129857	0.687911	-0.399428	0.110193	0.180858	0.110193	0.204818	0.00791492	0.148256	0.32074	0.323792	0.500081	0.139446	0.133748	0.12033
1.15536	1.17851	1.38064	0.992888	1.77327	1.69458	1.72027	1.2091	2.12328	1.65649	2.07431	2.12217	0.853443	1.416	0.747848	1.70046	0.992888	1.64364	1.23817	1.48691	1.68422	1.95099	1.00576	1.44566
3.39435	3.55584	3.46509	3.64671	3.74807	3.49375	3.29002	3.36239	3.68698	3.61252	3.58429	3.6069	3.3687	3.50257	3.50666	3.71913	3.43907	3.18364	3.47176	3.62951	3.44647	3.60124	3.45931	3.44728
5.26174	5.32433	5.2989	5.1804	5.18402	5.21642	5.13866	5.18013	5.13519	5.269	5.21942	5.21671	5.1349	5.03217	5.17231	5.08048	5.16561	5.22693	5.29499	5.19362	5.15133	5.23504	5.11312	5.15767
0.279971	0.44285	0.450311	0.992888	0.0414567	0.620909	0.564968	0.589646	0.502245	0.129857	0.526811	0.584537	0.494785	0.732665	0.265732	0.647431	1.06677	0.943967	0.391044	0.551751	0.552286	0.413735	0.497727	0.886056
3.3398	3.16744	3.43178	3.44809	3.25124	3.324	3.10819	3.39009	3.17514	2.98426	3.13276	2.72708	3.3793	3.20815	3.14858	3.25099	3.42192	3.42761	3.31301	3.34111	3.22447	2.94803	3.24534	3.36684
6.2207	6.14564	6.19047	5.87929	6.21349	5.6606	6.30132	6.08662	6.24818	6.0557	6.27516	6.00973	6.4125	6.23641	6.18633	6.15528	6.27997	6.21275	6.1856	5.91779	6.21204	6.11353	6.27841	6.216
1.2091	0.82407	0.988593	1.05083	1.45091	1.416	1.09003	0.673684	0.673684	1.34222	0.96245	0.846952	0.564968	0.897463	0.522185	1.52331	1.72027	1.33026	1.00725	1.30591	0.812465	1.05054	0.661538	1.52462
6.82018	6.60999	6.86228	6.84484	6.7993	6.64485	6.90467	6.66956	6.75918	6.85234	6.8039	6.68275	7.01161	7.01574	6.73556	6.82226	6.82765	6.92311	6.76415	6.763	6.77781	6.77966	6.92097	6.85767
4.35057	4.345	4.52664	4.28289	4.31054	4.35272	4.28036	4.00739	4.36556	4.7264	4.70748	4.81745	4.36274	4.5029	3.98925	4.33572	4.66851	4.63168	4.4074	4.31538	4.21777	4.75045	4.28496	4.5453
2.23817	2.09679	2.39198	1.95153	1.99203	2.11718	2.39332	1.98052	2.43832	2.34112	2.41291	1.69112	2.15916	2.13837	2.47193	1.91276	2.16559	1.80226	2.24232	2.02025	2.27072	2.14838	2.25649	1.9602
-1.02912	-1.02912	-1.02912	-1.02912	-1.02912	-1.02912	-1.02912	-1.02912	-1.02912	-1.02912	-1.02912	-1.02912	-1.02912	-1.02912	-1.02912	-1.02912	-1.02912	-1.02912	-1.02912	-1.02912	-1.02912	-1.02912	-1.02912	-1.02912
1.47715	1.66429	2.16713	1.70173	1.60071	1.88106	2.33803	1.30999	1.69458	1.19774	1.30427	1.06426	0.698541	2.19832	1.03871	1.65649	2.62258	1.01308	1.76952	1.72784	1.78087	1.18876	1.31186	1.76405
3.36035	3.6821	3.65146	3.2453	3.74807	3.324	3.55691	3.67543	3.68698	3.36949	3.41825	3.45163	3.28818	2.88193	3.61901	3.20815	3.3851	3.53411	3.56464	3.43912	3.63977	3.41312	3.26304	3.37579
0.195179	0.751857	0.891986	0.466737	0.673684	1.15231	0.728745	-0.0767708	0.423438	1.2441	1.30427	0.96245	0.279971	0.673684	0.747848	0.82407	0.891986	0.494785	0.613007	0.764242	0.358471	1.17027	0.567168	0.736947
9.79255	9.88823	9.81741	10.2176	10.0023	10.3441	9.91209	9.87374	9.90315	9.97088	9.98278	10.2176	9.24038	9.7329	9.20552	10.3252	10.3611	10.4307	9.83273	10.188	9.89633	10.0571	9.39293	10.3723
5.838	5.73737	5.79693	5.80778	5.79175	5.89456	5.82599	5.85344	5.72774	5.98276	5.897	6.05537	5.6158	5.64618	5.58984	5.80687	5.72774	5.9256	5.79076	5.83136	5.80239	5.97838	5.61727	5.82007
3.69428	3.6359	3.49469	3.67064	3.83777	3.83817	3.78212	3.88653	3.61729	3.72746	3.91311	3.97078	3.54106	3.73235	3.64592	3.62686	3.95077	3.82054	3.60829	3.78219	3.76198	3.87045	3.63978	3.79939
5.23176	5.35778	5.20936	5.47943	5.28213	5.21059	5.35071	5.17165	5.17927	5.21158	5.36365	5.21049	5.22175	5.19139	5.24512	5.46934	5.54573	5.43705	5.2663	5.32405	5.23388	5.26191	5.21942	5.48404
-0.710691	-0.808194	-0.414476	-0.563401	-1.02912	-1.02912	-0.779508	-1.02912	-0.727896	0.0139312	-0.710691	-1.02912	-0.848363	-0.710691	-0.727896	-1.02912	-0.710691	-1.02912	-0.644454	-0.873879	-0.845508	-0.575293	-0.762317	-0.922976
-0.279747	0.276213	-0.193234	-0.399428	-0.537595	0.265732	-0.406952	-0.256787	-0.0889253	-0.588129	-0.858405	-0.106092	-0.702089	-0.0767708	-1.02912	-0.477164	-0.193234	-0.14486	-0.0655893	-0.223764	-0.250888	-0.517542	-0.60266	-0.271752
1.37113	1.17851	1.15536	1.77646	1.65872	1.53159	1.63509	1.14897	1.04722	1.69748	1.51886	0.846952	0.910033	1.49066	1.47057	0.988593	1.49066	1.53689	1.235	1.65559	1.27709	1.35443	1.29042	1.33871
3.33044	3.26793	3.13521	2.80552	3.12864	2.94616	3.06184	3.02827	3.19105	3.01443	3.52192	3.67024	3.22084	3.39254	3.01636	3.17929	3.36768	3.39009	3.24453	2.96011	3.09372	3.4022	3.20991	3.31235
-0.065286	0.530569	0.677024	0.276213	0.733972	0.519178	0.564968	0.494785	-0.392742	0.694783	1.30427	0.427197	0.427197	0.606676	-0.0592698	0.82407	0.584537	0.687911	0.380769	0.509788	0.222337	0.808748	0.324868	0.698839
3.28374	3.54524	3.36648	3.99602	3.93957	3.7031	3.66113	3.68459	3.3793	3.80991	3.49758	3.28643	3.49844	3.25044	3.22482	3.68795	3.55034	3.52313	3.39848	3.87956	3.57501	3.53131	3.32457	3.58714
8.12399	7.42018	7.47356	7.76608	7.51252	7.23761	7.28134	7.16564	7.25376	7.46956	7.32582	7.24639	7.96374	8.11169	8.17692	7.15532	7.28083	7.33639	7.67258	7.5054	7.23358	7.34725	8.08412	7.25751
4.96445	4.6696	4.79705	4.50273	4.7279	4.73712	4.79382	4.5444	4.81586	4.90029	4.73622	4.81745	4.94984	5.03486	5.3267	4.67922	4.67378	4.63168	4.81037	4.65592	4.71803	4.81799	5.1038	4.66156
-1.02912	-1.02912	-0.727896	-1.02912	-1.02912	-1.02912	-1.02912	-1.02912	-1.02912	-1.02912	-1.02912	-1.02912	-1.02912	-1.02912	-1.02912	-0.727896	-1.02912	-1.02912	-0.928711	-1.02912	-1.02912	-1.02912	-1.02912	-0.928711
4.7136	4.71168	4.7181	4.53207	4.49988	4.60386	4.70528	4.70435	4.63247	4.65434	4.56858	4.59488	4.42817	4.59795	4.61155	4.7181	4.68461	4.50578	4.71446	4.54527	4.6807	4.60593	4.54589	4.63616
3.1562	3.22669	3.15788	2.87653	2.82022	3.25261	2.97946	2.82679	3.22482	2.9491	2.77593	3.06068	2.8777	2.96452	2.94937	2.8703	2.92559	2.8777	3.18026	2.98312	3.01036	2.92857	2.93053	2.8912
1.95153	1.8645	1.51646	1.85653	1.77327	2.03771	1.76035	1.76035	1.80226	1.82028	2.09736	1.33948	1.81289	1.91974	1.69458	1.65649	2.16559	1.64364	1.7775	1.88917	1.77432	1.75237	1.80907	1.82191
5.30852	5.07252	5.19202	5.11334	5.36207	5.40245	5.2072	5.12951	5.05764	5.2641	5.17623	5.30288	5.21842	5.28514	5.03368	5.2922	5.40646	5.36207	5.19102	5.29262	5.13145	5.24774	5.17908	5.35358
4.91901	4.90318	4.92078	4.91997	5.01324	4.9942	4.74975	4.94074	4.76935	4.91257	5.05707	4.92617	5.00839	5.12398	4.9231	4.87486	4.93399	4.93307	4.91432	4.9758	4.81995	4.96527	5.01849	4.91397
1.82504	1.69831	1.57664	1.98335	2.16713	2.11718	2.03087	2.01394	2.17638	1.98335	2.24849	1.81289	1.95153	2.09522	1.53159	1.95028	2.27608	2.56749	1.7	2.08922	2.07373	2.01491	1.85945	2.26462
5.67087	5.72603	5.8066	5.92265	5.96954	5.83495	5.66891	5.70064	5.71061	5.94266	5.98756	5.68791	6.01939	5.92761	5.75708	6.21989	6.02642	6.02872	5.7345	5.90905	5.69338	5.87271	5.90136	6.09167
-0.710691	-0.808194	-0.727896	-0.779508	-1.02912	-0.442058	-1.02912	-0.78955	-0.537595	-0.588129	-0.858405	-0.702089	-1.02912	-0.868447	-1.02912	-0.727896	-0.193234	-0.306659	-0.748927	-0.750228	-0.785421	-0.716208	-0.975561	-0.409263
-0.848363	-1.02912	-1.02912	-1.02912	-1.02912	-1.02912	-1.02912	-1.02912	-1.02912	-0.779508	-1.02912	-1.02912	-1.02912	-1.02912	-1.02912	-1.02912	-1.02912	-1.02912	-0.968867	-1.02912	-1.02912	-0.945915	-1.02912	-1.02912
4.32576	4.23974	4.49349	4.35426	4.4481	4.68342	4.19137	4.28319	4.34226	4.36391	4.33572	4.15751	4.32101	4.31703	4.23247	4.25025	4.22139	4.42817	4.353	4.49526	4.27227	4.28572	4.29017	4.29994
1.62163	1.54585	1.69112	1.58948	1.60071	1.28978	1.55849	1.416	1.46314	1.95336	2.01248	1.55486	1.52503	1.81289	1.28333	1.87303	2.00991	1.73185	1.61954	1.49332	1.47921	1.84023	1.54042	1.8716
5.53941	5.63032	5.62916	5.59435	5.59551	5.63513	5.56073	5.78007	5.68503	5.66288	5.69014	5.67285	5.60775	5.66734	5.67431	5.67245	5.68945	5.59649	5.59963	5.60833	5.67528	5.67529	5.6498	5.6528
3.20152	3.10247	2.94937	2.8217	3.18054	3.27229	3.24884	3.03956	2.95114	3.08958	3.0098	3.3069	3.41686	2.90775	3.06334	2.97946	2.96695	3.11482	3.08446	3.09151	3.07985	3.13543	3.12932	3.02041
4.41731	4.50388	4.50354	4.47632	4.35379	4.47127	4.51832	4.50082	4.519	4.22951	4.38978	4.30638	4.49258	4.59795	4.29721	4.30721	4.58854	4.37978	4.47491	4.43379	4.51271	4.30856	4.46258	4.42517
4.94448	4.54053	4.5832	4.81564	4.63177	4.49525	4.65483	4.79816	4.529	4.64531	4.48178	4.5221	5.08612	5.09376	5.28089	4.73776	4.79676	4.49034	4.68941	4.64755	4.66066	4.54973	5.15359	4.67495
5.69582	5.62739	5.75765	6.08036	5.99509	5.90425	5.82117	5.62508	5.6264	6.08802	6.22947	6.00973	5.81639	5.92761	5.58237	6.29812	6.29162	6.1418	5.69362	5.99323	5.69089	6.10907	5.77546	6.24385
-0.554799	-0.808194	-1.02912	-1.02912	-0.702089	-1.02912	-1.02912	-1.02912	-1.01908	-1.02912	-0.414476	-1.02912	-0.848363	-0.414476	-0.442058	-1.02912	-1.02912	-0.753702	-0.797371	-0.920109	-1.02577	-0.824238	-0.568299	-0.937313
-0.848363	-1.02912	-1.02912	-1.02912	-0.848363	-1.02912	-1.02912	-1.02912	-1.02912	-1.02912	-1.02912	-1.02912	-1.02912	-1.02912	-0.442058	-1.02912	-1.02912	-1.02912	-0.968867	-0.968867	-1.02912	-1.02912	-0.833432	-1.02912
4.27676	4.32153	4.21662	4.45179	4.17877	3.94232	3.83135	4.04708	4.30348	4.10218	4.25731	4.22951	4.07811	4.44401	4.12093	4.51717	4.31679	4.30904	4.27163	4.19096	4.06064	4.19633	4.21435	4.381
4.27363	4.55437	4.36235	4.73905	4.56561	4.45565	4.41217	4.5387	4.6386	4.6072	4.70435	4.74854	3.73025	3.81525	4.15307	4.51717	4.84711	4.67939	4.39678	4.58677	4.52982	4.6867	3.89952	4.68122
4.01465	4.20712	4.10291	4.33646	4.06816	3.93162	4.085	4.23247	4.33009	4.08743	4.13962	4.17877	3.50883	3.57475	3.93767	4.051	4.35691	4.29531	4.10823	4.11208	4.21585	4.13527	3.67375	4.23441
3.20927	3.26793	3.30814	3.20566	3.20867	3.19999	3.02887	3.19414	3.13195	3.2372	3.2198	3.01041	2.73797	2.97946	2.68019	3.36337	3.3851	2.99147	3.26178	3.20478	3.11832	3.1558	2.79921	3.24665
4.73247	4.80124	4.95634	4.98905	4.94105	4.95683	4.67855	4.7641	5.04655	4.94466	5.14237	5.11863	4.63037	4.71559	4.68137	5.13538	5.1349	5.15082	4.83002	4.96231	4.82973	5.06856	4.67578	5.14037
0.279971	0.44285	0.0139312	0.046083	0.0414567	-0.727896	0.473438	-0.580605	0.144247	-0.106092	-0.279747	0.716581	0.359295	-0.0767708	-0.727896	0.0596864	0.165912	0.0139312	0.245584	-0.213452	0.0123599	0.110247	-0.148457	0.0798433
3.41599	3.97946	3.51132	3.20566	3.28505	3.13195	3.51132	3.4511	3.30769	2.68563	3.07335	3.26732	3.33044	3.33771	3.45032	3.42888	3.45288	3.06334	3.63559	3.20756	3.42337	3.00877	3.37282	3.31503
3.93652	3.3905	3.30814	3.13466	3.37887	3.34031	3.58239	3.22084	3.42359	3.01443	3.30769	3.24348	5.06126	4.70413	4.5239	3.03055	3.0336	3.44072	3.54505	3.28461	3.40894	3.18853	4.7631	3.16829
6.94826	7.07477	7.02947	7.04208	7.08453	7.02763	7.11057	7.07841	7.10813	7.09537	6.99384	7.10007	7.20666	6.93784	7.05062	7.08732	7.05567	7.19602	7.0175	7.05142	7.09904	7.06309	7.06504	7.113
-1.02912	-1.02912	-1.02912	-1.02912	-1.02912	-0.727896	-1.02912	-1.02912	-0.727896	-0.779508	-1.02912	-1.02912	-1.02912	-1.02912	-1.02912	-1.02912	-1.02912	-1.02912	-1.02912	-0.928711	-0.928711	-0.945915	-1.02912	-1.02912
3.34835	3.4524	3.32658	3.96137	4.14507	3.84817	3.54524	3.51132	3.48896	3.51057	3.45673	3.83882	4.60015	4.51879	4.50658	3.77563	3.89884	4.00607	3.37578	3.98487	3.51517	3.60204	4.54184	3.89351
-0.279747	-0.157014	0.316444	-0.0889253	0.139951	-0.0542575	-0.406952	-0.580605	0.0294242	0.129857	-0.187765	0.584537	-0.414476	-0.710691	-0.259521	-0.0889253	-0.193234	-1.02912	-0.0401057	-0.00107716	-0.319378	0.175543	-0.461563	-0.437093
-0.554799	-1.02912	-0.414476	-0.248584	0.0414567	-0.0542575	-0.779508	-0.580605	-0.727896	-0.414476	-0.546197	-0.702089	-0.848363	-0.710691	-1.02912	-0.477164	-1.02912	-1.02912	-0.666131	-0.0871283	-0.696003	-0.554254	-0.862724	-0.845134
0.814408	1.28807	0.891986	0.466737	0.544349	0.728745	1.26542	1.36728	1.25327	0.694783	0.526811	0.427197	1.65649	1.29995	1.03871	0.988593	0.891986	1.01308	0.998153	0.579943	1.29532	0.549597	1.33171	0.964552
-1.02912	-1.02912	-1.02912	-1.02912	-1.02912	-1.02912	-1.02912	-1.02912	-1.02912	-1.02912	-1.02912	-1.02912	-0.848363	-1.02912	-1.02912	-1.02912	-1.02912	-1.02912	-1.02912	-1.02912	-1.02912	-1.02912	-0.968867	-1.02912
2.61408	2.70389	2.92502	2.90743	2.54328	2.78857	3.15177	2.76343	2.65163	2.76019	2.92425	2.54143	2.81636	2.80125	2.33251	2.8703	2.70389	2.89659	2.74766	2.74643	2.85561	2.74196	2.65004	2.82359
4.28182	4.14659	4.15428	3.77771	3.90744	4.02655	4.44237	4.37323	4.2625	3.83557	3.84307	3.99737	4.29049	4.17045	4.18471	3.90648	3.50883	4.08222	4.19423	3.9039	4.35937	3.89201	4.21522	3.83251
1.29201	1.28807	1.24233	0.3683	1.09003	1.0067	1.01809	1.46207	1.04722	1.2441	1.22514	1.16212	1.29201	1.0949	1.03871	1.30799	1.72027	1.48716	1.27414	0.821678	1.1758	1.21045	1.14187	1.50514
2.76825	2.6886	2.52211	2.96877	2.82022	2.94616	2.96452	2.1943	2.6361	2.79838	2.94648	2.64037	2.78387	2.62555	3.06334	2.72964	2.94753	2.76126	2.65965	2.91171	2.59831	2.79507	2.82425	2.81281
3.01291	2.85997	2.89724	3.27337	3.06184	3.07545	3.20273	2.49352	2.90117	3.04362	3.29754	2.84701	3.10883	2.85315	3.10851	3.01101	3.13243	2.97192	2.92337	3.13689	2.86581	3.06272	3.02349	3.03845
3.75964	3.7265	3.746	3.27337	3.18951	3.38769	3.64002	3.74643	3.71784	3.25099	3.29002	3.32374	3.76293	3.68384	3.65652	3.64671	3.73235	3.52313	3.74404	3.28352	3.70143	3.28825	3.7011	3.63407
-1.02912	-1.02912	-1.02912	-1.02912	-1.02912	-1.02912	-1.02912	-1.02912	-0.537595	-1.02912	-1.02912	-1.02912	-1.02912	-1.02912	-1.02912	-1.02912	-1.02912	-1.02912	-1.02912	-1.02912	-0.865277	-1.02912	-1.02912	-1.02912
-0.710691	-0.650477	-0.727896	-0.399428	-0.702089	-0.442058	-1.02912	-0.406952	-0.537595	-1.02912	-0.710691	-0.399428	-0.848363	-0.414476	0.110193	-0.0889253	0.00791492	-0.515023	-0.696355	-0.514525	-0.657888	-0.713079	-0.384215	-0.198678
5.06496	4.9835	4.73641	4.94081	4.83212	4.96191	4.89233	5.10751	4.83451	4.97248	4.95718	4.91198	4.96613	4.89571	5.08737	4.94576	5.0105	4.95598	4.92829	4.91161	4.94478	4.94721	4.98307	4.97075
8.28041	8.31745	8.28885	8.53995	8.46477	8.67975	8.2403	8.31745	8.33543	8.36733	8.47293	8.67975	8.16134	8.10795	7.92955	8.54163	8.61145	8.74654	8.29557	8.56149	8.29773	8.50667	8.06628	8.63321
4.63448	4.49316	4.51856	4.61671	4.66738	4.94823	4.7264	4.62415	4.54978	4.78126	4.7872	4.98366	4.43924	4.40141	4.00007	5.01715	4.92363	4.75082	4.54873	4.74411	4.63345	4.85071	4.28024	4.8972
0.96245	1.17851	1.31171	1.37314	0.897463	0.728745	0.879379	0.96245	1.20212	0.897463	1.416	1.06426	0.751857	0.897463	0.747848	0.82407	0.891986	1.21306	1.15089	0.999782	1.01465	1.12591	0.799056	0.976373
6.89315	6.97231	6.95103	7.23933	7.25321	7.27279	7.01842	6.95568	6.96359	7.01161	7.18054	7.01657	7.0512	6.9911	6.83519	7.26297	7.28185	7.18895	6.93883	7.25511	6.97923	7.06957	6.95916	7.24459
-1.02912	-1.02912	-1.02912	-1.02912	-1.02912	-1.02912	-1.02912	-1.02912	-1.02912	-1.02912	-1.02912	-1.02912	-1.02912	-1.02912	-1.02912	-1.02912	-1.02912	-1.02912	-1.02912	-1.02912	-1.02912	-1.02912	-1.02912	-1.02912
0.62708	0.530569	0.564968	0.992888	1.04602	0.620909	1.01809	1.08671	0.868262	1.04078	1.00932	1.16212	1.01809	1.0949	1.28333	0.744683	0.584537	1.09003	0.574206	0.886605	0.991024	1.07074	1.13211	0.806416
0.195179	0.0766105	0.316444	0.165912	0.0414567	0.115206	0.728745	-0.256787	0.423438	0.251879	0.024412	0.716581	0.494785	0.837023	0.265732	0.0596864	0.00791492	-0.753702	0.196078	0.107525	0.298465	0.330957	0.532513	-0.2287
-0.710691	-1.02912	-0.414476	-1.02912	-0.848363	-0.727896	-1.02912	-0.78955	-1.01908	-1.02912	-0.858405	-1.02912	-1.02912	-1.02912	-0.727896	-1.02912	-1.02912	-1.02912	-0.718095	-0.868459	-0.945915	-0.972214	-0.928711	-1.02912
7.54795	7.57971	7.4977	7.62499	7.59415	7.6345	7.58504	7.46567	7.50596	7.43369	7.58409	7.59197	7.49981	7.38236	7.40737	7.64156	7.68543	7.74176	7.54179	7.61788	7.51889	7.53658	7.42985	7.68958
2.97505	3.3793	3.54524	3.18054	3.48926	3.53638	3.51132	3.51132	3.32056	3.41805	3.17829	3.47451	3.18364	3.2187	3.23993	3.3905	3.36768	3.30616	3.29986	3.40206	3.44774	3.35695	3.21409	3.35478
1.58603	0.68457	1.15536	2.24938	1.48903	1.53159	1.20513	1.30999	1.0949	1.04078	1.14897	0.716581	0.564968	0.110193	0.630617	1.30799	1.29424	0.860412	1.14199	1.75667	1.20334	0.968775	0.435259	1.15421
-0.710691	-0.427848	-0.414476	-0.779508	-0.406952	-0.259521	-0.779508	-0.78955	-1.01908	-0.588129	-0.710691	-0.702089	-0.848363	-0.868447	-1.02912	-0.727896	-1.02912	-0.753702	-0.517672	-0.481994	-0.862712	-0.66697	-0.915309	-0.836905
-1.02912	-1.02912	-1.02912	-1.02912	-1.02912	-1.02912	-1.02912	-1.02912	-1.02912	-1.02912	-1.02912	-1.02912	-1.02912	-1.02912	-1.02912	-1.02912	-1.02912	-1.02912	-1.02912	-1.02912	-1.02912	-1.02912	-1.02912	-1.02912
3.4694	3.50205	3.27229	3.2585	3.0409	2.92425	3.58239	3.67543	3.29313	3.03055	2.7894	3.32374	4.24457	4.06715	3.81794	3.11482	3.33601	3.11482	3.41458	3.07455	3.51698	3.0479	4.04322	3.18855
5.53803	5.19469	5.15032	5.02909	4.8864	4.78577	4.8343	5.27438	4.99674	4.84667	4.80838	4.80943	5.6229	5.74676	5.86994	5.05707	5.20936	4.9086	5.29435	4.90042	5.03514	4.82149	5.74654	5.05834
-1.02912	-0.650477	-1.02912	-0.779508	-0.848363	-0.727896	-1.02912	-0.78955	-1.02912	-1.02912	-1.02912	-0.702089	-0.848363	-1.02912	-1.02912	-1.02912	-0.710691	-1.02912	-0.902905	-0.785256	-0.949263	-0.920109	-0.968867	-0.922976
-1.02912	-1.02912	-0.727896	-1.02912	-1.02912	-0.727896	-0.779508	-1.02912	-1.02912	-1.02912	-1.02912	-1.02912	-1.02912	-1.02912	-1.02912	-0.727896	-1.02912	-0.753702	-0.928711	-0.928711	-0.945915	-1.02912	-1.02912	-0.836905
3.02539	2.82022	2.89724	2.92357	2.82022	2.92425	3.01238	2.91418	3.01238	2.7796	3.16636	3.17994	2.75567	3.03326	2.73623	3.03055	2.94753	2.80397	2.91428	2.88935	2.97965	3.04197	2.84172	2.92735
2.39699	2.54284	2.551	2.44628	2.57886	2.74271	2.63745	2.51729	2.80067	2.66572	2.61255	2.90711	2.6112	2.19832	2.63098	2.61631	2.62258	2.76126	2.49694	2.58928	2.6518	2.72846	2.48017	2.66672
2.80958	2.49884	2.58034	2.61329	2.61255	2.85801	2.84009	2.72449	2.76477	2.8333	2.59429	3.03389	2.86336	2.84009	2.80705	2.77399	2.67557	2.78317	2.62959	2.69462	2.77645	2.82049	2.83684	2.74424
3.53575	3.96994	3.60626	3.27337	3.87983	3.56026	3.85088	3.46307	3.7071	3.45306	3.71816	3.54417	3.98439	3.51114	3.64592	3.22319	3.42192	3.73495	3.70398	3.57115	3.67368	3.5718	3.71382	3.46002
2.08401	2.19719	2.75116	2.5157	2.35893	2.6463	2.36425	1.83315	1.83315	2.93176	2.63053	2.6708	2.33457	2.92302	1.7446	2.27494	3.0336	2.44432	2.34412	2.50698	2.01019	2.74436	2.33406	2.58429
0.494785	0.44285	0.564968	-0.248584	0.231763	-0.0542575	0.276213	0.17539	-0.0889253	0.0139312	0.3683	0.279971	0.0139312	0.180858	0.630617	0.204818	0.450311	0.0139312	0.500868	-0.0236929	0.120893	0.220734	0.275135	0.22302
-1.02912	-1.02912	-1.02912	-1.02912	-1.02912	-1.02912	-1.02912	-1.02912	-1.02912	-1.02912	-1.02912	-1.02912	-1.02912	-1.02912	-1.02912	-1.02912	-1.02912	-1.02912	-1.02912	-1.02912	-1.02912	-1.02912	-1.02912	-1.02912
4.7165	4.8835	4.88489	5.04156	4.96894	5.21059	4.81388	5.17569	4.70091	5.00624	4.7872	4.47613	4.25612	4.02133	4.3938	4.35329	4.41643	4.62607	4.82829	5.0737	4.89683	4.75652	4.22375	4.46526
3.43404	3.4659	3.65146	3.42529	3.63786	3.50804	3.77057	3.47594	3.59591	3.3939	3.5389	3.68485	3.69459	3.65113	3.7071	3.25099	3.3851	3.78727	3.51713	3.52373	3.61414	3.53921	3.68427	3.47445
2.64979	2.56749	2.75116	1.88559	2.29876	2.41552	2.47149	2.59429	2.46025	2.38678	2.09736	1.97389	2.67557	2.40813	3.3103	1.95028	1.95695	2.33251	2.65615	2.19996	2.50868	2.15268	2.798	2.07991
3.12349	3.21298	2.94937	3.40258	3.08113	3.3719	3.1855	2.93124	2.88614	3.53389	3.40073	3.74807	3.10883	3.41943	3.10851	3.41663	3.27311	3.36648	3.09528	3.2852	3.00096	3.56089	3.21226	3.35207
4.91901	5.06109	5.0967	5.1804	5.17635	5.01772	5.12567	4.9895	5.2273	5.14542	5.31504	5.26687	5.05537	5.07922	5.40196	4.99964	4.95179	5.17763	5.0256	5.12483	5.11416	5.24244	5.17885	5.04302
6.9618	7.26546	7.06814	6.65077	6.60631	6.45082	6.874	7.16564	7.15996	6.3403	6.25698	6.6125	6.9537	6.79682	7.48023	6.3587	6.40788	6.37505	7.09847	6.5693	7.06653	6.40326	7.07692	6.38055
-0.710691	-1.02912	-1.02912	-1.02912	5.52832	-1.02912	6.27312	-1.02912	-1.02912	-1.02912	-1.02912	-1.02912	-1.02912	-1.02912	-1.02912	-1.02912	-0.710691	-1.02912	-0.922976	1.15669	1.40496	-1.02912	-1.02912	-0.922976
-1.02912	-1.02912	-1.02912	-1.02912	1.416	-1.02912	1.76035	-1.02912	-1.02912	-1.02912	-1.02912	-1.02912	-1.02912	-1.02912	-1.02912	-1.02912	-1.02912	-1.02912	-1.02912	-0.214079	-0.0992941	-1.02912	-1.02912	-1.02912
5.92188	5.86125	5.89456	6.0658	6.02234	6.13759	5.86703	5.8852	5.98715	6.14971	6.00434	6.04334	5.73558	5.99854	6.11199	6.00574	5.96853	5.98356	5.89257	6.07524	5.91313	6.0658	5.9487	5.98594
3.23676	2.60972	2.92502	2.24938	2.52853	2.11718	2.81853	2.98109	2.58156	2.38678	2.16242	1.75304	2.6112	2.86532	3.06334	2.44533	2.05153	2.1943	2.92383	2.29836	2.79373	2.10075	2.84662	2.23039
5.79546	5.67784	5.79693	5.85239	5.89954	5.98963	5.87572	5.69867	5.74009	5.96133	5.92818	5.99732	5.87441	5.76207	5.62469	5.85592	5.8259	5.91013	5.75674	5.91386	5.77149	5.96228	5.75372	5.86398
1.85847	1.77007	1.74116	2.19519	2.1044	1.88106	2.03087	1.73185	1.80226	1.95336	1.91883	1.48903	2.15916	1.75304	1.47057	1.87303	2.05153	1.59148	1.7899	2.06022	1.855	1.78707	1.79426	1.83868
4.9559	5.07934	5.08386	5.05752	5.00363	4.80462	4.97701	5.00062	5.00915	4.78126	4.79872	4.73295	4.83774	4.76368	5.09208	4.84173	4.9923	4.96874	5.0397	4.95526	4.99559	4.77097	4.89783	4.93426
-0.065286	0.0766105	0.564968	0.3683	0.473438	0.392773	0.377905	0.405035	-0.537595	0.617372	0.853443	0.427197	0.0139312	-0.279747	-0.0592698	0.988593	0.296439	0.494785	0.192097	0.411504	0.081782	0.632671	-0.108362	0.593272
3.71595	3.71667	3.80018	4.52664	4.52411	4.3057	4.00073	3.94232	3.82436	3.70752	3.82322	3.73235	5.07323	5.00375	5.03368	4.01982	4.36381	4.26922	3.74427	4.45215	3.92247	3.75436	5.03689	4.21762
3.55926	3.35451	3.34638	3.84227	3.59591	3.50804	3.35882	3.48774	3.50572	3.43113	3.43857	3.5093	3.26575	3.33771	3.58657	3.88892	3.53504	3.59496	3.42005	3.64874	3.45076	3.45967	3.39667	3.67297
3.09005	2.90416	3.32658	3.06184	2.96625	2.74271	2.9955	2.54284	3.01238	2.62956	3.2198	2.3683	2.86336	3.00406	2.9955	2.85315	2.88036	3.00891	3.10693	2.9236	2.85024	2.73922	2.95431	2.91414
4.18977	4.32153	4.28182	4.15169	3.96	4.10194	4.14659	4.35272	4.14507	4.26311	4.10759	4.29531	4.34023	4.71168	4.12093	4.26164	4.00348	4.41085	4.26437	4.07121	4.21479	4.222	4.39095	4.22532
-0.181749	-0.650477	-0.193234	0.046083	0.139951	-0.259521	0.165912	0.0510953	-0.210735	-0.106092	-0.279747	0.584537	0.110193	-0.187765	-0.727896	0.0596864	-0.414476	0.0139312	-0.34182	-0.0244956	0.00209096	0.0662326	-0.268489	-0.113619
-0.848363	-1.02912	-1.02912	-1.02912	-1.02912	-1.02912	-1.02912	-1.02912	-1.02912	-1.02912	-1.02912	-1.02912	-1.02912	-1.02912	-1.02912	-1.02912	-1.02912	-1.02912	-0.968867	-1.02912	-1.02912	-1.02912	-1.02912	-1.02912
-1.02912	-1.02912	-1.02912	-0.563401	-0.848363	-0.727896	-0.779508	-1.02912	-0.727896	-1.02912	-0.858405	-0.702089	-0.848363	-1.02912	-1.02912	-1.02912	-1.02912	-1.02912	-1.02912	-0.71322	-0.845508	-0.863204	-0.968867	-1.02912
2.80958	2.2724	2.32053	2.55522	2.28128	2.15471	2.59269	1.87115	2.09679	2.18595	2.58109	2.1601	4.39003	4.10548	3.52313	1.83315	2.48945	2.78317	2.4675	2.3304	2.18688	2.30905	4.00622	2.36859
1.97529	2.3215	1.97389	1.42055	2.19299	1.15231	1.92252	2.25854	2.15286	1.78453	2.18595	2.1601	2.15916	2.45434	1.53159	2.49444	2.27608	2.30366	2.09023	1.58861	2.11131	2.04353	2.04836	2.35806
-1.02912	-1.02912	-1.02912	-1.02912	-1.02912	-1.02912	-1.02912	-1.02912	-1.02912	-1.02912	-1.02912	-1.02912	-1.02912	-1.02912	-1.02912	-0.727896	-0.710691	-1.02912	-1.02912	-1.02912	-1.02912	-1.02912	-1.02912	-0.822569
3.52504	3.4659	3.11546	3.49083	3.71667	3.67996	3.32015	3.30769	3.61729	3.45306	3.81759	3.52504	3.44882	3.43113	3.60474	3.6571	3.86795	3.54587	3.3688	3.62915	3.41504	3.59856	3.4949	3.69031
-1.02912	-1.02912	-1.02912	-1.02912	-1.02912	-1.02912	-1.02912	-1.02912	-1.02912	-1.02912	-1.02912	-1.02912	-1.02912	-1.02912	-1.02912	-1.02912	-1.02912	-1.02912	-1.02912	-1.02912	-1.02912	-1.02912	-1.02912	-1.02912
1.44468	1.73642	1.78914	2.39855	1.7418	2.32053	1.63509	1.46207	1.58603	1.85653	2.24849	1.97389	1.86751	1.56414	2.03087	2.06197	2.31198	2.30366	1.65675	2.15363	1.56106	2.0263	1.82084	2.22587
3.11205	2.95232	3.05751	3.2313	2.95189	3.14885	3.01238	2.76343	2.93394	3.3822	3.17829	3.32374	3.33044	3.12887	3.06334	3.09826	3.36768	3.21714	3.04063	3.11068	2.90325	3.29474	3.17422	3.22769
2.8248	2.47521	2.551	2.7279	2.61255	2.6463	2.79661	2.59429	2.65163	2.54373	2.73338	2.69969	2.70554	2.69339	2.88036	3.06718	3.0336	2.76126	2.61701	2.66225	2.68084	2.65893	2.75976	2.95401
-0.181749	0.364763	0.316444	-0.248584	-0.0542575	0.115206	0.165912	-0.256787	0.423438	0.540591	0.526811	0.0991649	-0.279747	-0.279747	-0.0592698	0.551448	-0.193234	0.396114	0.166486	-0.0625453	0.110855	0.388856	-0.206255	0.251442
2.8248	2.89312	2.7747	2.96877	3.39917	3.14885	3.24884	2.94815	3.44882	3.45306	3.34638	3.39811	3.04531	2.96452	3.10851	3.53695	3.32035	3.23061	2.83087	3.17226	3.21527	3.39918	3.03945	3.36264
-0.414476	-0.808194	-0.193234	-0.563401	0.0414567	-0.727896	-0.259521	-0.580605	0.346077	-0.588129	-0.0707545	0.279971	-0.0889253	-0.187765	-0.259521	-0.0889253	0.00791492	0.494785	-0.471968	-0.416613	-0.164683	-0.126304	-0.178737	0.137925
4.91572	4.9759	5.15502	5.15714	5.25758	5.08265	5.03368	5.17165	5.14893	5.2519	4.90074	5.04104	5.1507	5.04841	5.14893	4.89562	4.79002	5.02384	5.01555	5.16579	5.11809	5.06456	5.11601	4.90316
-1.02912	-1.02912	-1.02912	-1.02912	-1.02912	-1.02912	-1.02912	-1.02912	-1.02912	-0.779508	-1.02912	-1.02912	-0.702089	-1.02912	-1.02912	-0.727896	-1.02912	-1.02912	-1.02912	-1.02912	-1.02912	-0.945915	-0.920109	-0.928711
-0.710691	-0.808194	-0.193234	-0.779508	-0.702089	-1.02912	-0.779508	-1.02912	-1.01908	-0.588129	-0.710691	-0.702089	-1.02912	-0.414476	-1.02912	-0.727896	-0.414476	-0.515023	-0.570707	-0.836905	-0.942568	-0.66697	-0.824238	-0.552465
6.20765	6.32092	6.30854	6.5119	6.5503	6.34787	6.24587	6.50845	6.32112	6.56297	6.1867	6.34431	6.43334	6.42502	6.41226	6.25102	6.16509	6.38955	6.27904	6.47002	6.35848	6.36466	6.42354	6.26855
-1.02912	-1.02912	-1.02912	-1.02912	-1.02912	-1.02912	-1.02912	-1.02912	-1.02912	-1.02912	-1.02912	-1.02912	-1.02912	-1.02912	-1.02912	-0.727896	-1.02912	-1.02912	-1.02912	-1.02912	-1.02912	-1.02912	-1.02912	-0.928711
1.58603	1.54585	1.07085	1.73991	1.45091	2.0061	1.59597	1.50938	1.25327	1.82028	1.78914	2.44387	1.6248	1.59597	1.03871	1.47362	1.9155	1.73185	1.40091	1.73231	1.45287	2.01777	1.41983	1.70699
2.08401	1.66429	1.69112	1.32586	2.0805	1.92252	1.92252	1.76035	1.92553	1.98335	1.97127	1.55486	1.97529	1.37314	1.84697	1.79195	2.05153	1.59148	1.81314	1.77629	1.86947	1.83649	1.7318	1.81165
2.64979	2.49884	3.01516	3.74807	3.35607	2.85801	2.9955	3.36239	3.27015	3.64688	3.14539	3.32374	3.3687	2.59269	3.13081	2.97946	3.27311	2.95189	2.72126	3.32071	3.20935	3.372	3.03073	3.06816
-0.710691	-0.808194	0.169921	-1.02912	-0.702089	-0.727896	-0.580605	-0.406952	-1.01908	-0.779508	-0.414476	-0.702089	-0.848363	-1.02912	-0.442058	-0.727896	-0.193234	-0.515023	-0.449655	-0.819701	-0.668878	-0.632025	-0.77318	-0.478718
-1.02912	-0.808194	-1.02912	-0.779508	-1.02912	-1.02912	-1.02912	-1.02912	-1.02912	-1.02912	-1.02912	-1.02912	-1.02912	-0.868447	-1.02912	-1.02912	-1.02912	-1.02912	-0.955477	-0.945915	-1.02912	-1.02912	-0.975561	-1.02912
0.62708	1.13784	0.316444	0.466737	1.04602	1.69458	0.564968	0.673684	0.589646	0.897463	1.416	1.06426	0.62708	0.897463	0.522185	0.551448	1.49066	1.48716	0.693789	1.06911	0.609433	1.12591	0.682242	1.17642
2.70314	2.96749	2.8248	2.63488	2.54328	2.69784	2.89659	2.84643	2.43832	2.72512	2.58109	2.75957	2.31731	2.19832	2.70389	2.49444	2.34584	2.61671	2.83181	2.62533	2.72712	2.6886	2.40651	2.48567
0.494785	0.68457	0.450311	0.803101	0.139951	0.82407	0.473438	0.589646	0.589646	0.129857	0.44285	0.427197	0.803101	0.897463	-0.0592698	0.900627	1.22045	0.494785	0.543222	0.589041	0.55091	0.333301	0.547098	0.871955
3.01291	3.15591	3.05751	3.03055	3.29313	3.03804	3.11985	3.22084	3.16004	2.98426	2.94648	1.75304	2.62665	2.49352	2.57065	2.79499	2.78387	3.26071	3.07544	3.12057	3.16691	2.56126	2.56361	2.94653
6.05797	6.14126	6.30854	6.03276	6.33322	6.0243	6.34566	6.18347	6.13725	6.12979	6.29702	6.15461	6.18564	6.11109	5.99509	6.02492	6.22313	6.16913	6.16926	6.13009	6.22213	6.19381	6.09728	6.13906
2.63488	2.80397	2.75116	2.78758	2.6638	2.76508	2.68199	2.70389	2.88614	2.8333	2.87574	2.47521	2.50712	2.64445	2.73623	2.85315	2.51766	2.56749	2.73	2.73882	2.75734	2.72808	2.62927	2.6461
-1.02912	-1.02912	-1.02912	-1.02912	-1.02912	-1.02912	-1.02912	-1.02912	-1.02912	-1.02912	-1.02912	-1.02912	-1.02912	-1.02912	-1.02912	-1.02912	-1.02912	-1.02912	-1.02912	-1.02912	-1.02912	-1.02912	-1.02912	-1.02912
-0.181749	0.276213	0.803101	-0.0889253	0.0414567	0.82407	-0.406952	0.405035	0.803101	0.438842	-0.0707545	-0.106092	0.0139312	-0.279747	0.110193	0.450311	-0.414476	0.148256	0.299188	0.258867	0.267061	0.0873316	-0.0518742	0.0613635
-1.02912	-1.02912	-1.02912	-0.563401	-1.02912	-1.02912	-0.580605	-1.02912	-1.02912	-1.02912	-1.02912	-1.02912	-1.02912	-1.02912	-1.02912	-1.02912	-1.02912	-1.02912	-1.02912	-0.873879	-0.879614	-1.02912	-1.02912	-1.02912
2.41552	2.60972	2.32053	2.6886	3.00406	2.41552	2.17385	2.16242	2.58156	2.91558	2.49723	2.6708	2.23112	2.56102	2.22273	2.833	2.78387	2.72189	2.44859	2.70273	2.30594	2.69454	2.33829	2.77959
2.00991	1.91974	2.16713	2.55522	2.15286	1.416	1.80564	2.2242	2.12328	2.03624	2.03624	2.25048	1.8963	2.06714	2.15286	1.98052	2.62258	2.21871	2.03226	2.04136	2.05104	2.10765	2.03877	2.27394
0.494785	0.276213	0.891986	1.09721	0.95051	1.0067	0.879379	0.897463	0.803101	1.34222	0.96245	0.846952	0.803101	0.837023	1.122	1.14219	0.803101	0.943967	0.554328	1.01814	0.859981	1.05054	0.920707	0.963084
0.564968	0.953675	0.988593	1.15536	0.846952	0.265732	0.728745	1.08671	1.0949	0.694783	1.09003	0.96245	0.803101	1.01308	0.747848	0.82407	1.72027	0.766213	0.835745	0.756014	0.970118	0.915754	0.854675	1.10352
2.79581	2.89312	2.63666	2.33014	1.69112	2.41552	2.63745	3.15474	2.51912	1.85653	2.14355	2.3683	2.81636	2.82746	2.92647	2.49444	1.866	2.46974	2.77519	2.1456	2.77044	2.12279	2.85676	2.27673
3.14566	3.29002	3.41686	3.13466	3.19999	3.34031	3.07843	3.37334	3.39029	3.11546	3.14539	3.06068	3.13195	3.07216	3.01636	3.17929	3.13243	3.2458	3.28418	3.22499	3.28069	3.10718	3.07349	3.18584
2.6867	2.78474	2.75116	2.5157	2.51266	1.96529	2.59269	2.34215	2.32433	2.48032	2.35797	2.3683	2.43284	2.30582	2.40184	2.39332	2.67557	2.78317	2.74087	2.33122	2.41973	2.4022	2.38017	2.61735
6.42139	6.45212	6.48647	6.44223	6.69093	6.3587	6.64919	6.44677	6.5042	6.63771	6.64587	6.51575	6.62453	6.51086	6.40211	6.48582	6.45926	6.53314	6.45333	6.49729	6.53339	6.59978	6.5125	6.49274
-0.065286	-0.650477	-0.727896	-0.563401	-0.702089	-0.259521	-0.259521	-1.02912	-0.537595	-1.02912	-0.414476	-0.702089	-1.02912	-0.868447	-0.442058	-1.02912	-0.710691	-1.02912	-0.481219	-0.508337	-0.608745	-0.715228	-0.779874	-0.922976
-1.02912	-1.02912	-1.02912	-0.779508	-1.02912	-1.02912	-1.02912	-0.78955	-1.02912	-1.02912	-1.02912	-1.02912	-0.848363	-1.02912	-1.02912	-1.02912	-1.02912	-1.02912	-1.02912	-0.945915	-0.949263	-1.02912	-0.968867	-1.02912
3.26027	3.33167	3.09603	3.14962	3.40682	3.35677	2.97946	3.19414	3.2585	3.5003	3.54744	3.22114	3.09311	3.26897	3.34989	3.40258	3.3851	3.37887	3.22932	3.3044	3.14404	3.42296	3.23732	3.38885
-0.710691	-1.02912	-0.727896	-1.02912	-1.02912	-1.02912	-0.580605	-1.02912	-1.01908	-1.02912	-0.710691	-1.02912	-1.02912	-0.868447	-0.727896	-0.727896	-1.02912	-1.02912	-0.822569	-1.02912	-0.876267	-0.922976	-0.875154	-0.928711
-1.02912	-1.02912	-1.02912	-1.02912	-1.02912	-1.02912	-1.02912	-1.02912	-0.727896	-1.02912	-1.02912	-1.02912	-1.02912	-0.868447	-1.02912	-1.02912	-1.02912	-1.02912	-1.02912	-1.02912	-0.928711	-1.02912	-0.975561	-1.02912
6.52466	6.47386	6.5334	6.4039	6.54838	6.38345	6.59183	6.43654	6.5965	6.50321	6.55846	6.42984	6.5193	6.58754	6.49539	6.47405	6.55277	6.39386	6.51064	6.44524	6.54162	6.49717	6.53408	6.47356
-1.02912	-1.02912	-1.02912	-1.02912	-1.02912	-1.02912	-1.02912	-1.02912	-1.02912	-1.02912	-1.02912	-1.02912	-1.02912	-1.02912	-1.02912	-1.02912	-1.02912	-1.02912	-1.02912	-1.02912	-1.02912	-1.02912	-1.02912	-1.02912
0.751857	0.44285	0.677024	0.924197	0.473438	0.265732	0.165912	0.405035	-0.0889253	0.251879	0.96245	0.716581	0.184867	0.732665	0.110193	1.06426	0.694783	0.494785	0.62391	0.554456	0.160674	0.643637	0.342575	0.751277
-0.848363	-0.650477	-1.02912	-0.779508	-0.16303	0.519178	-0.406952	-0.580605	-0.0889253	-1.02912	-0.187765	-0.399428	-0.279747	-0.279747	-1.02912	-0.727896	-1.02912	-0.306659	-0.842653	-0.14112	-0.358828	-0.538771	-0.529538	-0.687891
-1.02912	-0.808194	-1.02912	-1.02912	-0.702089	-0.727896	-1.02912	-0.78955	-1.02912	-0.779508	-0.858405	-1.02912	-1.02912	-1.02912	-0.727896	-1.02912	-1.02912	-1.02912	-0.955477	-0.819701	-0.949263	-0.88901	-0.928711	-1.02912
0.494785	1.01308	0.891986	0.865089	0.673684	1.08571	0.947504	0.17539	0.803101	0.897463	1.22514	1.75304	0.96245	0.732665	-0.0592698	0.647431	1.29424	1.26718	0.799949	0.874828	0.641998	1.29188	0.545282	1.06962
3.71595	3.76258	4.05605	3.91297	3.84227	3.6175	3.73235	3.73576	3.74643	3.3939	3.67996	3.6069	3.89969	3.56201	3.55566	3.81965	3.65146	3.85123	3.84486	3.79091	3.73818	3.56025	3.67245	3.77411
1.06426	1.13784	1.51646	1.09721	1.17757	1.08571	1.52331	1.26542	1.86751	1.19774	1.33948	0.427197	1.33026	1.01308	1.53159	1.19899	1.06677	0.860412	1.23952	1.12016	1.55208	0.988139	1.29164	1.04206
-1.02912	-1.02912	-1.02912	-1.02912	-1.02912	-1.02912	-1.02912	-1.02912	-1.02912	-1.02912	-1.02912	-1.02912	-1.02912	-1.02912	-1.02912	-1.02912	-1.02912	-1.02912	-1.02912	-1.02912	-1.02912	-1.02912	-1.02912	-1.02912
6.07757	6.1399	6.03184	6.05603	6.15739	6.0204	6.23269	6.15548	6.18347	6.22947	6.04624	6.07775	6.24129	6.02362	6.18155	5.95453	5.98356	5.97388	6.0831	6.07794	6.19055	6.11782	6.14882	5.97065
-0.848363	-0.650477	-0.414476	-0.779508	-1.02912	-1.02912	-1.02912	-1.02912	-0.727896	0.0139312	-0.858405	-0.702089	-0.848363	-0.868447	-0.727896	-0.727896	-0.710691	-1.02912	-0.637772	-0.945915	-0.928711	-0.515521	-0.814902	-0.822569
-1.02912	-1.02912	-1.02912	-1.02912	-1.02912	-1.02912	-1.02912	-1.02912	-1.02912	-0.779508	-1.02912	-1.02912	-1.02912	-1.02912	-1.02912	-1.02912	-1.02912	-1.02912	-1.02912	-1.02912	-1.02912	-0.945915	-1.02912	-1.02912
1.15536	1.07674	1.15536	0.466737	0.794568	0.728745	1.59597	0.82407	1.58603	1.48716	0.853443	0.427197	0.279971	1.45459	1.47057	0.900627	0.296439	-0.14486	1.12915	0.66335	1.33536	0.922599	1.06838	0.350736
4.1602	4.39206	4.22651	4.59032	4.39063	4.20698	4.29531	4.38604	4.48525	4.41593	4.50746	4.47613	3.63438	3.7247	4.04673	4.35914	4.71112	4.53775	4.25959	4.39598	4.38887	4.46651	3.80194	4.53601
-0.279747	-0.157014	-1.02912	-0.563401	-0.16303	-0.442058	-1.02912	-0.78955	-0.727896	-0.588129	-0.546197	-0.399428	-0.702089	0.110193	-0.259521	-0.259521	-0.414476	-0.515023	-0.488627	-0.389497	-0.848855	-0.511251	-0.283806	-0.39634
4.39475	4.5907	4.83587	4.45648	4.54615	4.70374	4.60424	4.63958	4.71581	4.70663	4.49933	4.42703	4.49721	4.46316	4.55344	4.56008	4.50042	4.54978	4.6071	4.56879	4.65321	4.54433	4.5046	4.53676
-0.414476	-0.279747	-0.727896	-0.0889253	-0.537595	0.115206	-0.406952	-0.580605	-0.0889253	-0.588129	-0.0707545	0.279971	-0.848363	-0.710691	0.110193	0.204818	-0.193234	-1.02912	-0.47404	-0.170438	-0.358828	-0.126304	-0.482953	-0.339178
-1.02912	-0.808194	-1.02912	-0.248584	-0.0542575	-0.442058	-0.406952	-0.406952	-0.537595	-0.588129	-0.710691	-1.02912	-1.02912	-0.710691	-0.259521	-0.259521	-0.710691	-0.753702	-0.955477	-0.2483	-0.4505	-0.77598	-0.666444	-0.574638
4.41731	4.49316	4.39988	4.4146	4.26904	4.21542	4.58571	4.35272	4.519	4.21485	4.41593	4.00963	4.65095	4.45242	4.57557	4.28706	4.41643	4.17877	4.43678	4.29969	4.48581	4.21347	4.55965	4.29409
-0.710691	-1.02912	-0.727896	-0.779508	-0.848363	-1.02912	-0.406952	-1.02912	-0.727896	-0.588129	-0.858405	-1.02912	-0.848363	-0.868447	-0.727896	-1.02912	-1.02912	-1.02912	-0.822569	-0.885663	-0.721322	-0.825217	-0.814902	-1.02912
-1.02912	-1.02912	-1.02912	-1.02912	-1.02912	-1.02912	-1.02912	-1.02912	-1.02912	-1.02912	-1.02912	-1.02912	-1.02912	-1.02912	-1.02912	-1.02912	-1.02912	-1.02912	-1.02912	-1.02912	-1.02912	-1.02912	-1.02912	-1.02912
5.65187	5.62213	5.66362	5.44636	5.65746	5.41627	5.68945	5.58287	5.66014	5.62046	5.68283	5.45725	5.76997	5.58418	5.44636	5.40268	5.56143	5.55966	5.64587	5.5067	5.64415	5.58685	5.60017	5.50792
-0.414476	-0.650477	-0.727896	-0.399428	-0.702089	-0.259521	-0.580605	-1.02912	-0.0889253	-0.779508	-0.710691	0.279971	0.184867	-0.554799	0.265732	-0.477164	-0.193234	-0.515023	-0.597616	-0.45368	-0.566216	-0.403409	-0.0347331	-0.39514
0.694783	0.82407	0.169921	0.803101	0.794568	0.519178	0.276213	0.296439	0.423438	1.19774	1.14897	0.846952	0.564968	0.606676	0.522185	1.25567	0.450311	0.148256	0.562925	0.705616	0.33203	1.06455	0.56461	0.61808
4.48525	4.28599	4.74479	5.24083	5.02896	4.91645	4.4307	4.29543	4.29734	4.89174	4.89653	4.44401	4.06463	4.13177	4.1002	4.60447	4.80327	4.63754	4.50534	5.06208	4.34116	4.74409	4.09887	4.68176
-0.065286	-0.0340678	0.450311	0.803101	0.473438	0.392773	0.276213	-0.256787	0.248121	0.346077	0.803101	0.584537	0.184867	0.110193	0.394443	1.14219	0.165912	0.602382	0.116986	0.556437	0.0891825	0.577905	0.229835	0.636827
0.494785	0.276213	-0.193234	0.276213	0.405035	0.82407	0.0354405	0.494785	0.0294242	0.438842	0.292902	0.427197	0.110193	0.271201	0.265732	0.0596864	0.00791492	0.148256	0.192588	0.501773	0.18655	0.386313	0.215709	0.0719524
4.82543	4.71559	4.61671	4.37821	4.20779	4.38455	4.4187	4.84832	4.5816	4.05783	4.2672	4.44401	4.87542	4.86846	4.86388	4.35914	4.46305	4.48525	4.71924	4.32351	4.61621	4.25635	4.86925	4.43581
2.3001	2.85997	2.42298	1.91792	2.1044	2.03771	2.25136	2.32053	2.47854	2.50057	2.28508	2.60972	2.47149	2.64445	2.33251	2.72964	2.37709	2.51948	2.52769	2.02001	2.35014	2.46512	2.48282	2.54207
3.57714	3.66258	3.54524	4.10397	3.79851	3.72815	3.61901	3.79834	3.72746	3.69082	3.67996	3.68485	3.79983	3.6359	3.7071	3.5868	3.55034	3.85123	3.59498	3.87688	3.71494	3.68521	3.71428	3.66279
5.05687	4.8835	4.80906	4.56026	4.39663	4.53207	4.69896	5.04082	4.67855	4.15972	4.29508	4.27219	5.09872	5.05851	5.19647	4.64087	4.64617	4.51879	4.91648	4.49632	4.80611	4.24233	5.1179	4.60195
-1.02912	-1.02912	-1.02912	-1.02912	-1.02912	-1.02912	-1.02912	-1.02912	-1.02912	-1.02912	-1.02912	-1.02912	-1.02912	-1.02912	-1.02912	-1.02912	-1.02912	-1.02912	-1.02912	-1.02912	-1.02912	-1.02912	-1.02912	-1.02912
3.8834	3.86592	4.22651	4.69068	4.46988	4.2594	4.01664	3.93212	3.81255	4.33176	4.42509	3.88484	3.50883	3.53575	3.52313	4.051	4.37907	4.04723	3.99194	4.47332	3.92044	4.2139	3.52257	4.1591
6.44257	6.4462	6.58817	6.87549	6.65632	6.57738	6.40683	6.60568	6.39093	6.60153	6.46203	6.38814	6.29144	6.18708	6.38421	6.70422	6.66876	6.46158	6.49231	6.70306	6.46781	6.4839	6.28758	6.61152
-1.02912	-1.02912	-1.02912	-1.02912	-1.02912	-1.02912	-1.02912	-1.02912	-1.02912	-1.02912	-1.02912	-1.02912	-1.02912	-1.02912	-1.02912	-1.02912	-1.02912	-1.02912	-1.02912	-1.02912	-1.02912	-1.02912	-1.02912	-1.02912
-1.02912	-1.02912	-1.02912	-1.02912	-1.02912	-1.02912	-1.02912	-1.02912	-1.02912	-1.02912	-1.02912	-1.02912	-1.02912	-1.02912	-1.02912	-1.02912	-1.02912	-1.02912	-1.02912	-1.02912	-1.02912	-1.02912	-1.02912	-1.02912
3.85287	3.97946	3.97749	4.11233	3.89443	4.16418	3.85088	3.81965	4.16471	4.11014	3.97303	4.12567	3.81341	3.71667	3.92627	3.98119	4.18587	4.06554	3.93661	4.05698	3.94508	4.06961	3.81878	4.07753
-1.02912	-1.02912	-1.02912	-1.02912	-1.02912	-0.727896	-0.779508	-1.02912	-1.01908	-0.779508	-1.02912	-1.02912	-1.02912	-0.710691	-1.02912	-1.02912	-0.710691	-1.02912	-1.02912	-0.928711	-0.942568	-0.945915	-0.922976	-0.922976
-0.710691	-0.427848	-0.193234	0.046083	0.473438	0.115206	-0.406952	-0.78955	-0.210735	-0.259521	0.12523	-0.399428	-0.414476	-0.187765	-0.0592698	0.0596864	-0.414476	0.148256	-0.443924	0.211576	-0.469079	-0.177906	-0.220504	-0.0688445
7.58803	7.75775	7.59586	7.66286	7.74978	7.66123	7.87697	7.79949	7.78246	7.84346	7.66714	7.53486	7.61558	7.51909	7.87814	7.60179	7.50667	7.39646	7.64722	7.69129	7.81964	7.68182	7.67094	7.50164
-1.02912	-1.02912	-0.727896	-0.0889253	-0.259521	-0.727896	-0.779508	-0.580605	-1.02912	-0.779508	-0.187765	-0.399428	-0.848363	-0.554799	-0.727896	-0.477164	-1.02912	0.0139312	-0.928711	-0.358781	-0.796411	-0.455567	-0.710352	-0.49745
-0.554799	-0.157014	0.450311	-0.0889253	0.139951	-0.442058	-0.779508	-0.0767708	0.0294242	0.694783	0.292902	0.427197	0.359295	0.0139312	-0.442058	-0.259521	0.584537	-0.14486	-0.0871676	-0.130344	-0.275618	0.471627	-0.0229439	0.0600521
5.0681	4.96051	5.11765	5.22962	5.16617	5.1311	4.86743	5.17165	5.1676	5.22273	5.01096	5.1589	5.1078	5.20834	5.36462	5.40268	5.25021	5.18122	5.04875	5.17563	5.06889	5.13086	5.22692	5.27804
-1.02912	-1.02912	-1.02912	-1.02912	-1.02912	-1.02912	-1.02912	-1.02912	-1.02912	-1.02912	-1.02912	-1.02912	-1.02912	-1.02912	-1.02912	-1.02912	-1.02912	-1.02912	-1.02912	-1.02912	-1.02912	-1.02912	-1.02912	-1.02912
-1.02912	-1.02912	-1.02912	-1.02912	-1.02912	-1.02912	-1.02912	-1.02912	-0.727896	-1.02912	-1.02912	-1.02912	-1.02912	-1.02912	-1.02912	-1.02912	-1.02912	-1.02912	-1.02912	-1.02912	-0.928711	-1.02912	-1.02912	-1.02912
4.93478	4.89772	4.77351	5.07705	4.93099	5.0374	4.7264	4.82459	4.56698	4.77215	4.85235	4.87113	4.5864	4.83737	4.75222	4.78524	4.74401	5.04503	4.86867	5.01515	4.70599	4.83188	4.72533	4.85809
-1.02912	-1.02912	-1.02912	-1.02912	-1.02912	-1.02912	-1.02912	-1.02912	-1.02912	-1.02912	-1.02912	-1.02912	-1.02912	-1.02912	-1.02912	-1.02912	-1.02912	-1.02912	-1.02912	-1.02912	-1.02912	-1.02912	-1.02912	-1.02912
4.66281	4.62228	4.47632	4.7734	4.59413	4.81219	4.44237	4.57135	4.23545	4.49422	4.48525	4.57157	4.22825	4.54549	4.49034	4.41838	4.4544	4.80096	4.58714	4.72657	4.41639	4.51701	4.42136	4.55791
0.024412	0.530569	1.07085	0.466737	1.09003	0.82407	1.09003	0.296439	1.0949	0.694783	0.853443	0.716581	0.910033	1.06426	0.394443	0.0596864	0.00791492	1.09003	0.541943	0.793612	0.827121	0.754936	0.789581	0.385877
6.00878	5.92188	5.85854	5.7719	5.93297	5.70003	6.09451	5.7214	5.87091	5.88992	6.08802	5.8785	5.98189	6.05375	5.90124	6.01366	5.94423	5.96105	5.92973	5.80163	5.89561	5.95215	5.97896	5.97298
1.37113	1.33026	1.07085	1.46502	1.25327	0.620909	1.323	0.96245	1.46314	1.09003	0.853443	1.69112	1.20024	0.78854	1.20513	1.36891	0.584537	1.48716	1.25741	1.11307	1.24953	1.21153	1.06464	1.14687
-1.02912	-1.02912	-1.02912	-1.02912	-1.02912	-1.02912	-1.02912	-1.02912	-1.02912	-1.02912	-1.02912	-1.02912	-1.02912	-1.02912	-1.02912	-1.02912	-1.02912	-0.753702	-1.02912	-1.02912	-1.02912	-1.02912	-1.02912	-0.937313
3.47934	3.4228	3.59325	3.34237	3.45163	3.30769	3.69579	3.52432	3.68698	3.58938	3.62998	3.68485	3.25306	3.51114	3.29108	3.67655	3.50883	3.27695	3.49847	3.36723	3.6357	3.63473	3.35176	3.48744
-0.710691	-0.808194	-0.727896	-0.779508	-0.702089	-1.02912	-0.779508	-0.580605	-1.01908	-1.02912	-1.02912	-1.02912	-0.848363	-0.868447	-0.442058	-1.02912	-0.710691	-1.02912	-0.748927	-0.836905	-0.793063	-1.02912	-0.719622	-0.922976
-0.848363	-0.650477	-0.727896	-0.563401	-1.02912	-1.02912	-1.02912	-1.02912	-0.727896	-1.02912	-0.710691	-1.02912	-0.279747	-0.868447	-0.259521	-0.477164	-1.02912	-0.753702	-0.742245	-0.873879	-0.928711	-0.922976	-0.469238	-0.753328
-1.02912	-1.02912	-1.02912	-1.02912	-1.02912	-1.02912	-1.02912	-1.02912	-1.02912	-1.02912	-1.02912	-1.02912	-1.02912	-1.02912	-1.02912	-1.02912	-1.02912	-1.02912	-1.02912	-1.02912	-1.02912	-1.02912	-1.02912	-1.02912
-1.02912	-0.808194	-0.727896	-0.779508	-1.02912	-1.02912	-1.02912	-1.02912	-0.727896	-1.02912	-0.858405	-1.02912	-0.546197	-0.868447	-0.442058	-0.727896	-1.02912	-1.02912	-0.85507	-0.945915	-0.928711	-0.972214	-0.6189	-0.928711
-1.02912	-1.02912	-1.02912	-1.02912	-1.02912	-1.02912	-1.02912	-1.02912	-1.02912	-1.02912	-1.02912	-1.02912	-1.02912	-1.02912	-1.02912	-1.02912	-1.02912	-1.02912	-1.02912	-1.02912	-1.02912	-1.02912	-1.02912	-1.02912
2.43929	2.45434	2.46025	2.49444	2.49648	2.07431	2.66266	2.54284	2.56102	2.38678	2.2053	2.412	2.35893	2.45434	2.68019	1.95028	2.48945	2.74119	2.45129	2.35508	2.58884	2.33469	2.49782	2.39364
-1.02912	-1.02912	-1.02912	-1.02912	-1.02912	-1.02912	-1.02912	-1.02912	-1.02912	-1.02912	-1.02912	-1.02912	-1.02912	-1.02912	-1.02912	-1.02912	-1.02912	-1.02912	-1.02912	-1.02912	-1.02912	-1.02912	-1.02912	-1.02912
-1.02912	-1.02912	-1.02912	-1.02912	-1.02912	-1.02912	-1.02912	-1.02912	-1.02912	-1.02912	-1.02912	-1.02912	-1.02912	-1.02912	-1.02912	-1.02912	-1.02912	-1.02912	-1.02912	-1.02912	-1.02912	-1.02912	-1.02912	-1.02912
4.10369	4.32153	4.06554	4.27317	4.09354	4.09298	4.11678	4.0143	4.15169	4.29938	4.09354	4.26011	4.08272	3.95772	4.31842	4.15635	4.07341	4.04723	4.16358	4.15323	4.09426	4.21768	4.11962	4.09233
3.30236	3.4228	3.15788	3.49083	3.26122	3.52266	3.42792	3.30769	3.17514	3.08958	3.26071	3.49083	2.94511	3.18522	2.92647	3.55034	3.43907	3.52313	3.29435	3.42491	3.30358	3.28037	3.01893	3.50418
3.03672	2.6886	2.85152	2.65163	2.79199	2.59189	2.89659	2.74046	2.74271	2.93176	2.95594	2.72708	2.56272	2.70389	3.03926	3.17929	2.90303	2.80397	2.85895	2.6785	2.79326	2.87159	2.76862	2.9621
5.89027	5.95825	5.86296	6.17106	6.15919	6.09841	5.8564	5.80744	5.78234	5.98928	6.2309	6.08781	5.9184	6.02362	5.73189	6.27997	6.30826	6.14627	5.90383	6.14289	5.8154	6.10266	5.8913	6.24483
3.28374	3.58298	3.22084	3.64671	3.83777	3.57431	3.50066	3.59325	3.3793	3.57814	3.5389	3.77479	3.47977	3.51114	3.25461	3.80018	3.65146	3.57409	3.36252	3.68626	3.49107	3.63061	3.41517	3.67524
-0.065286	0.276213	0.450311	0.276213	-0.0542575	0.392773	-0.10108	0.296439	0.346077	0.251879	0.12523	0.427197	0.110193	0.271201	0.265732	0.204818	0.694783	0.943967	0.220413	0.20491	0.180479	0.268102	0.215709	0.614522
2.76825	2.8777	2.49444	2.85538	2.6638	2.72342	2.19832	2.36384	2.76477	2.38678	2.41291	1.69112	2.58034	2.97946	2.57065	2.39332	2.67557	2.36068	2.71346	2.74753	2.44231	2.1636	2.71015	2.47652
-0.181749	0.0766105	-0.193234	-0.399428	-0.259521	-0.0542575	-0.259521	0.0510953	-0.210735	-0.106092	-0.187765	0.279971	-0.279747	-0.187765	-0.442058	-0.727896	0.00791492	0.602382	-0.0994574	-0.237736	-0.13972	-0.00462866	-0.30319	-0.0391996
-1.02912	-0.427848	-1.02912	-0.248584	-0.537595	-0.442058	-1.02912	-1.02912	-1.01908	-1.02912	-0.546197	-1.02912	-1.02912	-0.868447	-1.02912	-0.259521	-0.193234	-0.14486	-0.828695	-0.409412	-1.02577	-0.868145	-0.975561	-0.199205
-0.848363	-1.02912	-1.02912	-1.02912	-1.02912	-1.02912	-0.779508	-1.02912	-1.02912	-1.02912	-0.858405	-1.02912	-1.02912	-0.868447	-0.442058	-1.02912	-1.02912	-1.02912	-0.968867	-1.02912	-0.945915	-0.972214	-0.779874	-1.02912
-1.02912	-1.02912	-1.02912	-1.02912	-1.02912	-1.02912	-1.02912	-1.02912	-1.02912	-1.02912	-1.02912	-1.02912	-1.02912	-1.02912	-1.02912	-1.02912	-1.02912	-1.02912	-1.02912	-1.02912	-1.02912	-1.02912	-1.02912	-1.02912
-1.02912	-1.02912	-1.02912	-1.02912	-1.02912	-1.02912	-1.02912	-1.02912	-1.02912	-1.02912	-1.02912	-1.02912	-1.02912	-1.02912	-1.02912	-1.02912	-1.02912	-1.02912	-1.02912	-1.02912	-1.02912	-1.02912	-1.02912	-1.02912
-0.279747	-0.650477	0.0139312	-0.399428	-0.0542575	-0.259521	-0.580605	-0.580605	-0.0889253	-0.779508	-0.546197	-0.702089	-0.702089	-0.279747	-0.727896	-0.727896	-0.414476	-0.306659	-0.305431	-0.237736	-0.416712	-0.675932	-0.569911	-0.48301
-1.02912	-1.02912	-1.02912	-1.02912	-1.02912	-1.02912	-1.02912	-1.02912	-1.02912	-1.02912	-1.02912	-1.02912	-1.02912	-1.02912	-1.02912	-1.02912	-1.02912	-1.02912	-1.02912	-1.02912	-1.02912	-1.02912	-1.02912	-1.02912
-1.02912	-1.02912	-1.02912	-1.02912	-1.02912	-1.02912	-1.02912	-1.02912	-1.02912	-1.02912	-1.02912	-1.02912	-1.02912	-1.02912	-1.02912	-1.02912	-1.02912	-0.753702	-1.02912	-1.02912	-1.02912	-1.02912	-1.02912	-0.937313
3.26027	3.27805	3.18054	3.30418	3.32454	3.18364	3.36949	3.16815	3.50572	3.32215	3.53017	3.43456	3.26575	2.86532	2.90363	3.33674	3.50883	3.29108	3.23962	3.27078	3.34779	3.42896	3.01157	3.37888
-1.02912	-0.808194	-1.02912	-1.02912	-1.02912	-1.02912	-1.02912	-1.02912	-1.02912	-1.02912	-1.02912	-1.02912	-0.848363	-0.868447	-1.02912	-1.02912	-1.02912	-1.02912	-0.955477	-1.02912	-1.02912	-1.02912	-0.915309	-1.02912
6.55524	6.51309	6.56725	6.54268	6.55966	6.65543	6.4723	6.52347	6.47187	6.68632	6.87443	6.72612	6.20626	6.4082	6.15827	6.74981	6.69632	6.52012	6.54519	6.58592	6.48921	6.76229	6.25758	6.65541
-1.02912	-1.02912	-1.02912	-1.02912	-1.02912	-1.02912	-1.02912	-1.02912	-1.02912	-1.02912	-1.02912	-1.02912	-1.02912	-1.02912	-1.02912	-1.02912	-1.02912	-1.02912	-1.02912	-1.02912	-1.02912	-1.02912	-1.02912	-1.02912
-1.02912	-1.02912	-1.02912	-1.02912	-1.02912	-1.02912	-1.02912	-1.02912	-1.01908	-1.02912	-1.02912	-0.702089	-1.02912	-1.02912	-1.02912	-1.02912	-1.02912	-1.02912	-1.02912	-1.02912	-1.02577	-0.920109	-1.02912	-1.02912
9.05057	9.16581	9.1502	9.17939	9.13438	9.1181	9.14282	9.06004	9.12899	9.34982	9.1502	9.06735	9.17939	9.08799	9.25099	9.08799	9.0804	8.92378	9.12219	9.14395	9.11062	9.18912	9.17279	9.03072
1.15536	1.73642	1.57664	1.27287	1.416	1.63509	1.80564	1.69112	1.20212	1.53159	0.96245	1.06426	1.29201	1.52681	1.79909	1.52331	1.15119	1.09003	1.48947	1.44132	1.5663	1.1861	1.5393	1.25485
-1.02912	-1.02912	-1.02912	-1.02912	-1.02912	-1.02912	-1.02912	-1.02912	-1.01908	-1.02912	-1.02912	-1.02912	-1.02912	-1.02912	-0.727896	-1.02912	-1.02912	-1.02912	-1.02912	-1.02912	-1.02577	-1.02912	-0.928711	-1.02912
6.69632	6.81862	6.68095	7.0702	6.92357	6.97049	6.72055	6.87317	6.80203	6.834	6.95269	6.88321	6.867	6.70638	6.65962	7.06678	7.01345	7.10435	6.73196	6.98808	6.79858	6.88997	6.74433	7.06152
1.15536	0.953675	1.38064	1.46502	1.52503	1.22045	1.68149	1.36728	1.29879	1.2441	1.09003	1.16212	1.44662	1.29995	1.47057	0.647431	1.81429	1.15536	1.16322	1.4035	1.44919	1.16542	1.40571	1.20569
-0.554799	-0.808194	-0.414476	-0.779508	-0.406952	-0.259521	-0.580605	-0.406952	-1.01908	-0.779508	-0.546197	-0.106092	-1.02912	-0.554799	-1.02912	-0.477164	-0.414476	-0.515023	-0.59249	-0.481994	-0.668878	-0.477266	-0.871012	-0.468888
6.7196	6.91521	6.93532	6.63061	6.66044	6.61809	6.84686	7.08057	6.93324	6.64556	6.55246	6.51054	6.75461	6.61874	6.78329	6.51249	6.5239	6.59746	6.85671	6.63638	6.95355	6.56952	6.71888	6.54462
2.63488	3.18951	2.42298	2.5157	2.73338	3.07545	3.01238	2.78505	3.16004	2.86336	2.89752	2.54143	2.833	2.82746	3.33065	2.6867	3.0336	2.97192	2.74912	2.77484	2.98582	2.76744	2.99704	2.89741
0.279971	0.169921	0.677024	0.865089	0.405035	0.91927	0.377905	0.494785	0.673684	0.251879	1.05356	0.96245	0.359295	0.606676	0.522185	0.0596864	0.891986	0.396114	0.375639	0.729798	0.515458	0.755963	0.496052	0.449262
5.633	5.68278	5.64692	5.66912	5.69014	5.55527	5.46102	5.57555	5.64074	5.65224	5.74531	5.59174	5.62773	5.80092	5.62831	5.70385	5.73117	5.65202	5.65423	5.63818	5.5591	5.6631	5.68565	5.69568
-1.02912	-1.02912	-1.02912	-1.02912	-1.02912	-1.02912	-1.02912	-1.02912	-1.02912	-1.02912	-1.02912	-1.02912	-1.02912	-1.02912	-1.02912	-1.02912	-1.02912	-1.02912	-1.02912	-1.02912	-1.02912	-1.02912	-1.02912	-1.02912
-0.848363	-0.808194	-1.02912	-1.02912	-0.848363	-1.02912	-0.779508	-1.02912	-1.02912	-0.588129	-0.414476	-1.02912	-0.848363	-0.279747	-0.727896	-0.477164	-0.710691	-0.306659	-0.895225	-0.968867	-0.945915	-0.677241	-0.618668	-0.498171
-1.02912	-1.02912	-1.02912	-1.02912	-1.02912	-1.02912	-1.02912	-1.02912	-1.02912	-1.02912	-1.02912	-1.02912	-1.02912	-1.02912	-1.02912	-1.02912	-1.02912	-1.02912	-1.02912	-1.02912	-1.02912	-1.02912	-1.02912	-1.02912
-1.02912	-1.02912	-1.02912	-1.02912	-1.02912	-1.02912	-1.02912	-1.02912	-1.02912	-1.02912	-1.02912	-1.02912	-1.02912	-1.02912	-1.02912	-1.02912	-1.02912	-1.02912	-1.02912	-1.02912	-1.02912	-1.02912	-1.02912	-1.02912
-1.02912	-1.02912	-1.02912	-1.02912	-1.02912	-0.727896	-1.02912	-1.02912	-1.02912	-1.02912	-1.02912	-1.02912	-1.02912	-1.02912	-1.02912	-1.02912	-1.02912	-1.02912	-1.02912	-0.928711	-1.02912	-1.02912	-1.02912	-1.02912
-1.02912	-0.808194	-1.02912	-1.02912	-0.848363	-1.02912	-0.779508	-1.02912	-1.02912	-1.02912	-1.02912	-1.02912	-1.02912	-1.02912	-0.727896	-0.727896	-1.02912	-1.02912	-0.955477	-0.968867	-0.945915	-1.02912	-0.928711	-0.928711
-1.02912	-0.808194	-1.02912	-1.02912	-0.848363	-1.02912	-0.779508	-1.02912	-1.02912	-1.02912	-1.02912	-1.02912	-1.02912	-1.02912	-0.727896	-0.727896	-1.02912	-1.02912	-0.955477	-0.968867	-0.945915	-1.02912	-0.928711	-0.928711
2.56058	2.93465	3.15788	1.58948	2.12328	2.47652	2.84009	2.66418	2.74271	2.52326	2.53481	2.78721	2.6901	2.47236	2.47193	2.41714	2.00991	2.56749	2.88437	2.06309	2.749	2.61509	2.5448	2.33151
2.00991	1.8882	2.3569	2.24938	2.35893	1.74999	1.88344	1.73185	1.98418	1.8869	2.03624	1.866	1.58948	1.95028	1.79909	1.87303	2.46025	1.83803	2.085	2.11943	1.86649	1.92971	1.77962	2.0571
-0.710691	-0.279747	-1.02912	-0.779508	-0.16303	-0.727896	-0.779508	-0.0767708	-0.392742	-0.779508	-0.858405	-1.02912	-0.193234	0.110193	-0.259521	-0.727896	-1.02912	-1.02912	-0.673186	-0.556811	-0.41634	-0.88901	-0.114187	-0.928711
-0.414476	-0.157014	-0.193234	0.62708	0.405035	-0.259521	-0.10108	-0.256787	0.248121	0.540591	0.3683	-0.399428	-0.193234	0.346077	0.522185	-0.477164	0.296439	0.396114	-0.254908	0.257531	-0.0365819	0.169821	0.225009	0.0717964
2.51145	1.95153	1.97389	1.91792	1.48903	2.21976	2.25136	2.01394	1.76707	1.95336	1.97127	1.9155	1.76035	1.81289	2.25854	2.21784	2.20146	1.95336	2.14563	1.87557	2.01079	1.94671	1.94393	2.12422
6.83098	6.75981	6.9537	6.78567	6.84107	7.17726	6.95005	7.03604	7.00258	7.06607	6.80789	7.09622	6.75172	6.61775	6.98929	6.81635	6.56359	6.8912	6.84816	6.93466	6.99622	6.99006	6.78625	6.75705
-0.279747	-0.279747	-0.193234	-0.563401	0.303513	-0.727896	-0.10108	-0.0767708	-0.0889253	0.0139312	0.024412	-0.399428	-0.0889253	-0.554799	-0.442058	-1.02912	0.00791492	-0.753702	-0.250909	-0.329261	-0.0889253	-0.120362	-0.361927	-0.591635
3.95173	4.01415	3.89899	3.98707	3.96	4.09298	3.66113	4.03799	3.89561	3.95237	4.06554	4.33669	3.85123	3.87535	3.60474	3.9444	4.22139	4.23545	3.95496	4.01335	3.86491	4.1182	3.77711	4.13375
1.37113	0.68457	0.891986	0.865089	1.1448	0.82407	1.26542	1.46207	0.502245	0.694783	0.44285	0.427197	1.416	1.52681	1.47057	0.0596864	1.15119	0.279971	0.982563	0.944653	1.07658	0.52161	1.47113	0.49695
-1.02912	-0.0340678	-0.414476	0.165912	0.303513	0.265732	0.377905	-0.256787	-0.392742	-0.106092	-0.187765	0.0991649	-0.414476	-0.710691	-0.0592698	-0.477164	0.00791492	0.0139312	-0.492554	0.245053	-0.0905412	-0.0648975	-0.394812	-0.151773
-0.710691	-0.0340678	-0.727896	-0.399428	-0.16303	-0.259521	-0.779508	-1.02912	-1.01908	-0.106092	-0.546197	-0.399428	-0.414476	-0.279747	-0.442058	-0.0889253	-1.02912	0.148256	-0.490885	-0.273993	-0.942568	-0.350572	-0.37876	-0.323263
-0.848363	-0.808194	-1.02912	-0.779508	-1.02912	-1.02912	-1.02912	-0.406952	-0.727896	-0.779508	-1.02912	-1.02912	-0.702089	-0.868447	-1.02912	-0.727896	-0.710691	-0.753702	-0.895225	-0.945915	-0.721322	-0.945915	-0.866551	-0.730763
6.1176	6.21168	6.12704	6.0307	5.98331	6.06087	6.12658	6.19591	6.16884	6.07055	5.96304	6.08103	5.82632	5.95092	6.04432	5.79214	5.94423	5.99509	6.15211	6.02496	6.16378	6.03821	5.94052	5.91049
0.564968	0.889673	0.803101	1.05083	1.29201	1.0067	0.879379	0.405035	1.04722	0.970522	0.96245	0.427197	1.11779	1.14897	1.03871	0.988593	0.992888	0.602382	0.752581	1.11651	0.777211	0.786723	1.10182	0.861288
5.21842	5.32039	5.4668	5.31846	5.3474	5.33929	5.45775	5.1502	5.36207	5.269	5.35015	5.15045	5.28337	5.09734	5.33585	5.09234	5.12945	5.30858	5.3352	5.33505	5.32334	5.25653	5.23885	5.17679
2.88883	3.08958	2.58034	3.06184	2.86466	2.92425	2.49444	2.96625	2.78387	2.8333	2.6463	2.54143	3.05946	3.25044	3.3997	2.96625	2.98975	3.17159	2.85292	2.95025	2.74819	2.67368	3.23653	3.04253
-0.848363	-0.808194	-0.727896	-0.779508	-1.02912	-1.02912	-0.779508	-0.580605	-1.01908	-1.02912	-0.858405	-1.02912	-0.848363	-0.868447	-0.727896	-1.02912	-1.02912	-1.02912	-0.794818	-0.945915	-0.793063	-0.972214	-0.814902	-1.02912
3.72746	4.0657	4.17459	4.075	4.00713	3.97537	4.30308	4.15253	4.20079	3.84533	3.69491	3.86795	3.97573	3.77282	4.36057	3.64671	3.78978	3.82054	3.98925	4.01916	4.2188	3.80273	4.03637	3.75234
-0.848363	-1.02912	-1.02912	-1.02912	-1.02912	-1.02912	-1.02912	-1.02912	-1.01908	-1.02912	-1.02912	-1.02912	-1.02912	-1.02912	-1.02912	-1.02912	-1.02912	-1.02912	-0.968867	-1.02912	-1.02577	-1.02912	-1.02912	-1.02912
-1.02912	-1.02912	-1.02912	-1.02912	-0.848363	-0.727896	-0.779508	-1.02912	-1.01908	-1.02912	-1.02912	-1.02912	-1.02912	-1.02912	-0.442058	-1.02912	-1.02912	-1.02912	-1.02912	-0.868459	-0.942568	-1.02912	-0.833432	-1.02912
6.69864	6.63771	6.591	6.74161	6.75705	6.78822	6.63453	6.66144	6.81056	6.39314	6.61717	6.60999	6.52368	6.55246	6.70277	6.65795	6.60955	6.72729	6.64245	6.76229	6.70218	6.5401	6.59297	6.66493
-0.414476	-0.0340678	-0.193234	0.466737	0.139951	-0.0542575	-0.406952	0.494785	-0.0889253	-0.106092	-0.279747	-0.106092	-0.848363	-0.710691	-0.0592698	0.0596864	-0.193234	-0.14486	-0.213926	0.184144	-0.000364288	-0.163977	-0.539441	-0.0928024
2.99898	3.21298	3.18054	3.48142	3.19999	3.54744	3.10819	2.88036	3.11842	3.3939	3.48988	3.54417	2.94511	2.85315	3.43456	3.49935	3.28911	3.21714	3.13084	3.40962	3.03566	3.47598	3.0776	3.3352
1.29201	1.77007	1.15536	2.05688	1.52503	1.28978	1.52331	1.55142	1.76707	1.73929	1.47892	1.6248	1.06884	0.78854	0.522185	1.61793	1.54512	1.6895	1.40581	1.6239	1.61394	1.61434	0.793189	1.61752
-1.02912	-0.427848	-1.02912	-1.02912	-0.848363	-1.02912	-0.779508	-1.02912	-0.537595	-0.779508	-0.710691	-1.02912	-0.848363	-0.868447	-1.02912	-0.727896	-1.02912	-1.02912	-0.828695	-0.968867	-0.782074	-0.839773	-0.915309	-0.928711
-1.02912	-0.650477	-1.02912	-1.02912	-1.02912	-1.02912	-1.02912	-1.02912	-1.01908	-1.02912	-1.02912	-1.02912	-1.02912	-1.02912	-1.02912	-1.02912	-1.02912	-1.02912	-0.902905	-1.02912	-1.02577	-1.02912	-1.02912	-1.02912
4.84928	4.75612	4.94516	4.83054	4.73145	4.73712	4.77568	4.9496	4.90813	4.83451	4.83683	4.74081	4.65095	4.65704	4.88549	4.94169	4.84108	4.58172	4.85019	4.76637	4.87781	4.80405	4.73116	4.78816
2.28128	1.83315	2.46025	2.44628	2.06132	2.32053	2.05949	1.87115	1.95336	2.18595	2.01248	2.20252	1.86751	2.03624	2.57065	2.36068	2.27608	2.56749	2.19156	2.27604	1.96133	2.13365	2.15813	2.40141
-1.02912	-0.808194	-1.02912	-0.779508	-0.848363	-1.02912	-0.779508	-1.02912	-1.02912	-1.02912	-0.858405	-1.02912	-1.02912	-1.02912	-1.02912	-1.02912	-1.02912	-1.02912	-0.955477	-0.885663	-0.945915	-0.972214	-1.02912	-1.02912
4.02115	3.95191	4.41656	3.63786	3.74807	4.33669	4.58571	3.64671	3.16004	4.08743	3.96633	4.11442	3.44882	4.29508	3.18522	3.37887	4.30226	3.18364	4.12988	3.90754	3.79748	4.05606	3.64304	3.62159
-1.02912	-0.808194	-1.02912	-1.02912	-1.02912	-0.727896	-0.580605	-1.02912	-1.02912	-1.02912	-0.858405	-0.399428	-1.02912	-1.02912	-1.02912	-1.02912	-1.02912	-1.02912	-0.955477	-0.928711	-0.879614	-0.762317	-1.02912	-1.02912
0.195179	-0.0340678	-0.193234	0.046083	0.673684	-0.442058	0.276213	0.17539	0.673684	0.0139312	-0.187765	-0.399428	0.279971	0.417912	-0.259521	-0.0889253	0.165912	0.602382	-0.0107075	0.0925696	0.375096	-0.191087	0.146121	0.226456
1.68303	2.15286	2.16713	0.992888	1.00111	0.82407	1.76035	1.59597	1.54902	0.837023	0.96245	1.06426	0.96245	0.551448	1.69458	1.25567	0.296439	0.148256	2.00101	0.939355	1.63512	0.954579	1.06949	0.56679
-1.02912	-1.02912	-1.02912	-1.02912	-1.02912	-1.02912	-1.02912	-1.02912	-1.01908	-1.02912	-1.02912	-1.02912	-1.02912	-1.02912	-1.02912	-1.02912	-1.02912	-1.02912	-1.02912	-1.02912	-1.02577	-1.02912	-1.02912	-1.02912
-0.848363	-0.650477	-1.02912	-0.779508	-0.702089	-1.02912	-1.02912	-0.78955	-1.02912	-0.779508	-1.02912	-1.02912	-1.02912	-0.710691	-1.02912	-0.727896	-1.02912	-0.753702	-0.842653	-0.836905	-0.949263	-0.945915	-0.922976	-0.836905
-0.414476	-0.650477	-0.727896	-0.563401	-0.702089	-0.442058	-0.779508	-0.580605	-0.537595	-1.02912	-0.858405	-0.106092	-0.848363	-0.868447	-0.727896	-0.727896	-0.414476	-0.306659	-0.597616	-0.569183	-0.63257	-0.664538	-0.814902	-0.48301
-1.02912	-0.650477	-1.02912	-1.02912	-1.02912	-0.727896	-0.580605	-0.78955	-1.01908	-0.779508	-0.710691	-0.702089	-0.414476	-0.554799	-0.727896	-1.02912	-0.710691	-0.753702	-0.902905	-0.928711	-0.796411	-0.730763	-0.565724	-0.831171
1.00932	1.28807	0.677024	0.3683	1.04602	1.28978	0.947504	0.744683	1.25327	1.09003	1.18755	0.846952	1.2441	0.180858	1.20513	1.14219	1.22045	0.943967	0.991469	0.901367	0.981819	1.04151	0.876695	1.1022
3.86886	3.93859	3.92307	3.84227	4.10047	4.21542	4.13962	3.94232	4.04631	3.962	4.13962	3.99737	4.02133	3.88068	4.06957	4.20661	3.97181	4.09061	3.91017	4.05272	4.04275	4.033	3.99052	4.08968
-1.02912	-1.02912	-1.02912	-1.02912	-1.02912	-1.02912	-1.02912	-1.02912	-1.02912	-1.02912	-1.02912	-1.02912	-1.02912	-1.02912	-1.02912	-1.02912	-1.02912	-1.02912	-1.02912	-1.02912	-1.02912	-1.02912	-1.02912	-1.02912
-1.02912	-1.02912	-1.02912	-1.02912	-1.02912	-1.02912	-1.02912	-1.02912	-0.392742	-1.02912	-1.02912	-1.02912	-1.02912	-1.02912	-1.02912	-1.02912	-1.02912	-1.02912	-1.02912	-1.02912	-0.816993	-1.02912	-1.02912	-1.02912
0.115206	0.82407	0.316444	0.046083	0.0414567	-0.259521	0.647431	0.589646	0.0294242	0.129857	0.3683	1.16212	0.359295	0.0139312	0.522185	0.342069	-0.193234	0.396114	0.418573	-0.0573271	0.422167	0.553426	0.29847	0.181649
-1.02912	-1.02912	-1.02912	-1.02912	-1.02912	-1.02912	-1.02912	-1.02912	-0.727896	-0.779508	-1.02912	-1.02912	-1.02912	-1.02912	-1.02912	-1.02912	-1.02912	-1.02912	-1.02912	-1.02912	-0.928711	-0.945915	-1.02912	-1.02912
-1.02912	-1.02912	-1.02912	-1.02912	-1.02912	-1.02912	-1.02912	-1.02912	-1.01908	-1.02912	-1.02912	-1.02912	-1.02912	-1.02912	-1.02912	-1.02912	-1.02912	-1.02912	-1.02912	-1.02912	-1.02577	-1.02912	-1.02912	-1.02912
2.39699	1.8645	1.88106	1.63003	1.77327	1.96529	2.33803	2.44101	2.15286	1.73929	2.03624	2.1601	2.0051	2.13837	2.1128	1.36891	1.66429	2.03173	2.04752	1.78953	2.31064	1.97855	2.08542	1.68831
-1.02912	-1.02912	-1.02912	-1.02912	-1.02912	-1.02912	-1.02912	-1.02912	-1.01908	-0.588129	-1.02912	-1.02912	-0.848363	-1.02912	-1.02912	-1.02912	-1.02912	-1.02912	-1.02912	-1.02912	-1.02577	-0.882122	-0.968867	-1.02912
4.28706	4.57678	4.10291	4.47138	4.56561	4.3217	4.38094	4.345	4.34736	4.15125	4.345	4.3827	4.44696	4.20888	4.33697	4.56698	4.47613	4.4512	4.32225	4.4529	4.35777	4.29298	4.33094	4.4981
-1.02912	-1.02912	-1.02912	-1.02912	-1.02912	-1.02912	-1.02912	-1.02912	-1.02912	-1.02912	-1.02912	-1.02912	-1.02912	-1.02912	-1.02912	-1.02912	-1.02912	-1.02912	-1.02912	-1.02912	-1.02912	-1.02912	-1.02912	-1.02912
2.37825	2.3215	1.88106	2.61329	2.6638	2.76508	2.51729	2.54284	2.37151	2.61063	2.33457	2.60972	2.50712	1.91974	2.40184	2.56819	2.51766	2.41552	2.1936	2.68072	2.47721	2.51831	2.27624	2.50046
5.0704	5.18402	5.08926	5.29279	5.33016	5.47154	5.09544	5.09563	5.14206	5.28658	5.14786	5.26154	5.08612	4.9161	5.09749	5.21269	5.14602	5.40852	5.11456	5.36483	5.11104	5.23199	5.03324	5.25574
1.25104	1.8882	1.51646	1.51267	1.56247	1.74999	1.26542	2.07431	1.37314	1.53159	1.54659	1.866	0.910033	1.37314	1.416	1.06426	1.22045	1.80226	1.5519	1.60837	1.57096	1.64806	1.23306	1.36233
4.8054	4.87829	4.75249	4.71688	4.69196	4.81219	4.81896	4.89932	4.75668	4.67218	4.63092	4.95614	4.65095	4.64644	4.64426	4.82355	4.51638	4.76368	4.81206	4.74034	4.82499	4.75308	4.64722	4.7012
-1.02912	-1.02912	-1.02912	-0.779508	-0.848363	-1.02912	-1.02912	-0.580605	-1.01908	-1.02912	-1.02912	-1.02912	-0.848363	-1.02912	-1.02912	-1.02912	-1.02912	-1.02912	-1.02912	-0.885663	-0.876267	-1.02912	-0.968867	-1.02912
-1.02912	-1.02912	-1.02912	-1.02912	-1.02912	-1.02912	-1.02912	-1.02912	-1.02912	-1.02912	-1.02912	-1.02912	-1.02912	-0.868447	-1.02912	-1.02912	-1.02912	-1.02912	-1.02912	-1.02912	-1.02912	-1.02912	-0.975561	-1.02912
2.93252	2.82022	2.87398	3.10597	2.99183	3.05946	2.70314	3.03956	2.91939	2.7796	3.12311	3.37887	3.10883	3.31958	2.9955	2.97946	2.96695	3.11482	2.87557	3.05242	2.88737	3.09386	3.1413	3.02041
2.3001	2.49884	2.28421	1.81771	2.03496	1.28978	1.99203	2.16242	1.98418	2.1558	2.46713	2.02742	2.04042	2.17854	2.3683	2.24938	1.77007	1.80226	2.36105	1.71415	2.04621	2.21678	2.19575	1.94057
-1.02912	-1.02912	-1.02912	-1.02912	-1.02912	-1.02912	-1.02912	-1.02912	-1.02912	-1.02912	-1.02912	-1.02912	-1.02912	-1.02912	-1.02912	-1.02912	-1.02912	-1.02912	-1.02912	-1.02912	-1.02912	-1.02912	-1.02912	-1.02912
-0.848363	-0.808194	-1.02912	-0.399428	-0.406952	-0.442058	-0.406952	-0.78955	-1.01908	-0.588129	-0.710691	-1.02912	-0.848363	-0.279747	-0.442058	-0.477164	-0.414476	-0.515023	-0.895225	-0.416146	-0.738526	-0.77598	-0.523389	-0.468888
-1.02912	-0.650477	-0.727896	-0.563401	0.303513	-0.259521	0.728745	-0.78955	-0.727896	-0.414476	-0.710691	-0.702089	-0.848363	-0.554799	-0.442058	-0.0889253	-0.710691	-0.14486	-0.802497	-0.173136	-0.2629	-0.609086	-0.615073	-0.314825
-1.02912	-1.02912	-1.02912	-1.02912	-1.02912	-1.02912	-1.02912	-1.02912	-1.02912	-1.02912	-1.02912	-1.02912	-1.02912	-1.02912	-1.02912	-1.02912	-1.02912	-1.02912	-1.02912	-1.02912	-1.02912	-1.02912	-1.02912	-1.02912
-1.02912	-1.02912	-1.02912	-1.02912	-1.02912	-1.02912	-1.02912	-1.02912	-1.02912	-0.779508	-1.02912	-1.02912	-1.02912	-1.02912	-1.02912	-1.02912	-1.02912	-1.02912	-1.02912	-1.02912	-1.02912	-0.945915	-1.02912	-1.02912
-1.02912	-1.02912	-1.02912	-1.02912	-1.02912	-1.02912	-1.02912	-1.02912	-1.02912	-1.02912	-1.02912	-1.02912	-1.02912	-1.02912	-1.02912	-1.02912	-1.02912	-1.02912	-1.02912	-1.02912	-1.02912	-1.02912	-1.02912	-1.02912
-1.02912	-1.02912	-1.02912	-1.02912	-0.848363	-1.02912	-0.779508	-1.02912	-1.01908	-1.02912	-1.02912	-1.02912	-1.02912	-1.02912	-1.02912	-1.02912	-1.02912	-1.02912	-1.02912	-0.968867	-0.942568	-1.02912	-1.02912	-1.02912
6.23812	6.4039	6.46467	6.25419	6.26607	6.23529	6.44157	6.37709	6.35483	6.27576	6.19336	5.99732	6.06087	5.83182	6.17799	6.06022	6.09093	6.01221	6.3689	6.25185	6.39116	6.15548	6.02356	6.05445
-1.02912	-1.02912	-0.727896	-1.02912	-1.02912	-1.02912	-1.02912	-1.02912	-1.01908	-1.02912	-1.02912	-1.02912	-0.702089	-1.02912	-1.02912	-1.02912	-1.02912	-1.02912	-0.928711	-1.02912	-1.02577	-1.02912	-0.920109	-1.02912
-1.02912	-1.02912	-1.02912	-1.02912	-1.02912	-1.02912	-1.02912	-1.02912	-1.01908	-1.02912	-1.02912	-1.02912	-1.02912	-1.02912	-1.02912	-1.02912	-1.02912	-1.02912	-1.02912	-1.02912	-1.02577	-1.02912	-1.02912	-1.02912
6.31527	6.34062	6.46467	6.1983	6.32636	6.32636	6.2589	6.3709	6.24142	6.46181	6.4078	6.39652	6.04641	6.22904	6.27312	6.22581	6.21582	6.34086	6.37352	6.28368	6.2904	6.42204	6.18286	6.26083
-1.02912	-1.02912	-1.02912	-1.02912	-1.02912	-1.02912	-1.02912	-1.02912	-1.01908	-1.02912	-1.02912	-1.02912	-1.02912	-1.02912	-1.02912	-1.02912	-1.02912	-1.02912	-1.02912	-1.02912	-1.02577	-1.02912	-1.02912	-1.02912
1.15536	1.13784	0.450311	0.62708	1.04602	1.53159	1.20513	0.96245	1.54902	0.694783	0.803101	0.96245	0.803101	0.732665	0.747848	1.61793	1.22045	0.148256	0.914503	1.06823	1.23887	0.820111	0.761205	0.995546
1.79461	1.95153	2.28421	2.46974	2.39332	1.416	2.0863	2.03889	2.01111	2.34112	2.06067	2.02742	2.35893	2.13837	1.79909	2.15821	2.20146	2.41552	2.01012	2.09302	2.04543	2.14307	2.0988	2.2584
-1.02912	-1.02912	-1.02912	-0.779508	-1.02912	-1.02912	-1.02912	-1.02912	-1.02912	-1.02912	-1.02912	-1.02912	-1.02912	-1.02912	-1.02912	-1.02912	-1.02912	-1.02912	-1.02912	-0.945915	-1.02912	-1.02912	-1.02912	-1.02912
0.41968	0.953675	0.564968	0.62708	0.794568	1.0067	0.728745	0.494785	0.803101	1.19774	1.14897	0.716581	0.0139312	0.551448	0.265732	0.82407	0.296439	0.279971	0.646108	0.809451	0.675543	1.02109	0.277037	0.466827
4.64301	4.50388	4.51145	4.5695	4.56561	4.34448	4.62578	4.37907	4.29314	4.5288	4.56402	4.65603	4.55285	4.53716	4.51564	4.6696	4.41023	4.58769	4.55278	4.4932	4.43266	4.58295	4.53522	4.55584
-0.554799	-1.02912	-0.193234	-0.563401	-0.848363	-0.727896	-0.406952	-0.580605	-0.537595	-1.02912	-0.858405	-0.399428	-0.848363	-1.02912	-1.02912	-1.02912	-0.710691	0.148256	-0.592384	-0.71322	-0.508384	-0.762317	-0.968867	-0.530518
-1.02912	-1.02912	-1.02912	-1.02912	-1.02912	-1.02912	-1.02912	-1.02912	-1.02912	-1.02912	-1.02912	-1.02912	-1.02912	-1.02912	-1.02912	-1.02912	-1.02912	-1.02912	-1.02912	-1.02912	-1.02912	-1.02912	-1.02912	-1.02912
-1.02912	-1.02912	-1.02912	-1.02912	-1.02912	-1.02912	-1.02912	-1.02912	-1.02912	-1.02912	-1.02912	-1.02912	-1.02912	-1.02912	-1.02912	-1.02912	-1.02912	-1.02912	-1.02912	-1.02912	-1.02912	-1.02912	-1.02912	-1.02912
1.88559	2.03624	1.07085	1.42055	1.91974	1.79526	1.42769	1.59597	1.92553	1.73929	1.89317	1.866	1.97529	1.75304	1.53159	1.98052	1.95695	2.03173	1.66423	1.71185	1.64973	1.83282	1.75331	1.98974
2.00991	2.15286	2.07369	2.5157	2.42505	2.44628	2.14483	2.66418	2.19963	2.52326	2.14355	2.3683	2.50712	2.39004	2.18801	1.98052	2.27608	2.1943	2.07882	2.46234	2.33621	2.34504	2.36172	2.1503
0.115206	1.58603	1.15536	1.27287	0.231763	0.265732	0.879379	0.82407	0.744683	0.540591	0.639971	1.16212	0.184867	0.417912	1.03871	1.06426	0.584537	1.3797	0.952198	0.590121	0.816044	0.780894	0.547162	1.0095
2.39699	2.39332	2.42298	2.80552	2.8384	2.72342	2.59269	2.44101	2.03624	2.68563	2.48307	2.07431	2.50712	2.33014	2.18801	2.41714	2.34584	2.51948	2.40443	2.78911	2.35665	2.41434	2.34176	2.42749
-0.848363	-0.808194	-0.414476	-0.779508	-0.537595	-0.0542575	-1.02912	-0.406952	-0.727896	-0.779508	-0.279747	-1.02912	-0.702089	-0.554799	-0.727896	-0.477164	-0.414476	-0.753702	-0.690344	-0.45712	-0.721322	-0.696125	-0.661595	-0.548447
-1.02912	-1.02912	-1.02912	-1.02912	-1.02912	-1.02912	-1.02912	-1.02912	-1.02912	-1.02912	-1.02912	-1.02912	-1.02912	-1.02912	-1.02912	-1.02912	-1.02912	-1.02912	-1.02912	-1.02912	-1.02912	-1.02912	-1.02912	-1.02912
5.70595	5.66301	5.75067	5.87665	5.83756	5.82201	5.74388	5.87811	5.85884	5.90218	5.65853	5.8564	5.67658	5.72191	5.90124	5.69602	5.72774	5.74958	5.70654	5.84541	5.82694	5.8057	5.76658	5.72445
-1.02912	-1.02912	-1.02912	-1.02912	-1.02912	-1.02912	-1.02912	-1.02912	-1.02912	-1.02912	-1.02912	-1.02912	-1.02912	-1.02912	-1.02912	-1.02912	-1.02912	-1.02912	-1.02912	-1.02912	-1.02912	-1.02912	-1.02912	-1.02912
3.19172	3.4659	3.57714	4.33646	4.32139	4.40807	3.11985	3.4511	3.06259	4.09497	4.19106	4.47613	3.17068	3.08113	3.29108	4.10206	3.81284	4.27381	3.41159	4.35531	3.21118	4.25405	3.18097	4.0629
-1.02912	-1.02912	-1.02912	-1.02912	-1.02912	-1.02912	-1.02912	-1.02912	-1.02912	-1.02912	-1.02912	-1.02912	-1.02912	-1.02912	-1.02912	-1.02912	-1.02912	-1.02912	-1.02912	-1.02912	-1.02912	-1.02912	-1.02912	-1.02912
0.354999	0.169921	0.0139312	0.276213	0.0414567	0.392773	0.0354405	-0.0767708	0.346077	0.897463	0.024412	-0.106092	0.359295	0.0139312	0.265732	0.204818	-0.193234	0.0139312	0.179617	0.236814	0.101582	0.271927	0.212986	0.00850505
4.54275	4.51626	4.64974	5.725	5.62508	5.848	4.4187	4.64617	4.41085	5.71861	5.58423	5.83642	4.50911	4.56868	4.62046	5.53463	5.32604	5.58484	4.56958	5.73269	4.49191	5.71309	4.56608	5.48184
1.52331	1.69831	1.57664	1.46502	1.33026	1.34986	1.63509	1.76035	1.65649	1.14897	1.37876	1.55486	1.06884	1.37314	1.58948	0.988593	1.36891	2.03173	1.59942	1.38171	1.68398	1.36086	1.34382	1.46308
-0.181749	0.603813	0.0139312	0.716581	0.405035	0.620909	0.377905	-0.256787	0.0294242	0.129857	0.3683	0.0991649	-0.414476	-0.710691	0.110193	0.744683	0.00791492	0.602382	0.145332	0.580842	0.0501809	0.199107	-0.338325	0.45166
6.04903	5.86623	6.00611	5.73286	5.69477	5.75447	5.88474	5.93884	5.89312	5.93972	5.88651	6.03456	6.11862	6.17236	5.98684	5.74655	5.78613	5.81559	5.97379	5.72737	5.90557	5.9536	6.09261	5.78276
-1.02912	-1.02912	-1.02912	-1.02912	-1.02912	-1.02912	-1.02912	-1.02912	-1.01908	-1.02912	-1.02912	-1.02912	-1.02912	-1.02912	-1.02912	-1.02912	-1.02912	-1.02912	-1.02912	-1.02912	-1.02577	-1.02912	-1.02912	-1.02912
-1.02912	-1.02912	-1.02912	-1.02912	-1.02912	-1.02912	-1.02912	-1.02912	-1.01908	-1.02912	-1.02912	-1.02912	-1.02912	-1.02912	-1.02912	-1.02912	-1.02912	-1.02912	-1.02912	-1.02912	-1.02577	-1.02912	-1.02912	-1.02912
5.72353	5.90792	5.79693	5.7795	5.86853	6.13344	6.14786	6.13031	6.19648	5.80642	5.72648	6.12163	5.60775	5.67241	5.77706	5.78882	5.91063	6.11368	5.80946	5.92716	6.15822	5.88484	5.68574	5.93771
-1.02912	-1.02912	-1.02912	-1.02912	-1.02912	-1.02912	-1.02912	-1.02912	-1.02912	-1.02912	-1.02912	-1.02912	-1.02912	-1.02912	-1.02912	-1.02912	-1.02912	-1.02912	-1.02912	-1.02912	-1.02912	-1.02912	-1.02912	-1.02912
-1.02912	-0.279747	-1.02912	-1.02912	-0.848363	-1.02912	-0.779508	-0.78955	-0.727896	-0.588129	-0.546197	-1.02912	-0.546197	-1.02912	-0.727896	-0.727896	-0.710691	-1.02912	-0.779328	-0.968867	-0.765651	-0.721148	-0.767737	-0.822569
5.32062	5.62213	5.44475	5.55402	5.5064	5.88474	5.92859	5.92554	5.91772	5.63183	5.36751	5.99732	5.18805	5.10247	5.55483	5.54908	5.50509	5.85239	5.4625	5.64839	5.92395	5.66555	5.28178	5.63552
-0.181749	0.751857	1.15536	0.62708	0.473438	0.82407	0.377905	-0.406952	-0.392742	0.346077	0.44285	0.846952	0.0139312	0.0139312	0.394443	0.450311	0.00791492	0.766213	0.575155	0.641529	-0.140596	0.545293	0.140769	0.408146
-0.848363	-1.02912	-0.414476	-1.02912	-0.702089	-0.727896	-1.02912	-0.78955	-1.01908	-1.02912	-1.02912	-1.02912	-0.848363	-0.710691	-0.727896	-1.02912	-0.710691	-1.02912	-0.763986	-0.819701	-0.945915	-1.02912	-0.762317	-0.922976
5.72942	5.66301	5.72648	5.69558	5.71137	5.62568	5.7948	5.68039	5.63353	5.80225	5.84217	5.61626	5.63183	5.64386	5.69014	5.67658	5.54573	5.67759	5.7063	5.67754	5.70291	5.75356	5.65528	5.6333
-1.02912	-1.02912	-1.02912	-1.02912	-1.02912	-1.02912	-1.02912	-1.02912	-1.02912	-1.02912	-1.02912	-1.02912	-1.02912	-1.02912	-1.02912	-1.02912	-1.02912	-1.02912	-1.02912	-1.02912	-1.02912	-1.02912	-1.02912	-1.02912
-1.02912	-1.02912	-1.02912	-1.02912	-1.02912	-1.02912	-1.02912	-1.02912	-1.02912	-1.02912	-1.02912	-1.02912	-1.02912	-1.02912	-1.02912	-0.727896	-1.02912	-1.02912	-1.02912	-1.02912	-1.02912	-1.02912	-1.02912	-0.928711
8.05557	8.071	8.17236	8.11699	8.2277	8.22183	8.33781	8.19803	8.22451	8.26346	8.08142	7.97363	8.17578	8.0731	8.1529	7.96574	8.03759	8.04319	8.09964	8.18884	8.25345	8.10617	8.13393	8.01551
2.37825	2.76996	2.75116	2.30366	2.57886	3.00093	2.49444	2.39198	2.76477	2.31731	2.4487	2.3683	2.67557	2.45434	2.3683	2.09164	2.54373	2.54284	2.63312	2.62782	2.5504	2.3781	2.4994	2.39274
0.564968	0.169921	0.316444	0.046083	0.733972	0.519178	-0.406952	0.589646	0.803101	0.251879	0.639971	0.0991649	0.427197	0.417912	0.110193	0.744683	0.450311	0.766213	0.350444	0.433078	0.328598	0.330338	0.318434	0.653736
3.56817	3.47857	3.47934	3.56607	3.70093	3.65595	3.16815	3.43857	3.48896	3.69956	3.81146	3.8995	3.39679	3.54568	3.3997	3.70752	3.68795	3.67572	3.50869	3.64098	3.36523	3.80351	3.44739	3.6904
5.00332	4.56722	4.72983	3.57619	3.75403	3.54744	4.24457	4.48887	4.529	3.69956	3.97303	3.8995	5.51369	5.58964	5.5321	3.67655	3.63707	3.7161	4.76679	3.62589	4.42081	3.85736	5.54514	3.67658
3.86886	3.66258	3.9875	3.67064	3.56239	3.72815	3.82252	3.89561	3.71784	3.54524	3.67996	3.47451	3.66815	3.52192	3.27229	3.64671	3.66533	3.52313	3.83965	3.65372	3.81199	3.56657	3.48745	3.61173
0.910033	0.530569	0.988593	0.3683	0.231763	0.91927	1.14897	0.589646	0.673684	1.04078	0.526811	0.716581	0.62708	0.96245	0.630617	0.82407	0.803101	0.766213	0.809732	0.506445	0.804098	0.761391	0.740049	0.797795
-1.02912	-1.02912	-0.727896	-1.02912	-0.848363	-0.727896	-1.02912	-1.02912	-1.02912	-0.779508	-1.02912	-0.702089	-0.702089	-0.710691	-1.02912	-1.02912	-0.710691	-1.02912	-0.928711	-0.868459	-1.02912	-0.836905	-0.813966	-0.922976
6.72139	6.58923	6.65681	6.80475	6.75566	6.80984	6.7236	6.66956	6.68428	6.76633	6.65077	6.57868	6.71461	6.75705	6.64047	6.66369	6.54688	6.60955	6.65581	6.79008	6.69248	6.66526	6.70404	6.6067
1.97529	1.80059	2.16713	2.27877	1.91974	1.58603	1.72027	1.50938	1.80226	2.12217	2.01248	1.97389	1.86751	1.49066	1.416	2.21784	2.12646	2.21871	1.98101	1.92818	1.67731	2.03618	1.59139	2.18767
-1.02912	-1.02912	-0.727896	-1.02912	-1.02912	-1.02912	-1.02912	-1.02912	-0.727896	-1.02912	-1.02912	-1.02912	-1.02912	-1.02912	-1.02912	-1.02912	-1.02912	-1.02912	-0.928711	-1.02912	-0.928711	-1.02912	-1.02912	-1.02912
5.62762	5.57085	5.43087	5.25665	5.35607	5.26404	5.36885	5.42279	5.63054	5.24054	5.28477	5.22824	5.37063	5.37951	5.25925	5.11675	5.13837	5.30858	5.54311	5.29225	5.47406	5.25118	5.33646	5.1879
-1.02912	-1.02912	-1.02912	-1.02912	-1.02912	-1.02912	-1.02912	-1.02912	-1.02912	-1.02912	-1.02912	-1.02912	-1.02912	-1.02912	-1.02912	-1.02912	-1.02912	-1.02912	-1.02912	-1.02912	-1.02912	-1.02912	-1.02912	-1.02912
-1.02912	-1.02912	-1.02912	-1.02912	-1.02912	-1.02912	-1.02912	-1.02912	-0.727896	-1.02912	-1.02912	-1.02912	-1.02912	-1.02912	-1.02912	-1.02912	-1.02912	-1.02912	-1.02912	-1.02912	-0.928711	-1.02912	-1.02912	-1.02912
4.56074	4.65652	4.44285	4.3972	4.66388	4.48639	4.62259	4.72571	4.61753	4.61175	4.49034	4.65603	4.53207	4.40141	4.63571	4.56008	4.28319	4.17877	4.55337	4.51582	4.65527	4.58604	4.52306	4.34068
1.97529	1.77007	2.07369	2.33014	2.24164	2.07431	1.92252	1.95028	1.95336	1.98335	2.18595	2.50818	2.0051	2.22218	2.25854	2.70389	2.43071	2.46974	1.93968	2.21536	1.94205	2.22583	2.16194	2.53478
-0.414476	-0.279747	-0.727896	0.046083	-0.702089	-0.442058	-0.406952	0.17539	-0.392742	-0.259521	-0.0707545	-0.702089	-0.546197	-0.414476	-1.02912	-0.259521	-0.414476	-0.515023	-0.47404	-0.366021	-0.208101	-0.344122	-0.663264	-0.39634
0.564968	0.530569	0.677024	0.046083	0.139951	-0.259521	0.377905	0.96245	0.248121	-0.106092	-0.0707545	0.279971	-0.279747	-0.0767708	0.265732	0.450311	0.450311	0.943967	0.590854	-0.0244956	0.529492	0.0343749	-0.0302618	0.614863
2.06197	2.2724	2.39198	2.44628	2.71483	2.2832	2.2242	2.2242	2.32433	2.03624	2.58109	2.412	2.02365	2.30582	2.54143	2.6867	2.70389	2.63745	2.24212	2.48144	2.25758	2.34311	2.2903	2.67601
-1.02912	-1.02912	-1.02912	-1.02912	-1.02912	-1.02912	-1.02912	-1.02912	-1.01908	-1.02912	-0.710691	-1.02912	-1.02912	-1.02912	-1.02912	-1.02912	-1.02912	-1.02912	-1.02912	-1.02912	-1.02577	-0.922976	-1.02912	-1.02912
-1.02912	-1.02912	-1.02912	-1.02912	-1.02912	-1.02912	-1.02912	-1.02912	-0.727896	-1.02912	-1.02912	-1.02912	-1.02912	-1.02912	-1.02912	-1.02912	-1.02912	-1.02912	-1.02912	-1.02912	-0.928711	-1.02912	-1.02912	-1.02912
2.35974	1.8645	1.83315	1.70173	2.15286	2.03771	1.8456	2.1044	2.01111	1.98335	1.83462	1.9155	1.65649	1.66026	1.7446	2.24938	1.81429	1.91974	2.01913	1.9641	1.98704	1.91116	1.68712	1.99447
-1.02912	-1.02912	-1.02912	-1.02912	-1.02912	-1.02912	-1.02912	-1.02912	-1.02912	-1.02912	-1.02912	-1.02912	-1.02912	-1.02912	-1.02912	-1.02912	-1.02912	-1.02912	-1.02912	-1.02912	-1.02912	-1.02912	-1.02912	-1.02912
-1.02912	-1.02912	-1.02912	-1.02912	-0.848363	-1.02912	-1.02912	-1.02912	-0.727896	-1.02912	-1.02912	-1.02912	-1.02912	-1.02912	-1.02912	-1.02912	-1.02912	-0.753702	-1.02912	-0.968867	-0.928711	-1.02912	-1.02912	-0.937313
2.59429	2.90416	2.9955	2.93832	3.15788	3.03804	3.04531	2.78505	3.06259	3.04362	2.73338	3.13521	2.833	2.86532	2.70389	2.70389	2.48945	3.02566	2.83132	3.04474	2.96431	2.97073	2.80074	2.73967
-0.848363	-0.650477	-0.414476	0.046083	-0.848363	-0.442058	0.0354405	-0.256787	-1.02912	-0.414476	-1.02912	-0.702089	-0.414476	-0.0767708	-0.259521	-1.02912	-1.02912	-0.753702	-0.637772	-0.414779	-0.416822	-0.715228	-0.250256	-0.937313
-0.848363	-0.650477	-0.414476	0.046083	-0.848363	-0.727896	-0.406952	-0.256787	-1.02912	-0.414476	-1.02912	-0.702089	-0.546197	-0.187765	-0.259521	-1.02912	-1.02912	-1.02912	-0.637772	-0.510058	-0.564286	-0.715228	-0.331161	-1.02912
4.6728	4.96665	4.6886	4.78731	4.89049	4.73712	4.87988	4.88842	4.75668	4.87681	4.76913	4.70595	4.76832	4.79907	4.75807	4.84711	4.71858	4.9086	4.77602	4.80497	4.84166	4.78396	4.77516	4.82476
0.279971	0.364763	0.316444	-0.779508	-0.16303	0.115206	0.0354405	0.296439	0.144247	0.129857	-0.187765	0.279971	-0.0889253	0.476603	-0.0592698	0.342069	0.165912	0.602382	0.320393	-0.275778	0.158709	0.0740209	0.109469	0.370121
1.88559	1.69831	1.31171	1.15536	1.60071	1.34986	1.63509	1.14897	1.50938	1.78453	1.75584	1.48903	1.20024	1.14897	0.747848	2.12328	1.49066	1.80226	1.63187	1.36864	1.43115	1.67647	1.03235	1.8054
1.58603	1.8882	2.12217	1.27287	1.65872	1.63509	2.39332	1.26542	1.90224	1.57807	1.91883	1.9155	1.58948	2.03624	1.20513	1.83315	1.866	1.80226	1.86547	1.52223	1.85366	1.80414	1.61028	1.83381
-1.02912	-1.02912	-1.02912	-1.02912	-1.02912	-1.02912	-0.580605	-1.02912	-1.02912	-1.02912	-1.02912	-1.02912	-1.02912	-1.02912	-1.02912	-1.02912	-1.02912	-1.02912	-1.02912	-1.02912	-0.879614	-1.02912	-1.02912	-1.02912
1.29201	1.17851	1.57664	1.58948	1.7418	1.53159	0.947504	1.64501	1.76707	1.29424	1.47892	1.16212	1.11779	1.33493	1.122	1.36891	1.54512	1.21306	1.34905	1.62096	1.45319	1.31176	1.19157	1.3757
1.55309	1.69831	1.57664	1.67113	1.21641	1.47057	1.52331	1.73185	1.62303	1.65649	1.51886	1.55486	1.2441	1.49066	1.58948	1.61793	1.43004	1.80226	1.60935	1.4527	1.62607	1.57674	1.44141	1.61674
1.00932	1.07674	1.45459	1.70173	1.60071	1.22045	1.14897	1.02325	1.14897	1.34222	1.78914	1.06426	1.2441	0.732665	0.857543	1.52331	2.31198	1.73185	1.18022	1.50763	1.10706	1.39854	0.944769	1.85572
-1.02912	-1.02912	-1.02912	-1.02912	-1.02912	-1.02912	-1.02912	-1.02912	-1.02912	-1.02912	-1.02912	-1.02912	-1.02912	-1.02912	-1.02912	-1.02912	-1.02912	-1.02912	-1.02912	-1.02912	-1.02912	-1.02912	-1.02912	-1.02912
5.23691	5.3117	5.18567	5.39971	5.18402	5.3812	5.29357	5.24419	5.18378	5.42428	5.24197	5.39996	5.09872	5.09954	5.27353	5.38511	5.36823	5.30496	5.24476	5.32164	5.24051	5.3554	5.15726	5.35277
-1.02912	-1.02912	-1.02912	-1.02912	-1.02912	-1.02912	-1.02912	-1.02912	-1.02912	-1.02912	-1.02912	-1.02912	-1.02912	-1.02912	-1.02912	-1.02912	-1.02912	-1.02912	-1.02912	-1.02912	-1.02912	-1.02912	-1.02912	-1.02912
5.31504	5.4107	5.24474	5.39971	5.28213	5.40661	5.45775	5.289	5.26055	5.49345	5.30588	5.46566	5.2066	5.20992	5.33929	5.46036	5.38808	5.37375	5.32349	5.36282	5.33577	5.42166	5.25194	5.4074
-1.02912	-1.02912	-1.02912	-1.02912	-1.02912	-1.02912	-1.02912	-1.02912	-1.01908	-1.02912	-1.02912	-1.02912	-1.02912	-1.02912	-1.02912	-1.02912	-1.02912	-1.02912	-1.02912	-1.02912	-1.02577	-1.02912	-1.02912	-1.02912
3.99297	3.89916	4.20764	4.03339	4.19656	4.23359	4.16009	4.09256	4.06445	3.98707	4.12799	3.98439	3.96055	4.11297	3.91339	4.2133	4.20201	3.97537	4.03326	4.15451	4.1057	4.03315	3.99564	4.13022
1.47715	1.45659	1.88106	1.73991	1.60071	1.74999	1.14897	1.87115	1.54902	1.39355	1.59597	1.26334	1.2441	1.37314	1.20513	1.70046	1.66429	1.15536	1.60494	1.69687	1.52305	1.41762	1.27412	1.5067
-1.02912	-1.02912	-0.727896	-1.02912	-1.02912	-1.02912	-1.02912	-1.02912	-1.02912	-1.02912	-0.858405	-1.02912	-0.848363	-1.02912	-1.02912	-1.02912	-1.02912	-1.02912	-0.928711	-1.02912	-1.02912	-0.972214	-0.968867	-1.02912
4.29822	4.39685	4.33741	4.80807	4.51638	4.47871	4.27133	4.43553	4.39063	4.54692	4.44227	4.51261	4.3991	4.20379	4.29721	4.545	4.63456	4.7004	4.34416	4.60105	4.36583	4.5006	4.30004	4.62665
-1.02912	-1.02912	-1.02912	-1.02912	-1.02912	-1.02912	-1.02912	-1.02912	-1.01908	-1.02912	-1.02912	-1.02912	-1.02912	-1.02912	-1.02912	-1.02912	-1.02912	-1.02912	-1.02912	-1.02912	-1.02577	-1.02912	-1.02912	-1.02912
-1.02912	-1.02912	-1.02912	-1.02912	-1.02912	-1.02912	-1.02912	-1.02912	-1.02912	-1.02912	-1.02912	-1.02912	-1.02912	-1.02912	-1.02912	-1.02912	-1.02912	-1.02912	-1.02912	-1.02912	-1.02912	-1.02912	-1.02912	-1.02912
4.96445	4.98684	5.05983	5.35098	5.15566	5.22428	4.84621	4.82459	4.99345	5.34383	5.32322	5.22273	4.81149	5.25078	4.83404	5.27228	5.25021	5.27284	5.00371	5.24364	4.88808	5.29659	4.96544	5.26511
1.76035	1.95153	1.78914	2.42426	2.21784	1.96529	1.52331	2.1044	1.90224	2.09263	2.01248	2.57065	1.8963	2.24733	2.25854	2.01894	2.08874	2.09924	1.83368	2.20246	1.84332	2.22525	2.13406	2.06897
4.56451	4.60386	4.38155	4.52664	4.48008	4.5242	4.52565	4.63958	4.49958	4.4295	4.44677	4.21934	4.5864	4.60985	4.7213	4.71168	4.50042	4.52641	4.51664	4.51031	4.55494	4.3652	4.63918	4.5795
4.16494	3.88175	4.17459	3.99602	4.10047	4.11042	4.33683	4.09256	4.14507	4.32078	4.20621	3.83882	4.28114	4.14305	4.28897	3.89869	3.89884	4.0143	4.07376	4.06897	4.19149	4.12194	4.23772	3.93728
-0.848363	-1.02912	-1.02912	-1.02912	-0.848363	-1.02912	-0.779508	-1.02912	-1.02912	-1.02912	-0.710691	-1.02912	-1.02912	-1.02912	-0.727896	-1.02912	-1.02912	-1.02912	-0.968867	-0.968867	-0.945915	-0.922976	-0.928711	-1.02912
4.27363	4.37675	4.21662	4.31149	4.49988	4.6202	4.36431	4.15253	4.20079	4.50071	4.42509	4.73295	4.26961	4.52347	4.11014	4.15635	4.48326	4.51879	4.289	4.47719	4.23921	4.55292	4.30108	4.38613
-1.02912	-1.02912	-1.02912	-1.02912	-1.02912	-1.02912	-1.02912	-1.02912	-1.02912	-1.02912	-1.02912	-1.02912	-1.02912	-1.02912	-1.02912	-1.02912	-0.710691	-1.02912	-1.02912	-1.02912	-1.02912	-1.02912	-1.02912	-0.922976
4.0521	4.02773	4.06554	3.90406	3.94655	3.89869	3.75303	3.76789	3.92339	4.13103	4.08408	3.65671	3.96055	3.97946	3.72038	3.77563	3.88574	3.95981	4.04846	3.91644	3.81477	3.95727	3.8868	3.87373
-1.02912	-1.02912	-1.02912	-1.02912	-1.02912	-1.02912	-1.02912	-1.02912	-1.02912	-0.779508	-1.02912	-0.702089	-1.02912	-1.02912	-1.02912	-0.727896	-1.02912	-1.02912	-1.02912	-1.02912	-1.02912	-0.836905	-1.02912	-0.928711
3.86886	3.95191	4.03706	4.08194	3.85577	3.69113	3.77057	4.04708	4.00167	3.94312	3.86762	3.88484	3.95223	4.15694	4.27067	3.66651	3.61993	3.56525	3.95261	3.87628	3.93977	3.89853	4.12661	3.61723
-1.02912	-1.02912	-1.02912	-1.02912	-1.02912	-1.02912	-1.02912	-1.02912	-0.727896	-1.02912	-1.02912	-1.02912	-1.02912	-1.02912	-1.02912	-1.02912	-1.02912	-1.02912	-1.02912	-1.02912	-0.928711	-1.02912	-1.02912	-1.02912
-1.02912	-1.02912	-1.02912	-1.02912	-1.02912	-1.02912	-1.02912	-1.02912	-1.02912	-1.02912	-1.02912	-1.02912	-1.02912	-1.02912	-1.02912	-1.02912	-1.02912	-0.753702	-1.02912	-1.02912	-1.02912	-1.02912	-1.02912	-0.937313
-1.02912	-1.02912	-1.02912	-1.02912	-0.848363	-1.02912	-1.02912	-1.02912	-1.01908	-1.02912	-1.02912	-1.02912	-1.02912	-1.02912	-1.02912	-1.02912	-1.02912	-1.02912	-1.02912	-0.968867	-1.02577	-1.02912	-1.02912	-1.02912
8.47148	8.44565	8.3579	8.45081	8.26346	8.19933	8.2335	8.63707	8.55336	8.34721	8.2277	8.46704	8.42268	8.67608	8.77453	8.49759	8.28626	8.28626	8.42501	8.30454	8.47465	8.34731	8.62443	8.3567
-1.02912	-1.02912	-1.02912	-1.02912	-1.02912	-1.02912	-1.02912	-1.02912	-1.02912	-1.02912	-1.02912	-1.02912	-1.02912	-1.02912	-1.02912	-1.02912	-1.02912	-1.02912	-1.02912	-1.02912	-1.02912	-1.02912	-1.02912	-1.02912
1.09721	1.01308	1.07085	1.15536	1.25327	1.0067	1.20513	1.26542	1.50938	0.837023	1.416	0.584537	0.698541	0.732665	0.957212	1.61793	1.06677	1.33026	1.06038	1.13844	1.32664	0.945853	0.796139	1.33832
1.25104	1.83315	1.15536	1.42055	1.36891	1.08571	0.947504	1.30999	1.73495	1.29424	0.96245	1.866	1.06884	1.63003	1.63509	0.82407	0.450311	1.09003	1.41318	1.29172	1.33082	1.37423	1.44465	0.788136
-0.710691	0.169921	0.0139312	-0.0889253	-0.16303	-0.0542575	-0.406952	-0.0767708	0.0294242	0.251879	0.44285	0.279971	-0.546197	0.0139312	-1.02912	0.204818	-0.193234	0.860412	-0.175613	-0.102071	-0.151433	0.3249	-0.520461	0.290665
-0.848363	-1.02912	-1.02912	-1.02912	-1.02912	-1.02912	-1.02912	-1.02912	-1.01908	-1.02912	-1.02912	-1.02912	-1.02912	-1.02912	-1.02912	-1.02912	-1.02912	-1.02912	-0.968867	-1.02912	-1.02577	-1.02912	-1.02912	-1.02912
3.09005	3.25261	2.89724	3.52988	3.15788	3.21746	3.2187	3.29288	3.16004	3.14738	3.26071	3.13521	3.20867	3.26027	2.59902	3.33674	3.33601	3.50907	3.07997	3.30174	3.22387	3.1811	3.02265	3.39394
3.89684	3.76258	4.12429	2.78758	2.82022	3.00093	3.57124	3.96708	3.6281	2.46025	2.49723	2.6708	3.71667	3.46694	3.61901	2.46974	2.31198	2.70277	3.9279	2.86958	3.72214	2.54276	3.60087	2.49483
-0.554799	-0.650477	-0.727896	-0.563401	-0.848363	-1.02912	-0.779508	-0.406952	-0.727896	-1.02912	-1.02912	-1.02912	-0.279747	-0.554799	-0.0592698	-0.477164	-0.710691	-0.515023	-0.64439	-0.813627	-0.638119	-1.02912	-0.297939	-0.567626
-1.02912	-1.02912	-1.02912	-1.02912	-1.02912	-1.02912	-1.02912	-1.02912	-1.02912	-1.02912	-1.02912	-1.02912	-1.02912	-1.02912	-1.02912	-1.02912	-1.02912	-1.02912	-1.02912	-1.02912	-1.02912	-1.02912	-1.02912	-1.02912
-1.02912	-1.02912	-1.02912	-1.02912	-1.02912	-1.02912	-1.02912	-0.78955	-0.727896	-1.02912	-1.02912	-1.02912	-1.02912	-0.868447	-1.02912	-1.02912	-1.02912	-1.02912	-1.02912	-1.02912	-0.848855	-1.02912	-0.975561	-1.02912
2.23817	2.24733	2.07369	2.16713	2.01643	2.24938	1.80564	2.03889	2.09679	2.26461	1.97127	1.866	1.97529	1.83803	1.98502	2.12328	1.9155	2.24938	2.1864	2.14431	1.98044	2.03396	1.93278	2.09606
3.58657	3.51132	3.5607	3.52988	3.44072	3.6175	3.3822	3.53716	3.3793	3.61252	3.51132	3.71667	3.34693	3.04633	2.92647	3.70752	3.40258	3.17159	3.55286	3.52937	3.43288	3.6135	3.10658	3.42723
-1.02912	-1.02912	-1.02912	-1.02912	-1.02912	-1.02912	-1.02912	-1.02912	-1.02912	-1.02912	-1.02912	-1.02912	-1.02912	-1.02912	-1.02912	-1.02912	-1.02912	-1.02912	-1.02912	-1.02912	-1.02912	-1.02912	-1.02912	-1.02912
3.37887	3.55584	3.65146	3.60584	3.42317	3.25261	3.85088	3.69491	3.67787	3.68173	3.57555	3.45163	3.22084	3.31958	3.36748	3.52352	3.67787	3.40205	3.52872	3.42721	3.74122	3.56964	3.30263	3.53448
-0.848363	-0.808194	-1.02912	-0.563401	-0.702089	-1.02912	-0.779508	-1.02912	-0.727896	-0.588129	-0.710691	-1.02912	-0.702089	-0.868447	-0.727896	-0.727896	-1.02912	-1.02912	-0.895225	-0.76487	-0.845508	-0.77598	-0.766144	-0.928711
3.54391	2.96749	3.29048	3.4158	3.41641	3.28953	3.09254	3.34812	3.33126	3.2749	3.30769	3.5093	3.64002	3.76273	3.87785	3.46471	3.57998	3.57409	3.26729	3.37391	3.25731	3.36397	3.7602	3.53959
0.494785	-0.0340678	0.316444	-0.563401	-0.259521	0.115206	0.564968	0.0510953	-0.0889253	0.251879	0.589646	-1.02912	0.110193	0.346077	0.522185	-0.0889253	-0.414476	-0.14486	0.259054	-0.235906	0.175713	-0.0625311	0.326152	-0.216087
-0.848363	-0.808194	-1.02912	-0.563401	-0.702089	-1.02912	-0.779508	-1.02912	-0.727896	-0.588129	-0.710691	-1.02912	-0.702089	-0.868447	-0.727896	-0.727896	-1.02912	-1.02912	-0.895225	-0.76487	-0.845508	-0.77598	-0.766144	-0.928711
0.694783	0.530569	0.564968	0.466737	-0.0542575	-0.259521	0.276213	-0.256787	0.144247	0.346077	0.3683	0.427197	0.494785	0.271201	0.110193	0.204818	0.584537	0.860412	0.596773	0.0509861	0.0545578	0.380525	0.29206	0.549922
-1.02912	-1.02912	-1.02912	-1.02912	-1.02912	-1.02912	-1.02912	-0.78955	-1.02912	-1.02912	-1.02912	-1.02912	-1.02912	-1.02912	-1.02912	-1.02912	-1.02912	-1.02912	-1.02912	-1.02912	-0.949263	-1.02912	-1.02912	-1.02912
4.54728	4.5864	4.31149	4.39063	4.29343	4.45565	4.37298	4.47364	4.35946	4.25731	4.40215	4.31583	4.19294	4.17045	4.36856	4.26164	4.30891	4.09061	4.48173	4.37991	4.40202	4.3251	4.24399	4.22039
-1.02912	-1.02912	-1.02912	-1.02912	-1.02912	-1.02912	-1.02912	-0.78955	-1.02912	-1.02912	-1.02912	-1.02912	-1.02912	-1.02912	-1.02912	-1.02912	-1.02912	-1.02912	-1.02912	-1.02912	-0.949263	-1.02912	-1.02912	-1.02912
0.115206	-0.0340678	0.169921	0.3683	0.303513	0.392773	-0.406952	0.673684	0.144247	-0.259521	-0.546197	-0.106092	0.184867	0.417912	0.747848	0.204818	0.296439	-0.14486	0.0836864	0.354862	0.136993	-0.303937	0.450209	0.118799
-1.02912	-1.02912	-0.414476	-1.02912	-1.02912	-1.02912	-1.02912	-1.02912	-1.02912	-1.02912	-1.02912	-1.02912	-1.02912	-1.02912	-1.02912	-1.02912	-0.710691	-1.02912	-0.824238	-1.02912	-1.02912	-1.02912	-1.02912	-0.922976
0.115206	0.68457	0.564968	-0.399428	0.473438	-0.0542575	0.0354405	0.494785	0.744683	0.617372	0.526811	0.0991649	0.359295	0.271201	-0.0592698	0.204818	0.584537	0.279971	0.454915	0.00658418	0.424969	0.414449	0.190409	0.356442
-1.02912	-1.02912	-1.02912	-1.02912	-0.848363	-1.02912	-1.02912	-1.02912	-1.02912	-1.02912	-1.02912	-1.02912	-1.02912	-1.02912	-1.02912	-1.02912	-1.02912	-1.02912	-1.02912	-0.968867	-1.02912	-1.02912	-1.02912	-1.02912
0.195179	0.82407	0.0139312	-0.248584	0.231763	0.392773	0.377905	-0.0767708	0.0294242	-0.106092	0.204818	0.846952	0.0139312	0.180858	-0.0592698	0.551448	0.165912	0.687911	0.344393	0.125317	0.110186	0.315226	0.0451733	0.468424
-0.554799	-0.427848	-1.02912	0.046083	0.0414567	-0.0542575	-0.580605	-0.406952	0.0294242	-0.414476	-0.279747	-0.106092	-0.546197	-0.868447	-0.0592698	-0.0889253	-0.710691	0.148256	-0.670589	0.0110941	-0.319378	-0.266772	-0.491304	-0.21712
-0.848363	-0.427848	-0.193234	-1.02912	-0.537595	-0.442058	-0.580605	-1.02912	-0.727896	-0.588129	-0.546197	-0.399428	-0.848363	-0.710691	-1.02912	-0.259521	0.00791492	-0.515023	-0.489815	-0.66959	-0.779207	-0.511251	-0.862724	-0.255543
-1.02912	-1.02912	-1.02912	-1.02912	-1.02912	-1.02912	-1.02912	-1.02912	-1.02912	-1.02912	-1.02912	-1.02912	-1.02912	-1.02912	-1.02912	-1.02912	-1.02912	-1.02912	-1.02912	-1.02912	-1.02912	-1.02912	-1.02912	-1.02912
2.03496	1.80059	1.51646	1.09721	1.48903	1.0067	1.68149	1.76035	1.62303	1.48716	1.37876	1.26334	1.416	1.26542	1.63509	0.551448	0.992888	1.15536	1.78401	1.19765	1.68829	1.37642	1.43883	0.899898
-1.02912	-0.427848	-0.727896	-0.779508	-1.02912	-1.02912	-0.580605	-1.02912	-1.02912	-1.02912	-1.02912	-1.02912	-0.702089	-0.868447	-1.02912	-1.02912	-1.02912	-0.753702	-0.728287	-0.945915	-0.879614	-1.02912	-0.866551	-0.937313
-1.02912	-0.808194	-0.727896	-0.779508	-0.848363	-1.02912	-0.779508	-1.02912	-1.01908	-1.02912	-1.02912	-1.02912	-0.702089	-0.868447	-1.02912	-1.02912	-1.02912	-1.02912	-0.85507	-0.885663	-0.942568	-1.02912	-0.866551	-1.02912
-1.02912	-1.02912	-1.02912	-1.02912	-1.02912	-1.02912	-1.02912	-1.02912	-1.02912	-1.02912	-1.02912	-1.02912	-1.02912	-1.02912	-1.02912	-1.02912	-1.02912	-1.02912	-1.02912	-1.02912	-1.02912	-1.02912	-1.02912	-1.02912
-1.02912	-1.02912	-1.02912	-1.02912	-1.02912	-1.02912	-1.02912	-1.02912	-1.02912	-1.02912	-1.02912	-1.02912	-1.02912	-1.02912	-1.02912	-1.02912	-1.02912	-1.02912	-1.02912	-1.02912	-1.02912	-1.02912	-1.02912	-1.02912
4.65287	4.71559	4.76035	4.42729	4.53207	4.76859	4.85332	4.6536	4.77351	4.65434	4.62548	4.42703	4.76094	4.57248	4.51564	4.68461	4.7771	4.65934	4.7096	4.57598	4.76014	4.56895	4.61635	4.70702
1.97529	2.15286	2.12217	1.95153	2.15286	2.21976	1.88344	2.13142	2.09679	2.12217	2.09736	1.97389	2.11718	2.17854	2.18801	2.61631	1.95695	1.80226	2.08344	2.10805	2.03722	2.06447	2.16124	2.12518
-1.02912	-1.02912	-1.02912	-1.02912	-1.02912	-1.02912	-1.02912	-1.02912	-1.02912	-1.02912	-1.02912	-1.02912	-1.02912	-1.02912	-1.02912	-1.02912	-1.02912	-1.02912	-1.02912	-1.02912	-1.02912	-1.02912	-1.02912	-1.02912
-1.02912	-1.02912	-0.727896	-1.02912	-1.02912	-1.02912	-1.02912	-1.02912	-1.02912	-1.02912	-0.858405	-1.02912	-1.02912	-1.02912	-1.02912	-1.02912	-1.02912	-1.02912	-0.928711	-1.02912	-1.02912	-0.972214	-1.02912	-1.02912
4.4651	4.35204	4.44285	4.075	3.55691	4.17831	4.5523	4.71559	4.88211	3.77563	3.45673	4.6642	5.47895	5.11682	5.49241	4.10206	3.87661	4.59376	4.41999	3.93674	4.71667	3.96552	5.36273	4.19081
-0.710691	-0.808194	-0.727896	-0.563401	-0.537595	-0.259521	-0.580605	-0.406952	-0.392742	-0.259521	-0.546197	0.0991649	-0.546197	0.110193	-0.442058	0.0596864	-1.02912	-0.14486	-0.748927	-0.453506	-0.4601	-0.235518	-0.292687	-0.371431
-0.848363	-0.808194	-0.193234	-1.02912	-0.406952	-1.02912	-1.02912	-0.78955	-1.01908	-1.02912	-1.02912	-1.02912	-0.848363	-1.02912	-0.727896	-1.02912	-0.710691	-1.02912	-0.616597	-0.82173	-0.945915	-1.02912	-0.868459	-0.922976
5.85473	5.91189	5.7821	6.02478	5.9881	6.04536	5.69181	5.80542	5.8564	5.81183	6.07878	5.94912	5.90619	5.79806	5.75708	6.08262	6.02178	5.9122	5.84957	6.01941	5.78455	5.94657	5.82044	6.00553
0.858909	0.953675	1.15536	1.37314	0.794568	1.22045	0.947504	0.897463	0.924197	0.897463	1.66429	0.279971	0.359295	0.96245	1.20513	0.988593	0.891986	0.943967	0.989314	1.12939	0.923054	0.94724	0.842291	0.941515
0.96245	0.44285	1.45459	0.551448	0.303513	0.265732	0.473438	1.2091	1.69458	0.438842	0.589646	1.416	1.416	1.26542	1.35502	0.647431	0.694783	0.494785	0.953296	0.373564	1.1257	0.814829	1.34548	0.612333
5.53941	5.61269	5.66362	5.36751	5.57029	5.47154	5.60571	5.66922	5.71419	5.59386	5.53221	5.57385	5.46577	5.44793	5.462	5.55507	5.58158	5.40174	5.60524	5.46978	5.66304	5.56664	5.45857	5.5128
-0.065286	0.0766105	-0.193234	0.466737	0.303513	0.115206	-0.10108	0.0510953	0.248121	0.0139312	0.024412	-0.106092	-0.414476	0.0139312	0.110193	0.0596864	-0.414476	-0.14486	-0.0606364	0.295152	0.0660455	-0.022583	-0.0967838	-0.16655
-0.710691	-1.02912	-1.02912	-1.02912	-1.02912	-1.02912	-1.02912	-1.02912	-1.01908	-1.02912	-1.02912	-1.02912	-1.02912	-1.02912	-1.02912	-1.02912	-1.02912	-1.02912	-0.922976	-1.02912	-1.02577	-1.02912	-1.02912	-1.02912
3.42317	3.34237	3.30814	3.10597	3.22993	3.324	3.59325	3.39009	3.39029	3.19385	3.07335	3.13521	3.42843	3.13686	3.33065	3.37887	3.2585	3.33601	3.35789	3.21997	3.45788	3.13414	3.29865	3.32446
1.65162	2.12217	1.92553	3.12033	1.7418	1.79526	2.03087	2.39198	1.73495	2.72512	1.05356	1.48903	1.81289	1.75304	2.07306	1.79195	1.81429	1.73185	1.89977	2.21913	2.0526	1.75591	1.87966	1.77937
-1.02912	-1.02912	-1.02912	-1.02912	-1.02912	-1.02912	-1.02912	-1.02912	-1.02912	-1.02912	-1.02912	-1.02912	-1.02912	-1.02912	-1.02912	-1.02912	-1.02912	-1.02912	-1.02912	-1.02912	-1.02912	-1.02912	-1.02912	-1.02912
4.70489	4.64048	4.76767	5.04986	4.89634	4.78063	4.76008	4.56603	4.65652	4.67218	4.77184	4.58612	4.47364	4.65704	4.58914	5.06948	5.01573	4.667	4.70435	4.90894	4.66088	4.67671	4.57327	4.91741
-1.02912	-1.02912	-1.02912	-1.02912	-1.02912	-1.02912	-1.02912	-1.02912	-1.02912	-1.02912	-1.02912	-1.02912	-1.02912	-1.02912	-1.02912	-1.02912	-1.02912	-1.02912	-1.02912	-1.02912	-1.02912	-1.02912	-1.02912	-1.02912
-1.02912	-1.02912	-1.02912	-1.02912	-1.02912	-1.02912	-1.02912	-1.02912	-0.727896	-1.02912	-1.02912	-1.02912	-1.02912	-1.02912	-1.02912	-1.02912	-1.02912	-1.02912	-1.02912	-1.02912	-0.928711	-1.02912	-1.02912	-1.02912
4.63008	4.51626	4.56277	4.79793	4.58195	4.76859	4.73843	4.56026	4.62269	4.84271	4.71615	4.91901	4.69425	4.61687	4.85868	4.76368	4.79676	4.65934	4.5697	4.71615	4.64046	4.82595	4.72327	4.73993
2.85745	2.70389	2.92502	3.01516	2.96625	2.98035	2.70314	3.02827	2.90117	3.08958	2.96722	3.24348	2.86336	2.71946	2.63098	3.01101	3.01238	2.95189	2.82879	2.98725	2.87753	3.10009	2.73793	2.99176
1.73495	1.54585	1.57664	1.85653	1.80344	1.79526	1.88344	1.64501	1.416	1.62303	1.89317	2.02742	1.65649	1.83803	1.35502	1.74999	2.27608	1.53689	1.61915	1.81841	1.64815	1.84787	1.61651	1.85432
8.071	8.14355	7.97436	8.12399	8.12789	8.14443	8.10477	8.1715	8.10211	8.09863	8.06539	8.08948	8.08782	8.02349	7.98412	8.23093	8.07846	8.19673	8.06297	8.1321	8.12613	8.0845	8.03181	8.1687
-1.02912	-1.02912	-1.02912	-1.02912	-1.02912	-1.02912	-1.02912	-1.02912	-1.02912	-1.02912	-1.02912	-1.02912	-1.02912	-1.02912	-1.02912	-1.02912	-1.02912	-1.02912	-1.02912	-1.02912	-1.02912	-1.02912	-1.02912	-1.02912
-1.02912	-1.02912	-1.02912	-1.02912	-1.02912	-1.02912	-1.02912	-1.02912	-1.02912	-1.02912	-1.02912	-1.02912	-1.02912	-1.02912	-1.02912	-1.02912	-1.02912	-1.02912	-1.02912	-1.02912	-1.02912	-1.02912	-1.02912	-1.02912
5.31804	5.54323	5.42254	5.36444	5.26942	5.19182	5.3474	5.27076	5.20827	5.02246	5.35863	5.33077	5.11836	5.14726	5.05375	5.45657	5.3975	5.35778	5.42793	5.27523	5.27548	5.23729	5.10646	5.40395
1.97529	1.80059	2.42298	1.95153	1.97389	2.21976	1.323	2.25854	1.83315	2.40865	1.89317	2.02742	2.15916	1.97389	1.94706	2.19076	2.00991	1.73185	2.06629	2.0484	1.8049	2.10975	2.02671	1.97751
3.96708	3.99994	3.96725	3.87002	4.04531	3.83817	3.80229	3.92155	3.89561	4.32078	4.06554	3.88484	3.95223	4.00908	4.12093	4.22882	4.00348	3.94014	3.97809	3.91783	3.87315	4.09039	4.02741	4.05748
9.34222	9.35558	9.30962	9.70245	9.50753	9.60248	9.40861	9.51601	9.4656	9.50753	9.45394	9.51601	8.80673	9.011	8.9746	9.7329	9.70245	9.53749	9.33581	9.60415	9.46341	9.4925	8.93078	9.65761
2.08401	1.8882	2.21444	2.19519	2.19299	2.32053	2.19832	1.87115	2.46025	2.12217	2.43755	2.20252	1.86751	1.69327	1.79909	2.24938	1.72027	2.39198	2.06222	2.23623	2.17657	2.25408	1.78662	2.12055
6.78099	6.76712	6.77572	6.80203	6.80558	6.7236	6.69599	6.71292	6.85234	6.78859	6.82557	6.73577	6.7495	6.61667	6.88932	6.72256	6.86992	6.6505	6.77461	6.77707	6.75375	6.78331	6.75183	6.74766
-1.02912	-1.02912	-1.02912	-1.02912	-1.02912	-1.02912	-1.02912	-1.02912	-1.02912	-1.02912	-1.02912	-1.02912	-1.02912	-1.02912	-1.02912	-1.02912	-1.02912	-1.02912	-1.02912	-1.02912	-1.02912	-1.02912	-1.02912	-1.02912
0.115206	0.276213	0.564968	0.716581	0.0414567	0.519178	0.276213	-0.406952	-0.727896	0.129857	0.12523	-0.106092	-0.0889253	-0.0767708	0.110193	0.342069	0.296439	0.279971	0.318796	0.425739	-0.286212	0.0496649	-0.0185009	0.30616
-1.02912	-1.02912	-1.02912	-1.02912	-1.02912	-1.02912	-1.02912	-1.02912	-1.02912	-1.02912	-1.02912	-1.02912	-1.02912	-1.02912	-1.02912	-1.02912	-1.02912	-1.02912	-1.02912	-1.02912	-1.02912	-1.02912	-1.02912	-1.02912
-0.848363	-0.650477	-1.02912	-1.02912	-1.02912	-1.02912	-0.779508	-0.78955	-0.727896	-1.02912	-0.710691	-1.02912	-1.02912	-1.02912	-0.727896	-0.727896	-1.02912	-0.306659	-0.842653	-1.02912	-0.765651	-0.922976	-0.928711	-0.687891
4.19536	4.51626	4.345	4.61155	4.75206	4.54851	4.3235	4.50658	4.37675	4.42309	4.51638	4.65603	4.55285	4.48178	4.31842	4.74222	4.75512	4.54414	4.35221	4.63737	4.40228	4.53183	4.45101	4.68049
-1.02912	-1.02912	-1.02912	-1.02912	-1.02912	-1.02912	-1.02912	-1.02912	-0.727896	-1.02912	-1.02912	-1.02912	-1.02912	-1.02912	-1.02912	-1.02912	-1.02912	-1.02912	-1.02912	-1.02912	-0.928711	-1.02912	-1.02912	-1.02912
-1.02912	-1.02912	-1.02912	-1.02912	-1.02912	-1.02912	-1.02912	-1.02912	-1.02912	-1.02912	-1.02912	-1.02912	-1.02912	-1.02912	-1.02912	-1.02912	-1.02912	-1.02912	-1.02912	-1.02912	-1.02912	-1.02912	-1.02912	-1.02912
3.46307	3.62502	3.89899	4.79237	4.3827	3.67996	3.4904	4.0844	3.81915	4.08743	3.6613	3.47451	4.28114	3.11482	3.8032	3.74457	3.76458	3.746	3.66236	4.28501	3.79799	3.74108	3.73305	3.75172
1.47715	2.12217	1.45459	1.42055	1.83315	1.58603	1.37314	1.79909	1.86751	1.53159	2.01248	2.02742	1.83803	1.7279	1.47057	1.52331	1.72027	1.43263	1.68464	1.61325	1.67991	1.85716	1.67883	1.55874
-1.02912	-0.650477	-0.727896	-1.02912	-0.406952	-0.727896	-0.406952	-0.78955	-0.537595	-1.02912	-0.710691	-1.02912	-1.02912	-0.554799	-0.727896	-1.02912	-1.02912	-0.753702	-0.802497	-0.721322	-0.578032	-0.922976	-0.770604	-0.937313
3.42317	3.81427	3.29048	4.43301	4.29874	3.57431	3.4904	3.94232	3.64704	4.18279	3.67996	3.56114	3.98439	3.37288	3.4162	3.88892	3.99297	4.09061	3.50931	4.10202	3.69326	3.80797	3.59115	3.99084
4.90672	5.19026	5.0967	4.92371	5.08048	5.08792	4.89959	4.84443	5.22956	4.7264	5.24615	5.38427	4.9342	5.14282	4.91481	5.13538	5.44498	5.33639	5.06456	5.0307	4.99119	5.11894	4.99727	5.30558
2.74119	2.49884	2.551	2.70709	2.6638	2.78857	1.95336	2.1943	2.03624	2.56749	2.92425	3.19947	2.21196	2.06714	2.29662	2.88883	3.05393	2.84009	2.59701	2.71982	2.0613	2.89707	2.19191	2.92762
5.30581	5.36036	5.4575	6.12956	5.58112	5.6966	5.4069	5.42279	5.31247	5.83006	5.42462	5.26687	5.44543	5.38385	5.47917	5.42448	5.4184	5.5038	5.37456	5.80243	5.38072	5.50718	5.43615	5.44889
-1.02912	-1.02912	-1.02912	-1.02912	-1.02912	-1.02912	-1.02912	-1.02912	-0.727896	-1.02912	-1.02912	-1.02912	-1.02912	-1.02912	-1.02912	-1.02912	-1.02912	-1.02912	-1.02912	-1.02912	-0.928711	-1.02912	-1.02912	-1.02912
-0.414476	0.364763	0.169921	-0.779508	0.139951	0.115206	0.0354405	-0.0767708	0.144247	0.346077	-0.0707545	0.427197	0.0139312	0.0139312	-0.259521	-0.259521	0.296439	0.494785	0.0400696	-0.174784	0.0343055	0.234173	-0.0772196	0.177234
4.98978	4.86162	4.9616	4.95286	4.7733	5.06126	5.02314	4.94567	5.01558	4.90469	4.7302	5.07497	4.77647	4.81219	5.00375	4.86701	4.70508	5.00756	4.93767	4.92914	4.9948	4.90329	4.86414	4.85989
0.354999	0.276213	-1.02912	0.276213	0.231763	0.115206	-0.580605	-0.0767708	0.346077	0.346077	0.204818	0.279971	-0.414476	-0.414476	0.265732	-0.477164	0.450311	-0.515023	-0.132635	0.207727	-0.103766	0.276956	-0.18774	-0.180625
4.36471	4.22773	4.18546	4.42023	4.4172	4.60386	4.44743	4.33041	4.26904	4.42309	4.24568	4.20026	4.1602	4.41797	4.25275	4.48911	4.56888	4.42032	4.2593	4.48043	4.34896	4.28967	4.27697	4.49277
0.814408	0.603813	0.803101	0.924197	1.00111	1.0067	1.47715	0.96245	0.744683	1.2441	1.22514	0.427197	1.29201	1.26542	1.53159	1.14219	0.584537	1.09003	0.740441	0.977336	1.06143	0.965479	1.36301	0.938917
-0.414476	-0.650477	-0.727896	-0.779508	-1.02912	-0.727896	-0.580605	-0.0767708	-0.210735	-0.414476	-0.858405	-1.02912	-0.414476	-0.710691	-0.727896	-0.477164	-1.02912	-1.02912	-0.597616	-0.845508	-0.28937	-0.767333	-0.617688	-0.845134
1.06426	1.36891	0.677024	1.42055	1.63003	1.28978	0.947504	1.55142	1.46314	1.14897	1.09003	1.55486	1.01809	1.37314	1.35502	1.98052	1.54512	1.95336	1.03673	1.44679	1.32069	1.26462	1.24875	1.82633
-1.02912	-1.02912	-1.02912	-1.02912	-1.02912	-1.02912	-1.02912	-1.02912	-1.02912	-1.02912	-1.02912	-1.02912	-1.02912	-1.02912	-1.02912	-1.02912	-1.02912	-1.02912	-1.02912	-1.02912	-1.02912	-1.02912	-1.02912	-1.02912
-1.02912	-1.02912	-1.02912	-1.02912	-1.02912	-1.02912	-1.02912	-1.02912	-1.02912	-1.02912	-1.02912	-1.02912	-1.02912	-1.02912	-1.02912	-1.02912	-1.02912	-1.02912	-1.02912	-1.02912	-1.02912	-1.02912	-1.02912	-1.02912
2.45434	2.19719	2.32053	1.95153	1.95153	2.19076	1.92252	2.1044	1.95336	2.21258	1.95028	1.81289	2.15916	2.19832	1.58948	2.36068	2.24164	1.83803	2.32402	2.03128	1.99343	1.99192	1.98232	2.14678
0.494785	0.276213	0.677024	0.716581	1.29201	1.08571	0.647431	0.897463	1.20212	0.897463	1.33948	1.16212	0.62708	0.417912	0.957212	0.647431	0.584537	0.396114	0.482674	1.03143	0.915672	1.13302	0.667401	0.542694
2.28128	1.80059	2.39198	1.85653	2.21784	2.41552	1.37314	1.30999	1.65649	1.92124	2.03624	2.25048	2.11718	2.33014	2.59902	2.12328	2.00991	1.73185	2.15795	2.1633	1.44654	2.06932	2.34878	1.95501
0.751857	0.82407	0.450311	0.865089	0.95051	-0.0542575	0.564968	0.405035	1.0949	0.766213	0.803101	1.16212	1.11779	1.14897	0.110193	0.551448	0.803101	0.602382	0.675412	0.587114	0.6883	0.910479	0.792316	0.65231
-1.02912	-1.02912	-1.02912	-1.02912	-1.02912	-1.02912	-1.02912	-1.02912	-1.02912	-1.02912	-1.02912	-1.02912	-1.02912	-1.02912	-1.02912	-1.02912	-1.02912	-1.02912	-1.02912	-1.02912	-1.02912	-1.02912	-1.02912	-1.02912
2.57464	2.80397	2.80067	2.89134	2.8777	2.81247	2.70314	2.96625	2.93394	2.68563	2.70389	2.69969	2.33457	2.3494	1.89472	3.06718	3.07545	2.74119	2.72643	2.8605	2.86778	2.6964	2.1929	2.96127
-1.02912	-1.02912	-1.02912	-1.02912	-1.02912	-1.02912	-1.02912	-1.02912	-1.02912	-1.02912	-1.02912	-1.02912	-1.02912	-1.02912	-1.02912	-1.02912	-1.02912	-1.02912	-1.02912	-1.02912	-1.02912	-1.02912	-1.02912	-1.02912
2.57464	2.29662	2.49444	2.14355	2.6463	2.07431	2.2802	2.36384	2.41552	2.34112	2.77593	2.07431	2.78387	2.99309	2.97245	2.41714	2.78387	1.91974	2.45523	2.28805	2.35319	2.39712	2.91647	2.37359
5.27221	5.295	5.54297	5.58454	5.43614	5.31045	5.26351	5.51178	5.2987	5.24861	5.23594	5.12398	5.39815	5.37516	5.22944	5.49732	5.42766	5.36207	5.37006	5.44371	5.358	5.20284	5.33425	5.42902
-0.848363	-1.02912	-1.02912	-1.02912	-0.848363	-1.02912	-0.580605	-0.580605	-1.01908	-0.588129	-0.414476	-1.02912	-0.414476	-0.710691	-0.0592698	-1.02912	-0.710691	-0.753702	-0.968867	-0.968867	-0.726762	-0.677241	-0.394812	-0.831171
0.024412	0.276213	0.316444	-0.248584	-0.259521	-0.442058	0.473438	-0.256787	0.0294242	-0.414476	0.204818	-0.399428	-0.0889253	0.346077	0.394443	-0.259521	-0.193234	-0.14486	0.20569	-0.316721	0.0820252	-0.203029	0.217198	-0.199205
-1.02912	-0.808194	-0.727896	-0.779508	-0.848363	-0.727896	-0.779508	-1.02912	-1.02912	-1.02912	-0.546197	-1.02912	-0.848363	-0.710691	-1.02912	-0.727896	-0.414476	-0.753702	-0.85507	-0.785256	-0.945915	-0.868145	-0.862724	-0.632025
4.67531	4.44677	4.55618	4.54423	4.66113	4.55542	4.68305	4.13076	4.46019	4.5288	4.61804	4.35557	4.6452	4.8198	4.35153	4.545	4.72476	4.52641	4.55942	4.58692	4.42467	4.5008	4.60551	4.59872
2.4891	2.73797	2.39198	2.80552	2.49648	2.35893	2.2802	2.46713	2.51912	2.61063	2.87574	2.93252	2.6901	2.70389	2.59902	3.33674	3.40258	3.17159	2.53968	2.55364	2.42215	2.8063	2.66433	3.30363
3.48988	2.60972	3.22084	2.98546	3.22993	3.23354	3.02887	2.82679	2.6886	3.40486	3.09254	3.26732	3.74341	4.15694	3.78026	2.61631	2.94753	2.72189	3.10681	3.14964	2.84809	3.25491	3.89354	2.76191
0.694783	0.169921	0.316444	0.716581	0.405035	-0.0542575	0.473438	0.17539	0.423438	0.617372	0.3683	0.584537	0.698541	-0.187765	0.110193	0.450311	0.450311	1.15536	0.393716	0.355786	0.357422	0.523403	0.20699	0.685326
6.10956	6.04393	5.91366	6.37843	5.9479	5.89802	5.92557	5.93884	5.70518	6.21051	5.93333	5.9184	6.19958	6.37799	6.42502	6.12084	6.05685	6.02872	6.02238	6.07478	5.85653	6.02075	6.3342	6.0688
4.1602	4.3383	4.49349	4.43977	4.52025	4.31494	4.51216	4.46316	4.50458	4.36391	4.51944	4.17877	4.55649	4.31703	4.44743	4.56008	4.41643	4.44696	4.33066	4.42498	4.4933	4.35404	4.44032	4.47449
-0.181749	-0.0340678	0.450311	-0.399428	0.0414567	0.265732	-0.580605	0.17539	-0.537595	-0.588129	0.589646	0.0991649	-0.0889253	0.180858	-0.442058	0.551448	0.891986	-0.306659	0.0781646	-0.0307464	-0.31427	0.0335606	-0.116708	0.378925
-0.848363	-0.808194	-0.727896	-0.779508	-0.848363	-0.442058	-0.779508	-1.02912	-1.01908	-0.588129	-1.02912	-1.02912	-0.702089	-1.02912	-1.02912	-0.727896	-0.710691	-0.753702	-0.794818	-0.689976	-0.942568	-0.882122	-0.920109	-0.730763
3.55926	3.3793	3.5607	3.64671	3.73457	3.6281	3.75303	3.42817	3.52352	3.5003	3.81759	3.24348	3.54106	3.41078	3.22482	3.42888	3.66533	3.58446	3.49975	3.66979	3.56824	3.52046	3.39222	3.55956
0.279971	0.68457	0.564968	0.551448	0.405035	-0.0542575	0.947504	0.82407	0.248121	0.837023	0.12523	0.427197	0.110193	0.417912	0.110193	0.342069	0.584537	0.860412	0.509836	0.300742	0.673232	0.46315	0.212766	0.595673
-1.02912	-1.02912	-1.02912	-1.02912	-1.02912	-1.02912	-1.02912	-1.02912	-1.02912	-1.02912	-1.02912	-1.02912	-1.02912	-1.02912	-1.02912	-1.02912	-1.02912	-1.02912	-1.02912	-1.02912	-1.02912	-1.02912	-1.02912	-1.02912
1.06426	1.66429	1.51646	0.466737	1.00111	0.620909	1.20513	1.2091	0.744683	0.129857	1.18755	0.716581	1.44662	1.01308	1.20513	0.551448	0.992888	1.26718	1.415	0.696251	1.05297	0.677996	1.22161	0.937173
-1.02912	-0.808194	-1.02912	-1.02912	-1.02912	-1.02912	-1.02912	-1.02912	-0.537595	-1.02912	-1.02912	-1.02912	-1.02912	-1.02912	-1.02912	-1.02912	-1.02912	-1.02912	-0.955477	-1.02912	-0.865277	-1.02912	-1.02912	-1.02912
-1.02912	-0.808194	-1.02912	-1.02912	-1.02912	-1.02912	-1.02912	-1.02912	-0.392742	-1.02912	-1.02912	-1.02912	-1.02912	-1.02912	-1.02912	-1.02912	-1.02912	-1.02912	-0.955477	-1.02912	-0.816993	-1.02912	-1.02912	-1.02912
5.51763	5.51689	5.56972	5.42638	5.41722	5.33929	5.6732	5.54812	5.58492	5.48201	5.66908	5.67942	5.63823	5.69477	5.48359	5.64931	5.68524	5.62032	5.53475	5.3943	5.60208	5.61017	5.60553	5.65163
0.41968	0.0766105	0.677024	1.09721	0.231763	0.620909	0.647431	0.405035	0.868262	1.14897	0.687911	1.06426	-0.414476	0.0139312	0.110193	0.82407	0.891986	0.396114	0.391105	0.64996	0.640243	0.967047	-0.0967838	0.704056
3.93143	3.91353	3.89899	4.5165	4.30493	4.40807	3.90096	4.20552	3.78183	4.15125	4.21084	4.50331	3.94655	3.75403	3.69428	4.281	4.29401	4.37978	3.91465	4.40984	3.96277	4.28847	3.79828	4.31826
-1.02912	-1.02912	-1.02912	-1.02912	-1.02912	-1.02912	-1.02912	-1.02912	-1.02912	-1.02912	-1.02912	-1.02912	-1.02912	-1.02912	-1.02912	-1.02912	-1.02912	-1.02912	-1.02912	-1.02912	-1.02912	-1.02912	-1.02912	-1.02912
-1.02912	-1.02912	-1.02912	-1.02912	-1.02912	-1.02912	-1.02912	-1.02912	-1.02912	-1.02912	-1.02912	-1.02912	-1.02912	-1.02912	-1.02912	-1.02912	-1.02912	-1.02912	-1.02912	-1.02912	-1.02912	-1.02912	-1.02912	-1.02912
-1.02912	-0.650477	-0.727896	-0.779508	-0.537595	-0.727896	-0.779508	-0.78955	-1.01908	-0.414476	-1.02912	-0.702089	-0.848363	-1.02912	-0.0592698	-1.02912	-0.710691	-0.753702	-0.802497	-0.681666	-0.862712	-0.715228	-0.645584	-0.831171
0.814408	0.276213	0.169921	0.551448	-0.0542575	0.620909	0.276213	-0.256787	0.502245	0.438842	0.44285	-0.399428	0.62708	-0.414476	0.110193	0.342069	0.450311	0.396114	0.420181	0.3727	0.17389	0.160755	0.107599	0.396164
-1.02912	-1.02912	-1.02912	-1.02912	-1.02912	-1.02912	-1.02912	-1.02912	-1.02912	-1.02912	-1.02912	-1.02912	-1.02912	-1.02912	-1.02912	-1.02912	-1.02912	-1.02912	-1.02912	-1.02912	-1.02912	-1.02912	-1.02912	-1.02912
3.81604	3.73457	3.80018	3.93767	3.84227	3.78243	3.68459	3.80909	3.93109	3.76684	3.80359	3.88484	3.47451	3.71667	3.8896	3.74457	3.63707	3.93143	3.7836	3.85413	3.80826	3.81842	3.69359	3.77103
-1.02912	-1.02912	-1.02912	-1.02912	-1.02912	-1.02912	-1.02912	-1.02912	-1.02912	-1.02912	-1.02912	-1.02912	-0.848363	-1.02912	-1.02912	-1.02912	-1.02912	-1.02912	-1.02912	-1.02912	-1.02912	-1.02912	-0.968867	-1.02912
0.62708	-0.157014	-0.414476	0.046083	0.139951	-0.259521	-0.10108	-0.78955	0.346077	0.251879	0.292902	0.427197	0.0139312	-0.868447	-0.727896	0.0596864	0.00791492	-0.515023	0.0185299	-0.0244956	-0.181518	0.323993	-0.52747	-0.149141
0.751857	-0.157014	0.169921	-0.563401	-0.16303	0.265732	0.276213	0.0510953	0.589646	0.129857	-0.414476	0.584537	0.494785	0.271201	0.110193	0.0596864	-0.414476	-0.14486	0.254921	-0.153566	0.305652	0.0999726	0.29206	-0.16655
0.024412	0.276213	0.677024	0.165912	0.303513	0.620909	0.377905	0.0510953	-0.537595	0.129857	-0.279747	-0.106092	-0.0889253	0.476603	-1.02912	0.647431	0.296439	0.860412	0.325883	0.363445	-0.0361981	-0.0853276	-0.213814	0.601428
-0.279747	-0.279747	0.0139312	0.165912	0.0414567	0.115206	0.165912	0.405035	-0.392742	0.540591	0.024412	0.279971	0.359295	0.110193	-0.442058	-0.477164	0.00791492	0.766213	-0.181854	0.107525	0.0594019	0.281658	0.00914351	0.0989882
4.30904	4.35204	4.11413	4.45648	4.28794	4.28876	4.28706	4.41593	4.24341	4.48837	4.23005	4.49443	4.11349	4.2262	4.29721	4.48911	4.29401	4.47517	4.2584	4.3444	4.31547	4.40428	4.2123	4.41943
-0.065286	-0.279747	0.169921	0.3683	0.303513	-0.0542575	0.377905	0.17539	-0.0889253	0.0139312	-0.187765	0.279971	-0.279747	-0.414476	-0.727896	0.342069	-0.193234	0.0139312	-0.0583706	0.205852	0.15479	0.0353791	-0.47404	0.0542553
1.25104	1.49568	1.24233	1.32586	1.8869	1.34986	1.88344	1.69112	1.416	1.29424	1.47892	1.06426	1.36891	1.45459	1.47057	1.42213	1.54512	1.73185	1.32968	1.52087	1.66352	1.27914	1.43136	1.56637
-0.848363	-1.02912	-0.727896	-0.779508	-1.02912	-1.02912	-0.779508	-0.580605	-1.02912	-1.02912	-1.02912	-0.702089	-0.848363	-1.02912	-1.02912	-1.02912	-0.710691	-1.02912	-0.868459	-0.945915	-0.796411	-0.920109	-0.968867	-0.922976
0.41968	-0.0340678	-1.02912	-0.248584	-0.702089	-0.442058	-0.580605	-0.0767708	-0.392742	-0.106092	-0.279747	-0.399428	-0.0889253	-0.187765	0.110193	-0.477164	-0.193234	0.396114	-0.214502	-0.464244	-0.350039	-0.261756	-0.055499	-0.091428
0.41968	-0.279747	0.316444	0.046083	-0.16303	0.392773	-0.259521	0.17539	-0.392742	-0.106092	-0.546197	0.584537	-0.0889253	-0.0767708	0.265732	-0.0889253	0.165912	0.396114	0.152126	0.0919419	-0.158958	-0.022584	0.0333454	0.1577
3.07474	2.73797	2.9955	2.74947	2.92805	2.41552	2.91418	2.98109	3.04973	2.64801	2.74625	2.81636	3.49844	3.48289	3.60474	2.94937	2.75957	3.13195	2.93607	2.69768	2.98167	2.73687	3.52869	2.94696
3.96	3.79039	3.82686	4.15169	4.05657	4.19536	4.11678	3.90295	4.12543	4.19924	3.99752	4.20858	4.12977	4.06218	3.81794	4.28706	4.12352	4.10579	3.85908	4.13454	4.04839	4.13512	4.0033	4.17212
2.12453	1.45659	1.83315	2.27877	1.60071	1.88106	1.88344	1.69112	2.12328	1.92124	1.83462	2.20252	2.0051	1.78242	2.18801	2.01894	1.43004	2.09924	1.80476	1.92018	1.89928	1.98613	1.99184	1.84941
1.79461	2.06881	1.57664	1.58948	1.65872	1.58603	1.76035	1.64501	1.65649	1.98335	1.66429	1.26334	2.0051	2.13837	1.69458	1.91276	1.72027	1.76035	1.81335	1.61141	1.68729	1.63699	1.94602	1.7978
3.99752	4.04382	3.85171	3.63786	3.60514	3.7419	4.10218	3.95885	4.1006	3.55626	3.74807	3.82456	3.87862	3.91197	3.46676	3.75489	3.63707	3.73495	3.96435	3.66164	4.05388	3.70963	3.75245	3.70897
-1.02912	-1.02912	-1.02912	-1.02912	-1.02912	-1.02912	-1.02912	-1.02912	-1.02912	-1.02912	-1.02912	-1.02912	-1.02912	-1.02912	-1.02912	-1.02912	-1.02912	-1.02912	-1.02912	-1.02912	-1.02912	-1.02912	-1.02912	-1.02912
-1.02912	-1.02912	-1.02912	-1.02912	-1.02912	-1.02912	-1.02912	-1.02912	-1.01908	-1.02912	-1.02912	-1.02912	-1.02912	-1.02912	-1.02912	-1.02912	-1.02912	-1.02912	-1.02912	-1.02912	-1.02577	-1.02912	-1.02912	-1.02912
-0.710691	-0.808194	-1.02912	-1.02912	-1.02912	-0.727896	-0.779508	-0.78955	-1.02912	-1.02912	-1.02912	-0.702089	-1.02912	-0.868447	-1.02912	-1.02912	-0.710691	-0.753702	-0.849335	-0.928711	-0.866059	-0.920109	-0.975561	-0.831171
-0.414476	-0.808194	-1.02912	-1.02912	-0.537595	-0.727896	-0.779508	-0.78955	-0.537595	-1.02912	-0.858405	-0.399428	-0.848363	-0.868447	-1.02912	-1.02912	-0.414476	-0.515023	-0.750596	-0.76487	-0.702218	-0.762317	-0.915309	-0.652873
0.564968	0.68457	0.891986	0.551448	1.17757	0.519178	0.647431	0.589646	0.992888	0.897463	0.803101	0.96245	0.910033	0.346077	1.28333	0.204818	0.992888	0.148256	0.713841	0.749398	0.743322	0.887671	0.846482	0.448654
-0.414476	-0.427848	-0.727896	0.046083	-0.16303	-0.259521	-0.406952	-0.78955	-1.01908	-0.414476	-0.187765	-0.702089	-0.279747	-0.187765	-0.727896	-0.477164	0.00791492	0.148256	-0.523407	-0.12549	-0.738526	-0.434777	-0.398469	-0.106998
-1.02912	-1.02912	-1.02912	-1.02912	-1.02912	-1.02912	-1.02912	-1.02912	-1.02912	-1.02912	-1.02912	-1.02912	-1.02912	-1.02912	-1.02912	-1.02912	-1.02912	-1.02912	-1.02912	-1.02912	-1.02912	-1.02912	-1.02912	-1.02912
5.18557	5.30282	5.40196	5.63353	5.62831	5.50364	5.28501	5.46571	5.42871	5.56711	5.52132	5.36903	5.25778	5.26787	5.27353	5.58287	5.50181	5.53015	5.29678	5.58849	5.39315	5.48582	5.26639	5.53828
0.354999	-0.279747	-1.02912	0.551448	-0.16303	-1.02912	0.165912	0.405035	-0.210735	0.540591	-0.187765	-0.106092	-0.279747	-0.0767708	0.265732	-0.0889253	0.296439	0.494785	-0.317955	-0.213567	0.120071	0.0822444	-0.0302618	0.234099
-1.02912	-1.02912	-1.02912	-1.02912	-1.02912	-1.02912	-1.02912	-1.02912	-1.02912	-1.02912	-1.02912	-1.02912	-1.02912	-0.868447	-1.02912	-1.02912	-1.02912	-1.02912	-1.02912	-1.02912	-1.02912	-1.02912	-0.975561	-1.02912
2.12453	1.97529	2.49444	2.19519	2.16713	2.74271	2.63745	1.64501	1.04722	2.98426	2.49723	2.25048	2.47149	2.86532	1.20513	1.79195	2.78387	2.61671	2.19809	2.36834	1.77656	2.57732	2.18065	2.39751
-0.710691	-0.157014	-1.02912	-1.02912	-0.702089	-1.02912	-0.580605	-0.580605	-1.02912	-1.02912	-1.02912	-0.399428	-0.848363	-0.554799	-0.727896	-1.02912	-1.02912	-1.02912	-0.632275	-0.920109	-0.73011	-0.819222	-0.710352	-1.02912
5.56766	5.52525	5.59377	5.35098	5.46533	5.29322	5.47895	5.4822	5.58492	5.45775	5.53835	5.26154	5.54524	5.46934	5.62831	5.2958	5.4184	5.27995	5.56223	5.36984	5.51536	5.41921	5.54763	5.33138
4.32058	4.36471	4.28182	4.37821	4.39663	4.16418	4.03587	4.33809	4.34736	4.42309	4.47789	4.32619	3.41686	3.13686	3.53695	3.81965	3.78978	3.78727	4.32237	4.31301	4.24044	4.40905	3.36356	3.7989
-1.02912	-1.02912	-1.02912	-1.02912	-1.02912	-1.02912	-1.02912	-1.02912	-1.01908	-0.779508	-1.02912	-1.02912	-1.02912	-1.02912	-0.727896	-1.02912	-1.02912	-1.02912	-1.02912	-1.02912	-1.02577	-0.945915	-0.928711	-1.02912
1.33396	1.416	1.51646	0.803101	1.21641	1.0067	1.47715	1.69112	1.33493	1.48716	1.18755	0.716581	1.01809	1.7279	1.53159	0.744683	0.992888	1.21306	1.42214	1.00874	1.50107	1.13043	1.42586	0.983545
-1.02912	-1.02912	-1.02912	-1.02912	-1.02912	-1.02912	-1.02912	-1.02912	-1.02912	-1.02912	-1.02912	-1.02912	-1.02912	-1.02912	-1.02912	-1.02912	-1.02912	-1.02912	-1.02912	-1.02912	-1.02912	-1.02912	-1.02912	-1.02912
-1.02912	-1.02912	-1.02912	-1.02912	-1.02912	-1.02912	-1.02912	-1.02912	-1.02912	-1.02912	-1.02912	-1.02912	-1.02912	-1.02912	-1.02912	-1.02912	-1.02912	-1.02912	-1.02912	-1.02912	-1.02912	-1.02912	-1.02912	-1.02912
2.59429	2.62783	2.61063	2.7279	2.51266	2.44628	2.66266	2.36384	2.43832	2.21258	2.2242	1.81289	2.04042	2.26931	2.57065	2.24938	2.59674	2.09924	2.61092	2.56228	2.48827	2.08322	2.29346	2.31512
-1.02912	-1.02912	-1.02912	-1.02912	-1.02912	-1.02912	-1.02912	-1.02912	-1.02912	-1.02912	-1.02912	-1.02912	-1.02912	-1.02912	-1.02912	-1.02912	-1.02912	-1.02912	-1.02912	-1.02912	-1.02912	-1.02912	-1.02912	-1.02912
-1.02912	-1.02912	-1.02912	-1.02912	-1.02912	-1.02912	-1.02912	-1.02912	-1.02912	-1.02912	-1.02912	-1.02912	-1.02912	-1.02912	-1.02912	-1.02912	-1.02912	-1.02912	-1.02912	-1.02912	-1.02912	-1.02912	-1.02912	-1.02912
-0.710691	-0.157014	-0.727896	-0.779508	-0.406952	-1.02912	0.0354405	-0.406952	-0.0889253	-0.414476	-0.710691	-1.02912	-0.848363	-0.279747	-1.02912	-1.02912	-0.710691	-1.02912	-0.531867	-0.738526	-0.153479	-0.718095	-0.719076	-0.922976
1.2091	1.416	1.83315	1.67113	1.60071	1.69458	1.63509	1.416	1.54902	1.65649	1.69528	1.75304	1.52503	1.69327	1.35502	1.61793	1.9155	1.80226	1.48608	1.65547	1.53337	1.7016	1.52444	1.77857
3.02539	2.84009	2.7747	3.04531	2.94229	2.9023	3.04531	2.72449	2.46025	2.86336	2.84323	2.78721	2.43284	2.69339	2.70389	3.03055	2.73338	2.84009	2.88006	2.9633	2.74335	2.83127	2.61004	2.86801
7.20014	7.05004	6.92812	7.01623	6.88932	7.0612	6.36897	6.52962	6.59213	7.17778	7.3991	7.73074	6.30728	6.89922	6.20728	6.82949	6.7138	7.28345	7.05943	6.98892	6.49691	7.43587	6.47126	6.94225
7.20014	7.05004	6.92812	7.01623	6.88932	7.0612	6.36897	6.52962	6.59213	7.17778	7.3991	7.73074	6.30728	6.89922	6.20728	6.82949	6.7138	7.28345	7.05943	6.98892	6.49691	7.43587	6.47126	6.94225
0.694783	-0.427848	0.803101	0.803101	0.303513	0.82407	0.473438	0.96245	0.868262	0.438842	0.526811	1.06426	0.359295	0.897463	1.28333	0.900627	0.803101	0.860412	0.356678	0.643561	0.76805	0.676639	0.846697	0.854713
-1.02912	-1.02912	-1.02912	-1.02912	-1.02912	-1.02912	-1.02912	-1.02912	-1.02912	-1.02912	-1.02912	-1.02912	-1.02912	-1.02912	-1.02912	-1.02912	-1.02912	-1.02912	-1.02912	-1.02912	-1.02912	-1.02912	-1.02912	-1.02912
5.4191	5.63781	5.55188	5.84705	5.76207	5.45584	5.83531	5.62508	5.71061	5.9692	5.92142	5.76997	5.63363	5.32542	5.58669	5.95453	6.00059	5.80744	5.53627	5.68832	5.72367	5.88686	5.51524	5.92085
1.82504	0.82407	0.169921	-0.0889253	0.139951	-0.442058	0.0354405	0.673684	0.992888	0.346077	-0.0707545	-0.702089	2.04042	2.52396	1.98502	-0.0889253	0.00791492	0.0139312	0.939679	-0.130344	0.567337	-0.142255	2.18313	-0.0223597
-0.554799	-0.279747	-0.414476	-0.779508	-0.848363	-0.259521	0.0354405	-0.406952	0.144247	-0.106092	-0.187765	0.279971	-0.546197	-0.554799	-1.02912	-0.477164	-0.193234	-1.02912	-0.416341	-0.629131	-0.0757549	-0.00462866	-0.710038	-0.566505
-1.02912	-1.02912	-1.02912	-1.02912	-1.02912	-1.02912	-1.02912	-1.02912	-1.02912	-1.02912	-1.02912	-1.02912	-1.02912	-1.02912	-1.02912	-1.02912	-1.02912	-1.02912	-1.02912	-1.02912	-1.02912	-1.02912	-1.02912	-1.02912
-1.02912	-1.02912	-1.02912	-1.02912	-1.02912	-1.02912	-1.02912	-1.02912	-1.02912	-1.02912	-1.02912	-1.02912	-1.02912	-1.02912	-1.02912	-1.02912	-1.02912	-1.02912	-1.02912	-1.02912	-1.02912	-1.02912	-1.02912	-1.02912
-1.02912	-1.02912	-1.02912	-1.02912	-1.02912	-1.02912	-1.02912	-1.02912	-1.02912	-1.02912	-1.02912	-1.02912	-1.02912	-1.02912	-1.02912	-1.02912	-1.02912	-1.02912	-1.02912	-1.02912	-1.02912	-1.02912	-1.02912	-1.02912
3.86172	3.84307	3.59325	4.00577	4.10397	4.24243	4.1323	4.06149	4.09326	4.13854	4.28086	3.99737	4.10194	4.01554	4.12093	4.16569	4.26265	4.11313	3.76602	4.11739	4.09568	4.13892	4.07947	4.18049
-1.02912	-1.02912	-1.02912	-1.02912	-1.02912	-1.02912	-1.02912	-1.02912	-1.02912	-1.02912	-1.02912	-1.02912	-1.02912	-1.02912	-1.02912	-1.02912	-1.02912	-1.02912	-1.02912	-1.02912	-1.02912	-1.02912	-1.02912	-1.02912
-1.02912	-1.02912	-1.02912	-1.02912	-1.02912	-1.02912	-1.02912	-1.02912	-1.02912	-1.02912	-1.02912	-1.02912	-1.02912	-1.02912	-1.02912	-1.02912	-1.02912	-1.02912	-1.02912	-1.02912	-1.02912	-1.02912	-1.02912	-1.02912
3.11205	3.07474	3.22084	2.85538	3.14738	3.41785	3.01238	3.10883	2.9955	3.08958	3.0336	3.26732	2.85022	2.77399	2.97245	2.92805	3.11309	3.23061	3.13588	3.1402	3.0389	3.13017	2.86556	3.09058
-1.02912	-1.02912	-1.02912	-1.02912	-1.02912	-1.02912	-1.02912	-1.02912	-1.02912	-1.02912	-1.02912	-1.02912	-1.02912	-1.02912	-1.02912	-1.02912	-1.02912	-1.02912	-1.02912	-1.02912	-1.02912	-1.02912	-1.02912	-1.02912
-0.279747	0.276213	0.0139312	0.165912	0.139951	0.620909	0.165912	0.494785	0.992888	-0.259521	0.12523	0.0991649	-0.702089	-0.0767708	0.110193	-0.0889253	0.584537	-0.14486	0.00346573	0.308924	0.551195	-0.0117086	-0.222889	0.116917
0.115206	0.364763	-0.193234	-0.399428	-0.0542575	-0.442058	-0.406952	0.296439	0.144247	-0.414476	0.44285	0.0991649	-0.546197	-0.710691	-1.02912	0.0596864	0.450311	0.396114	0.0955785	-0.298581	0.0112447	0.0425132	-0.762002	0.302037
-1.02912	-1.02912	-1.02912	-1.02912	-0.702089	-1.02912	-1.02912	-1.02912	-1.02912	-1.02912	-1.02912	-1.02912	-1.02912	-1.02912	-1.02912	-1.02912	-1.02912	-1.02912	-1.02912	-0.920109	-1.02912	-1.02912	-1.02912	-1.02912
-1.02912	-1.02912	-1.02912	-1.02912	-1.02912	-1.02912	-1.02912	-1.02912	-1.02912	-1.02912	-1.02912	-1.02912	-1.02912	-1.02912	-1.02912	-1.02912	-1.02912	-1.02912	-1.02912	-1.02912	-1.02912	-1.02912	-1.02912	-1.02912
-1.02912	-1.02912	-1.02912	-1.02912	-1.02912	-1.02912	-1.02912	-1.02912	-1.02912	-1.02912	-1.02912	-1.02912	-1.02912	-1.02912	-1.02912	-1.02912	-1.02912	-1.02912	-1.02912	-1.02912	-1.02912	-1.02912	-1.02912	-1.02912
4.32058	4.16494	4.51856	4.45648	4.54615	4.07341	4.30953	4.31679	4.54978	4.69591	4.36249	3.99737	4.26265	4.15694	4.37619	4.2133	4.15169	4.15777	4.33469	4.35868	4.39203	4.35192	4.26526	4.17425
-1.02912	-1.02912	-1.02912	-1.02912	-1.02912	-1.02912	-1.02912	-1.02912	-0.210735	-1.02912	-1.02912	-1.02912	-1.02912	-0.868447	-1.02912	-1.02912	-1.02912	-1.02912	-1.02912	-1.02912	-0.756324	-1.02912	-0.975561	-1.02912
4.51868	4.68373	4.62248	4.25025	4.23627	4.04646	4.61763	4.61155	4.53356	4.08743	3.98607	4.05998	4.60015	4.34968	4.53734	4.26812	4.2366	4.11313	4.6083	4.17766	4.58758	4.04449	4.49572	4.20595
-1.02912	-1.02912	-1.02912	-1.02912	-1.02912	-1.02912	-1.02912	-1.02912	-1.02912	-1.02912	-1.02912	-1.02912	-1.02912	-1.02912	-1.02912	-1.02912	-1.02912	-1.02912	-1.02912	-1.02912	-1.02912	-1.02912	-1.02912	-1.02912
1.97529	1.95153	2.3569	1.73991	2.25854	1.92252	2.41649	2.13142	2.19963	1.8869	2.35797	1.866	2.0051	1.7279	2.33251	2.12328	1.81429	1.99203	2.09458	1.97366	2.24918	2.03696	2.02184	1.97653
-1.02912	-1.02912	-1.02912	-1.02912	-1.02912	-1.02912	-1.02912	-1.02912	-1.02912	-1.02912	-1.02912	-1.02912	-1.02912	-1.02912	-1.02912	-1.02912	-1.02912	-1.02912	-1.02912	-1.02912	-1.02912	-1.02912	-1.02912	-1.02912
-1.02912	-1.02912	-1.02912	-1.02912	-1.02912	-1.02912	-1.02912	-1.02912	-1.02912	-1.02912	-1.02912	-1.02912	-1.02912	-1.02912	-1.02912	-1.02912	-1.02912	-1.02912	-1.02912	-1.02912	-1.02912	-1.02912	-1.02912	-1.02912
1.00932	0.530569	0.0139312	0.466737	0.606676	0.519178	0.728745	0.0510953	0.868262	-0.259521	0.024412	0.846952	0.0139312	0.110193	-0.442058	0.0596864	0.165912	0.860412	0.517939	0.530864	0.549367	0.203948	-0.105978	0.362004
-1.02912	-1.02912	-1.02912	-1.02912	-1.02912	-1.02912	-1.02912	-1.02912	-1.02912	-1.02912	-1.02912	-1.02912	-1.02912	-1.02912	-1.02912	-1.02912	-1.02912	-1.02912	-1.02912	-1.02912	-1.02912	-1.02912	-1.02912	-1.02912
-1.02912	-1.02912	-1.02912	-1.02912	-1.02912	-1.02912	-1.02912	-1.02912	-1.02912	-1.02912	-1.02912	-1.02912	-1.02912	-1.02912	-1.02912	-1.02912	-1.02912	-1.02912	-1.02912	-1.02912	-1.02912	-1.02912	-1.02912	-1.02912
2.34016	1.77007	2.01894	2.6886	2.95189	2.6463	2.17385	1.79909	1.86751	3.07273	2.6463	2.84701	2.02365	1.81289	1.35502	2.54373	2.57218	2.72189	2.04306	2.76227	1.94682	2.85535	1.73052	2.6126
-1.02912	-1.02912	-1.02912	-1.02912	-1.02912	-1.02912	-1.02912	-0.78955	-1.02912	-1.02912	-1.02912	-1.02912	-1.02912	-1.02912	-1.02912	-1.02912	-1.02912	-1.02912	-1.02912	-1.02912	-0.949263	-1.02912	-1.02912	-1.02912
-1.02912	-1.02912	-1.02912	-1.02912	-1.02912	-1.02912	-1.02912	-0.78955	-1.02912	-1.02912	-1.02912	-1.02912	-1.02912	-1.02912	-1.02912	-1.02912	-1.02912	-1.02912	-1.02912	-1.02912	-0.949263	-1.02912	-1.02912	-1.02912
2.8248	3.15591	2.94937	2.98546	2.76477	2.59189	2.97946	2.6174	2.88614	2.70389	2.95594	2.78721	2.8777	2.86532	2.63098	2.79499	3.35145	2.95189	2.9767	2.78071	2.82767	2.81568	2.79133	3.03278
-1.02912	-1.02912	-1.02912	-1.02912	-1.02912	-1.02912	-1.02912	-0.78955	-1.02912	-1.02912	-1.02912	-1.02912	-1.02912	-1.02912	-1.02912	-1.02912	-1.02912	-1.02912	-1.02912	-1.02912	-0.949263	-1.02912	-1.02912	-1.02912
2.00991	0.751857	0.988593	-0.399428	-0.702089	-0.442058	0.276213	1.14897	0.924197	-0.414476	-0.546197	-0.106092	2.48945	2.90775	3.20514	0.342069	-0.193234	-0.14486	1.25012	-0.514525	0.783125	-0.355588	2.86745	0.00132502
5.98732	5.58674	5.3342	4.51023	4.55437	4.76293	4.3163	4.56026	4.4674	4.97248	5.24837	5.41471	4.49721	5.36327	4.58914	4.37195	3.83777	4.9524	5.63609	4.60918	4.44799	5.21185	4.81654	4.38737
-1.02912	-1.02912	-1.02912	-1.02912	-1.02912	-1.02912	-1.02912	-1.02912	-1.02912	-1.02912	-0.858405	-1.02912	-1.02912	-1.02912	-1.02912	-1.02912	-1.02912	-1.02912	-1.02912	-1.02912	-1.02912	-0.972214	-1.02912	-1.02912
3.45163	3.43178	3.30814	3.33044	3.70093	3.28953	3.44028	3.36239	3.51312	3.3096	3.34638	3.45163	3.41686	3.29754	3.3103	3.04973	3.47977	3.54587	3.39718	3.4403	3.4386	3.3692	3.34157	3.35846
2.93252	2.8777	2.9955	3.01516	2.46352	2.67301	2.94753	2.84643	2.82679	2.50057	2.76343	2.84701	2.54214	3.1483	3.03926	3.09826	3.0336	2.39198	2.93524	2.71723	2.87358	2.70367	2.9099	2.84128
-1.02912	-1.02912	-1.02912	-1.02912	-1.02912	-1.02912	-1.02912	-1.02912	-1.01908	-1.02912	-1.02912	-1.02912	-1.02912	-1.02912	-1.02912	-1.02912	-1.02912	-1.02912	-1.02912	-1.02912	-1.02577	-1.02912	-1.02912	-1.02912
-1.02912	-1.02912	-1.02912	-1.02912	-1.02912	-1.02912	-1.02912	-1.02912	-1.02912	-1.02912	-1.02912	-1.02912	-1.02912	-1.02912	-1.02912	-1.02912	-1.02912	-1.02912	-1.02912	-1.02912	-1.02912	-1.02912	-1.02912	-1.02912
1.52331	1.45659	0.564968	2.30366	1.45091	1.15231	1.14897	1.416	0.673684	0.438842	0.204818	0.0991649	2.54214	1.91974	2.43929	1.74999	1.29424	0.943967	1.18163	1.63563	1.07955	0.247608	2.30039	1.3294
1.62163	2.09679	1.38064	1.91792	1.63003	1.96529	1.26542	1.59597	1.98418	1.44662	1.63003	1.81289	1.29201	1.37314	1.20513	1.70046	1.81429	1.6895	1.69969	1.83775	1.61519	1.62985	1.29009	1.73475
0.62708	0.364763	0.803101	0.3683	0.606676	0.728745	0.564968	0.589646	1.0949	0.346077	0.639971	0.716581	0.96245	0.837023	0.110193	0.900627	0.296439	1.43263	0.598315	0.567907	0.749837	0.567543	0.636555	0.876566
3.48988	3.83049	3.59325	3.73982	3.77712	3.56026	3.54524	3.48774	3.33126	3.48988	3.55691	3.28643	3.74341	3.18522	3.48718	3.36337	3.32035	3.41478	3.63787	3.6924	3.45475	3.44441	3.47194	3.36617
-1.02912	-1.02912	-1.02912	-1.02912	-1.02912	-1.02912	-1.02912	-0.78955	-1.02912	-1.02912	-1.02912	-1.02912	-1.02912	-1.02912	-1.02912	-1.02912	-1.02912	-1.02912	-1.02912	-1.02912	-0.949263	-1.02912	-1.02912	-1.02912
-1.02912	-1.02912	-1.02912	-1.02912	-0.702089	-1.02912	-1.02912	-1.02912	-1.02912	-0.414476	-1.02912	-1.02912	-0.848363	-1.02912	-1.02912	-1.02912	-0.710691	-1.02912	-1.02912	-0.920109	-1.02912	-0.824238	-0.968867	-0.922976
3.62944	3.89916	3.54524	3.71896	3.87983	3.89869	3.97587	3.97384	3.68698	4.08743	3.72746	3.74807	3.76971	3.75403	4.03682	3.90648	3.84689	3.69579	3.69128	3.83249	3.8789	3.85432	3.85352	3.81639
-0.414476	-0.427848	-0.193234	-0.563401	-0.259521	-0.442058	-0.580605	-0.406952	-0.210735	-0.779508	-0.0707545	-0.702089	-0.414476	-0.868447	-1.02912	-0.727896	-0.414476	-0.515023	-0.345186	-0.42166	-0.399431	-0.517451	-0.77068	-0.552465
0.494785	0.530569	0.169921	0.276213	-0.406952	0.115206	-0.406952	0.296439	0.423438	0.438842	0.589646	-0.702089	0.279971	0.417912	-0.259521	0.342069	0.450311	0.0139312	0.398425	-0.00517773	0.104309	0.108799	0.146121	0.26877
2.25752	2.2724	2.39198	2.39855	2.41291	2.38871	2.47149	2.64207	2.12328	2.7796	2.41291	2.3683	2.25136	2.59269	2.70389	2.59189	2.59674	2.46974	2.3073	2.40006	2.41228	2.52027	2.51598	2.55279
1.00932	1.13784	0.803101	1.15536	1.04602	1.0067	1.323	0.96245	1.62303	1.29424	1.00932	0.846952	1.2441	0.78854	1.35502	1.61793	0.694783	1.26718	0.98342	1.06936	1.30283	1.05017	1.12922	1.1933
-1.02912	-1.02912	-1.02912	-1.02912	-1.02912	-1.02912	-1.02912	-1.02912	-1.01908	-1.02912	-1.02912	-1.02912	-1.02912	-1.02912	-1.02912	-1.02912	-1.02912	-1.02912	-1.02912	-1.02912	-1.02577	-1.02912	-1.02912	-1.02912
-1.02912	-1.02912	-1.02912	-1.02912	-1.02912	-1.02912	-1.02912	-0.78955	-1.01908	-0.588129	-1.02912	-1.02912	-0.848363	-1.02912	-0.727896	-1.02912	-1.02912	-1.02912	-1.02912	-1.02912	-0.945915	-0.882122	-0.868459	-1.02912
-1.02912	-1.02912	-0.727896	-0.779508	-1.02912	-1.02912	-1.02912	-0.78955	-0.727896	-1.02912	-1.02912	-1.02912	-0.702089	-1.02912	-1.02912	-1.02912	-1.02912	-1.02912	-0.928711	-0.945915	-0.848855	-1.02912	-0.920109	-1.02912
2.88883	2.67389	2.89724	3.01516	2.91847	2.69784	2.89659	2.54284	2.90117	2.50057	2.66342	2.84701	2.833	2.51224	2.80705	2.97946	2.70389	2.63745	2.81998	2.87716	2.7802	2.67033	2.71743	2.7736
2.63488	3.17994	3.18054	3.16439	2.79199	2.94616	2.72342	2.76343	2.95114	3.357	3.14539	3.28643	2.54214	2.77399	2.65748	3.04973	3.47977	2.72189	2.99845	2.96751	2.81266	3.26294	2.65787	3.0838
0.62708	0.276213	0.564968	0.3683	0.139951	0.392773	0.473438	0.494785	0.144247	0.438842	0.12523	-0.399428	0.359295	0.417912	0.394443	0.551448	0.165912	0.148256	0.48942	0.300342	0.370823	0.0548812	0.39055	0.288539
1.91974	1.83315	1.92553	1.98335	1.7418	1.69458	1.88344	1.59597	1.80226	1.65649	1.75584	1.33948	1.58948	1.26542	2.03087	1.98052	1.43004	1.48716	1.89281	1.80658	1.76056	1.58394	1.62859	1.63257
2.12453	2.3683	2.28421	2.61329	2.06132	2.38871	2.11718	2.07431	2.3494	2.06486	2.03624	2.20252	1.95153	2.06714	2.15286	2.30128	2.34584	2.13049	2.25901	2.35444	2.1803	2.10121	2.05718	2.25921
3.87688	3.67307	3.63786	3.77771	3.83777	3.60474	3.87785	3.76789	3.52352	3.80991	3.73419	3.59254	3.58429	3.76273	3.50666	3.80018	3.2585	3.95077	3.72927	3.74007	3.72309	3.71221	3.61789	3.66982
-0.065286	0.68457	0.169921	-0.248584	0.231763	0.519178	0.728745	0.494785	0.423438	0.837023	0.44285	0.584537	0.110193	0.0139312	0.110193	0.204818	0.450311	0.279971	0.263069	0.167452	0.548989	0.62147	0.078106	0.3117
4.41731	4.42899	4.36235	4.3235	4.19656	4.28876	4.37298	4.36623	4.15777	4.4295	4.20621	4.025	4.14724	4.27775	4.44743	4.22882	4.00348	4.18575	4.40289	4.26961	4.29899	4.22024	4.29081	4.13935
4.65795	4.42509	4.57095	4.75807	4.63637	4.75699	4.56909	4.50658	4.40739	4.61671	4.49422	4.6728	4.42817	4.36176	4.16482	4.82355	4.78349	4.90318	4.55133	4.71714	4.49435	4.59458	4.31825	4.83674
1.91974	1.8645	2.16713	1.98335	1.80344	2.41552	1.80564	1.46207	2.28128	2.00991	2.01248	1.6248	1.65649	2.03624	1.7446	2.15821	1.866	1.73185	1.98379	2.06744	1.84966	1.8824	1.81245	1.91869
-0.554799	-0.650477	-0.193234	0.165912	-0.702089	0.265732	-0.10108	-0.0767708	-1.01908	-0.414476	-0.0707545	-0.399428	-0.546197	-0.554799	-0.727896	-0.259521	0.00791492	0.148256	-0.46617	-0.0901482	-0.398976	-0.294886	-0.609631	-0.0344501
2.59429	2.60972	2.58034	2.66927	2.61255	2.24938	2.33803	2.46713	2.43832	2.79838	2.58109	2.6708	2.65969	2.3494	2.63098	2.36068	2.67557	2.27793	2.59479	2.5104	2.41449	2.68343	2.54669	2.43806
0.279971	0.0766105	-0.414476	1.15536	0.405035	0.265732	0.728745	0.296439	0.868262	0.346077	-0.0707545	0.279971	-0.193234	0.476603	0.110193	0.900627	0.584537	0.494785	-0.019298	0.608709	0.631149	0.185098	0.131187	0.659983
4.07956	4.15428	3.91091	4.0943	4.17877	4.10194	3.90096	3.97384	4.07811	4.11014	4.2196	3.97078	3.79983	4.06218	4.13126	4.31546	4.29401	4.29531	4.04825	4.12501	3.98431	4.10017	3.99776	4.30159
-1.02912	-1.02912	-1.02912	-1.02912	-1.02912	-1.02912	-1.02912	-1.02912	-1.02912	-1.02912	-1.02912	-1.02912	-1.02912	-0.868447	-1.02912	-1.02912	-1.02912	-1.02912	-1.02912	-1.02912	-1.02912	-1.02912	-0.975561	-1.02912
-1.02912	-1.02912	-1.02912	-1.02912	-1.02912	-1.02912	-1.02912	-1.02912	-1.01908	-1.02912	-1.02912	-1.02912	-1.02912	-1.02912	-1.02912	-1.02912	-1.02912	-1.02912	-1.02912	-1.02912	-1.02577	-1.02912	-1.02912	-1.02912
-1.02912	-1.02912	-1.02912	-1.02912	-1.02912	-1.02912	-1.02912	-1.02912	-1.01908	-1.02912	-1.02912	-1.02912	-1.02912	-1.02912	-1.02912	-1.02912	-1.02912	-1.02912	-1.02912	-1.02912	-1.02577	-1.02912	-1.02912	-1.02912
-1.02912	-1.02912	-1.02912	-1.02912	-1.02912	-1.02912	-1.02912	-1.02912	-1.02912	-1.02912	-1.02912	-1.02912	-1.02912	-1.02912	-1.02912	-1.02912	-1.02912	-1.02912	-1.02912	-1.02912	-1.02912	-1.02912	-1.02912	-1.02912
4.6696	4.83451	4.63083	3.49083	3.71667	3.64002	4.61763	4.51261	4.57637	3.79196	3.81146	4.14856	4.07135	4.13854	4.24268	3.71913	3.97181	3.75489	4.71164	3.61584	4.56887	3.91732	4.15085	3.81527
-1.02912	-1.02912	-1.02912	-1.02912	-0.848363	-1.02912	-1.02912	-1.02912	-1.02912	-1.02912	-1.02912	-1.02912	-1.02912	-1.02912	-1.02912	-1.02912	-1.02912	-1.02912	-1.02912	-0.968867	-1.02912	-1.02912	-1.02912	-1.02912
3.02539	2.89312	3.09603	3.48142	3.32454	3.11309	3.04531	3.34812	2.9955	3.47857	3.09254	2.93252	2.8777	2.78474	3.27229	3.08113	3.30439	2.78317	3.00484	3.30635	3.12964	3.16788	2.97824	3.05623
-1.02912	-1.02912	-1.02912	-1.02912	-1.02912	-1.02912	-1.02912	-1.02912	-1.02912	-1.02912	-1.02912	-1.02912	-1.02912	-1.02912	-1.02912	-1.02912	-1.02912	-1.02912	-1.02912	-1.02912	-1.02912	-1.02912	-1.02912	-1.02912
-1.02912	-1.02912	-1.02912	-1.02912	-1.02912	-1.02912	-1.02912	-1.02912	-1.02912	-1.02912	-1.02912	-1.02912	-1.02912	-1.02912	-1.02912	-1.02912	-1.02912	-1.02912	-1.02912	-1.02912	-1.02912	-1.02912	-1.02912	-1.02912
1.47715	1.45659	1.07085	1.91792	1.63003	1.34986	1.59597	1.59597	1.416	1.29424	1.91883	1.33948	1.47892	1.45459	1.47057	1.91276	1.866	1.59148	1.33486	1.6326	1.53598	1.51752	1.46803	1.79008
-1.02912	-1.02912	-1.02912	-1.02912	-1.02912	-1.02912	-1.02912	-1.02912	-1.02912	-1.02912	-1.02912	-1.02912	-1.02912	-1.02912	-1.02912	-1.02912	-1.02912	-1.02912	-1.02912	-1.02912	-1.02912	-1.02912	-1.02912	-1.02912
-1.02912	-1.02912	-1.02912	-1.02912	-1.02912	-1.02912	-1.02912	-1.02912	-1.02912	-1.02912	-1.02912	-1.02912	-1.02912	-1.02912	-1.02912	-1.02912	-1.02912	-1.02912	-1.02912	-1.02912	-1.02912	-1.02912	-1.02912	-1.02912
4.84928	5.07497	4.82563	4.94984	5.01065	4.81924	5.04361	4.95979	4.8629	4.76277	5.09234	4.86201	5.01693	4.92316	4.76894	4.96096	5.10854	5.12567	4.91663	4.92658	4.95543	4.9057	4.90301	5.06506
2.75567	3.10247	2.7747	2.87653	2.89032	3.00093	3.3822	3.25099	3.09254	3.3096	2.86098	3.0837	2.9955	2.99309	2.63098	2.88883	2.43071	3.33601	2.87761	2.9226	3.24191	3.08476	2.87319	2.88518
2.90416	3.3905	2.61063	2.65163	2.92805	3.25261	3.09254	2.80705	3.30769	3.07273	3.08226	2.69969	3.03181	3.04633	3.53695	2.94937	3.2585	3.07977	2.96843	2.9441	3.06909	2.95156	3.20503	3.09588
2.35974	2.09679	2.3569	2.05688	2.06132	2.19076	1.95336	2.1044	2.22592	2.31731	1.95028	1.97389	2.52326	2.45434	2.90363	2.6867	2.00991	2.30366	2.27114	2.10299	2.09456	2.0805	2.62708	2.33342
4.02115	4.22117	3.97749	4.25025	4.15539	4.50202	4.00073	3.84016	4.1006	4.14359	4.33009	4.40095	4.13544	4.23056	4.08849	4.29401	4.4544	4.20379	4.07327	4.30255	3.9805	4.29154	4.1515	4.3174
-0.710691	-0.650477	-0.727896	-0.0889253	-0.259521	-0.442058	-0.779508	-1.02912	-0.537595	-0.588129	-0.414476	-0.702089	-0.546197	-0.868447	-1.02912	-0.477164	-0.414476	-0.515023	-0.696355	-0.263501	-0.782074	-0.568231	-0.814587	-0.468888
-1.02912	-0.650477	-0.727896	-0.779508	-0.848363	-1.02912	-1.02912	-1.02912	-1.01908	-0.588129	-0.710691	-1.02912	-1.02912	-0.868447	-1.02912	-0.727896	-0.710691	-1.02912	-0.802497	-0.885663	-1.02577	-0.77598	-0.975561	-0.822569
8.31968	8.47293	8.4546	8.67608	8.54331	8.44254	8.41138	8.49486	8.6081	8.56677	8.53995	8.4494	8.34275	8.48004	8.46704	8.62818	8.70372	8.43204	8.41574	8.55398	8.50478	8.51871	8.42994	8.58798
-1.02912	-1.02912	-1.02912	-0.563401	-1.02912	-1.02912	-0.779508	-1.02912	-1.01908	-1.02912	-1.02912	-1.02912	-1.02912	-1.02912	-1.02912	-1.02912	-1.02912	-1.02912	-1.02912	-0.873879	-0.942568	-1.02912	-1.02912	-1.02912
-1.02912	-0.808194	-1.02912	-1.02912	-1.02912	-1.02912	-1.02912	-1.02912	-1.02912	-1.02912	-1.02912	-1.02912	-0.702089	-1.02912	-1.02912	-1.02912	-1.02912	-1.02912	-0.955477	-1.02912	-1.02912	-1.02912	-0.920109	-1.02912
2.79581	2.85997	2.85152	3.09254	3.15788	3.34031	2.84009	2.44101	2.81075	3.10272	3.08226	3.24348	2.6112	2.52396	2.70389	3.03055	3.13243	3.30616	2.83577	3.19691	2.69728	3.14282	2.61301	3.15638
-1.02912	-1.02912	-1.02912	-1.02912	-1.02912	-1.02912	-1.02912	-1.02912	-1.02912	-1.02912	-1.02912	-1.02912	-1.02912	-1.02912	-1.02912	-1.02912	-1.02912	-1.02912	-1.02912	-1.02912	-1.02912	-1.02912	-1.02912	-1.02912
1.68303	1.91974	1.38064	1.51267	1.69112	1.47057	1.42769	1.79909	1.58603	0.897463	0.908265	0.279971	1.73185	1.45459	1.47057	0.82407	0.803101	1.21306	1.66114	1.55812	1.60427	0.695233	1.55234	0.946745
5.37668	5.34814	5.2737	5.22962	5.13138	5.04376	5.47429	5.33287	5.4749	5.21158	5.14526	5.01081	5.04642	4.95665	5.51912	5.21563	5.19609	5.09368	5.33284	5.13492	5.42735	5.12255	5.17406	5.16847
0.858909	1.54585	1.74116	1.51267	1.52503	1.53159	2.03087	1.08671	1.54902	1.14897	1.37876	1.48903	1.36891	1.56414	1.35502	1.56414	1.43004	1.53689	1.38197	1.5231	1.55554	1.33892	1.42935	1.51035
1.88559	-0.808194	-1.02912	-1.02912	-1.02912	-1.02912	-1.02912	-1.02912	-1.01908	-0.779508	-1.02912	-1.02912	2.08874	2.73338	2.85466	-0.727896	-1.02912	-1.02912	0.0160925	-1.02912	-1.02577	-0.945915	2.55893	-0.928711
-1.02912	-1.02912	-1.02912	-1.02912	-1.02912	-1.02912	-1.02912	-1.02912	-1.02912	-1.02912	-1.02912	-1.02912	-1.02912	-1.02912	-1.02912	-1.02912	-1.02912	-1.02912	-1.02912	-1.02912	-1.02912	-1.02912	-1.02912	-1.02912
5.77448	5.46533	5.66775	5.58015	5.55521	5.67525	5.5886	5.51823	5.53267	5.76136	5.75067	5.7408	5.6732	5.95092	5.65402	5.75751	5.74758	5.68761	5.63586	5.60354	5.5465	5.75094	5.75938	5.7309
-1.02912	-1.02912	-1.02912	-1.02912	-1.02912	-1.02912	-1.02912	-1.02912	-1.02912	-1.02912	-1.02912	-1.02912	-1.02912	-1.02912	-1.02912	-1.02912	-1.02912	-1.02912	-1.02912	-1.02912	-1.02912	-1.02912	-1.02912	-1.02912
0.279971	0.603813	-0.727896	0.046083	-0.16303	-0.727896	0.377905	-0.256787	-0.537595	-0.414476	-0.414476	-0.399428	-0.0889253	-0.0767708	0.110193	-0.259521	-0.193234	-0.306659	0.051963	-0.281614	-0.138825	-0.40946	-0.0185009	-0.253138
-1.02912	-1.02912	-1.02912	-1.02912	-1.02912	-1.02912	-1.02912	-1.02912	-1.02912	-0.779508	-1.02912	-1.02912	-1.02912	-1.02912	-1.02912	-0.727896	-1.02912	-1.02912	-1.02912	-1.02912	-1.02912	-0.945915	-1.02912	-0.928711
4.2451	4.29708	4.33741	4.35426	4.34069	4.10194	4.19137	4.13076	4.37675	3.84533	4.1725	4.07118	4.21882	4.08743	4.21164	4.3784	4.27381	4.3235	4.29319	4.26563	4.23296	4.02967	4.17263	4.32523
-0.848363	-1.02912	-1.02912	-1.02912	-1.02912	-1.02912	-1.02912	-1.02912	-1.02912	-1.02912	-1.02912	-1.02912	-1.02912	-1.02912	-1.02912	-1.02912	-1.02912	-1.02912	-0.968867	-1.02912	-1.02912	-1.02912	-1.02912	-1.02912
-1.02912	-1.02912	-1.02912	-0.779508	-1.02912	-1.02912	-1.02912	-1.02912	-1.01908	-1.02912	-0.858405	-1.02912	-1.02912	-0.868447	-1.02912	-1.02912	-1.02912	-1.02912	-1.02912	-0.945915	-1.02577	-0.972214	-0.975561	-1.02912
4.97135	4.96361	5.10397	4.64028	4.96894	4.71094	5.24292	4.96894	5.21642	4.98554	4.87255	4.89701	5.15467	5.11682	5.22337	4.85235	4.98666	4.78506	5.01298	4.77339	5.14276	4.91837	5.16495	4.87469
-1.02912	-0.808194	-0.727896	-0.563401	-1.02912	-1.02912	-0.779508	-1.02912	-0.727896	-0.779508	-0.710691	-0.702089	-0.702089	-0.868447	-1.02912	-0.727896	-1.02912	-0.753702	-0.85507	-0.873879	-0.845508	-0.730763	-0.866551	-0.836905
-1.02912	-0.808194	-0.727896	-0.779508	-1.02912	-1.02912	-0.779508	-1.02912	-1.01908	-0.779508	-0.858405	-0.702089	-0.702089	-1.02912	-1.02912	-0.727896	-1.02912	-0.753702	-0.85507	-0.945915	-0.942568	-0.780001	-0.920109	-0.836905
-1.02912	-1.02912	-1.02912	-1.02912	-1.02912	-1.02912	-1.02912	-1.02912	-1.01908	-0.779508	-0.710691	-1.02912	-1.02912	-1.02912	-1.02912	-1.02912	-1.02912	-1.02912	-1.02912	-1.02912	-1.02577	-0.839773	-1.02912	-1.02912
1.65162	2.3683	2.07369	1.09721	1.97389	2.11718	1.88344	1.87115	1.86751	1.8869	1.97127	1.48903	1.81289	1.866	1.20513	2.15821	1.866	1.73185	2.0312	1.72943	1.87403	1.7824	1.62801	1.91869
-1.02912	-1.02912	-0.727896	-1.02912	-1.02912	-1.02912	-0.779508	-1.02912	-1.01908	-1.02912	-1.02912	-1.02912	-1.02912	-1.02912	-0.727896	-1.02912	-1.02912	-0.753702	-0.928711	-1.02912	-0.942568	-1.02912	-0.928711	-0.937313
2.54284	0.889673	1.51646	0.3683	0.846952	0.91927	0.728745	1.55142	1.20212	1.04078	1.30427	0.716581	1.65649	2.17854	2.03087	0.82407	1.72027	1.26718	1.64966	0.711508	1.16076	1.02054	1.9553	1.27051
-1.02912	-1.02912	-1.02912	-1.02912	-1.02912	-1.02912	-1.02912	-0.78955	-1.02912	-1.02912	-1.02912	-1.02912	-1.02912	-1.02912	-1.02912	-1.02912	-1.02912	-1.02912	-1.02912	-1.02912	-0.949263	-1.02912	-1.02912	-1.02912
5.13567	5.20841	5.16824	5.33674	5.22889	5.18798	5.07323	5.00062	5.06781	5.20248	5.41364	5.1589	5.08035	5.18363	4.96096	5.2395	5.33096	5.26888	5.17078	5.2512	5.04722	5.25834	5.07498	5.27978
-0.554799	-0.279747	0.169921	-0.248584	-0.537595	-0.259521	-0.10108	0.296439	0.0294242	-0.588129	-0.858405	-0.702089	-0.546197	-0.554799	-0.259521	-1.02912	-0.193234	-0.306659	-0.221542	-0.348567	0.0749279	-0.716208	-0.453506	-0.509671
-1.02912	-1.02912	-0.727896	-1.02912	-1.02912	-1.02912	-1.02912	-1.02912	-1.01908	-1.02912	-1.02912	-1.02912	-1.02912	-0.868447	-1.02912	-1.02912	-1.02912	-1.02912	-0.928711	-1.02912	-1.02577	-1.02912	-0.975561	-1.02912
2.12453	2.43755	2.42298	1.77646	2.35893	1.83462	2.33803	2.1044	2.12328	2.26461	2.39332	1.6248	2.44953	2.13837	2.03087	2.24938	2.40481	2.06486	2.32835	1.99	2.18857	2.09424	2.20626	2.23968
-1.02912	-1.02912	-0.727896	-1.02912	-1.02912	-1.02912	-1.02912	-1.02912	-1.01908	-1.02912	-1.02912	-1.02912	-1.02912	-0.868447	-1.02912	-1.02912	-1.02912	-1.02912	-0.928711	-1.02912	-1.02577	-1.02912	-0.975561	-1.02912
-1.02912	-1.02912	-1.02912	-1.02912	-1.02912	-1.02912	-1.02912	-1.02912	-1.01908	-1.02912	-1.02912	-1.02912	-1.02912	-1.02912	-1.02912	-1.02912	-1.02912	-1.02912	-1.02912	-1.02912	-1.02577	-1.02912	-1.02912	-1.02912
5.52843	5.52261	5.31398	5.74093	5.71852	5.53307	5.59407	5.36572	5.53803	5.71198	5.70778	5.73189	5.58141	5.73304	5.67431	5.62009	5.7162	5.72537	5.45501	5.66417	5.49927	5.71722	5.66292	5.68722
-1.02912	-1.02912	-1.02912	-1.02912	-1.02912	-1.02912	-0.779508	-0.78955	-1.02912	-1.02912	-1.02912	-1.02912	-1.02912	-0.554799	-1.02912	-1.02912	-1.02912	-1.02912	-1.02912	-1.02912	-0.866059	-1.02912	-0.871012	-1.02912
-1.02912	-1.02912	-1.02912	-1.02912	-0.848363	-1.02912	-1.02912	-1.02912	-1.02912	-1.02912	-1.02912	-1.02912	-1.02912	-1.02912	-1.02912	-1.02912	-1.02912	-1.02912	-1.02912	-0.968867	-1.02912	-1.02912	-1.02912	-1.02912
1.79461	2.17318	2.07369	2.42426	2.46352	2.59189	2.0863	2.01394	1.83315	2.38678	2.4487	2.1601	2.13782	1.866	1.20513	2.61631	2.37709	2.59269	2.01383	2.49322	1.9778	2.33186	1.73632	2.5287
[truncated: 37,263 more rows]
