# Supplementary material for: Clock-Controlled and Cold-Induced CYCLING DOF FACTOR6 Alters Growth and Development in Arabidopsis
Source: Front Plant Sci. 2022 Jul 26;13:919676. doi: 10.3389/fpls.2022.919676 (PMC9361860; doi:10.3389/fpls.2022.919676)
Supplement: Supplementary file 4 [file Data_Sheet_2.xlsx]

## Sheet: COR genes
Supplementary Dataset 2: List of cold-responsive (COR) genes identified in (Shi et al 2017) with LFC and FDR data.
All DEGs in our analysis was selected based on a -1 > Log2 Fold Change > 1 and FDR < 0.05 in Col-0 (WT), cdf6, SUC2::CDF6 at either 10°C or 22°C
	WT: 10°C/22°C		cdf6: 10°C/22°C		SUC2::CDF6: 10°C/22°C		cdf6/WT: 22°C		cdf6/WT 10°C		SUC2::CDF6/WT 22°C		SUC2::CDF6/WT 10°C
COR gene IDs	LFC	FDR	LFC	FDR	LFC	FDR	LFC	FDR	LFC	FDR	LFC	FDR	LFC	FDR
AT1G01046	0.444328	0.47611	0.0691518	1	-0.402153	0.457348	-0.265651	1	-0.640827	0.670488	0.315884	0.946086	-0.530597	0.410281
AT1G01060	0.086025	0.916246	0.23023	0.308807	-0.0442865	1	-0.145399	0.938682	-0.00119453	1	0.218138	0.636265	0.0878269	0.98132
AT1G01140	0.372653	0.0849915	-0.182597	0.511117	-0.106781	0.788997	0.318948	0.527141	-0.236302	0.716854	0.275401	0.594732	-0.204033	0.521727
AT1G01305	0.0736414	0.473897	0	1	0.060252	0.527179	0	1	-0.0736414	0.72883	0	1	-0.0133893	1
AT1G01340	0.604528	0.269872	0.235581	0.863536	1.77492	0.000272611	-0.320324	1	-0.689271	0.670488	-0.467033	0.751414	0.703358	0.220052
AT1G01420	0.228246	0.360098	0.539778	0.0133038	0.332613	0.085805	-0.234643	0.70569	0.0768895	1	0.1966	0.769789	0.300967	0.236699
AT1G01470	0.0657503	0.893834	-0.130427	0.454936	-0.282036	0.0244091	0.145613	0.753481	-0.0505644	1	-0.414993	0.0701233	-0.76278	3.92245e-05
AT1G01480	0.311507	0.855956	-0.652777	0.39948	0.292046	0.82127	0.355152	1	-0.609132	0.718831	0.203422	1	0.183962	1
AT1G01520	-0.50127	0.0238168	-0.245054	0.366392	0.0527973	1	-0.23852	0.732184	0.0176959	1	-0.0255573	1	0.52851	0.023976
AT1G01550	0.2902	0.00125076	0.168642	0.0582931	0.356729	8.70994e-05	0.00579549	1	-0.115762	0.670488	0.0343338	1	0.100864	0.358221
AT1G01560	1.08806	0.106498	0.572191	0.500775	2.77621	6.69956e-05	-0.488087	0.945236	-1.00396	0.622341	-0.28512	1	1.40302	0.0430341
AT1G01600	0.0345602	1	0.258726	0.451439	-0.0680713	1	-0.387588	0.578431	-0.163422	0.948126	-0.104167	1	-0.206799	0.712512
AT1G01640	0.257952	0.568703	-0.0748111	1	-0.127564	0.906344	0.243758	0.935933	-0.0890042	1	-0.0879661	1	-0.473482	0.202766
AT1G01650	-0.0285821	1	-0.12067	0.506263	-0.106899	0.513196	0.0560564	1	-0.0360313	1	0.136124	0.742369	0.0578062	1
AT1G01830	-0.225908	0.0820962	-0.241967	0.0675796	-0.417179	0.000732453	0.0520862	1	0.0360269	1	0.262186	0.282257	0.0709146	0.894621
AT1G02020	-0.0653466	1	-0.0605473	1	-0.32177	0.0567976	-0.0308078	1	-0.0260085	1	0.128026	0.923213	-0.128398	0.778203
AT1G02040	0.25566	0.589508	-0.131949	0.942676	-0.182877	0.725777	0.0884588	1	-0.29915	0.730608	0.187197	1	-0.251339	0.697756
AT1G02205	-0.0328247	1	0.0544301	1	-0.313965	0.238099	-0.29289	0.743153	-0.205635	0.853585	-0.353422	0.600321	-0.634562	0.0292892
AT1G02310	-0.399701	0.300238	-0.42468	0.302836	-0.00465694	1	0.0971869	1	0.0722073	1	-0.203626	0.988459	0.191417	0.892499
AT1G02400	-0.249478	0.715276	0.379652	0.451439	0.626866	0.0730043	-0.618004	0.466651	0.0111261	1	-0.553785	0.531615	0.322559	0.634074
AT1G02405	0.0401432	1	0.520734	0.0381596	0.430293	0.051729	-0.292621	0.63834	0.18797	0.839833	0.381168	0.470853	0.771318	0.00407072
AT1G02470	0.186336	0.84188	0.106598	1	0.514061	0.120923	0.123379	1	0.0436402	1	-0.136622	1	0.191103	0.915481
AT1G02820	0.213611	0.458305	0.296341	0.265512	0.160011	0.575772	-0.215745	0.812997	-0.133015	0.95851	-0.0848159	1	-0.138416	0.847964
AT1G02830	0.151098	0.435035	-0.211805	0.236008	-0.0918055	0.694464	0.215152	0.603329	-0.14775	0.718831	0.00860212	1	-0.234301	0.19434
AT1G02890	-0.0667087	0.756841	-0.122182	0.365966	-0.173275	0.0849688	-0.00593642	1	-0.0614094	0.977491	0.0680539	0.971026	-0.0385122	1
AT1G02930	0.778309	0.662787	0.0693042	1	3.66683	0.000649539	-0.544297	1	-1.2533	0.705831	-0.336568	1	2.55195	0.0288386
AT1G02952	-0.235551	0.670582	-0.102934	1	-0.649405	0.0324459	0.0653517	1	0.197969	0.95926	0.169525	1	-0.244328	0.747886
AT1G03055	-0.0281019	1	0.276442	0.248928	-0.121498	0.698253	-0.393077	0.326389	-0.0885332	1	0.0257311	1	-0.0676652	1
AT1G03520	0.00123322	1	0.113651	0.958295	-0.173553	0.68957	-0.00447242	1	0.107946	1	0.0771634	1	-0.0976225	1
AT1G03710	-0.0356779	1	-0.195742	0.592968	-0.0784038	1	-0.184976	0.960066	-0.34504	0.670488	-0.354912	0.550266	-0.397637	0.17177
AT1G03840	0.456187	0.174731	0.356	0.352932	0.718085	0.0116761	-0.047282	1	-0.147469	1	-0.120045	1	0.141853	0.988664
AT1G03905	0.625471	0.0604102	0.692979	0.0394037	0.616234	0.0366932	-0.197617	1	-0.130109	1	-0.0679778	1	-0.0772151	1
AT1G04220	-0.556736	0.0246994	-0.402938	0.131252	-0.582894	0.00928188	-0.317988	0.63834	-0.16419	0.906706	-0.380321	0.474853	-0.406479	0.142387
AT1G04240	0.420156	0.00341137	0.563779	0.000331198	0.51595	0.0002644	-0.253987	0.367768	-0.110364	0.829126	0.105627	0.873072	0.201421	0.228282
AT1G04570	1.06165	0.0261487	0.680538	0.206615	0.502702	0.291363	0.0152241	1	-0.36589	0.839398	-0.372565	0.858332	-0.931515	0.0691394
AT1G04750	-0.138865	0.286946	0.0212397	1	0.0421273	0.950949	-0.0397053	1	0.120399	0.718831	-0.12096	0.699032	0.0600319	0.931688
AT1G04830	-0.132291	0.379708	-0.438279	0.00126021	-0.243005	0.0321847	0.162521	0.63834	-0.143466	0.706292	0.0494123	1	-0.061302	0.959388
AT1G04870	0.0375469	1	0.069236	0.890703	0.182381	0.212162	0.070216	1	0.101905	0.896193	-0.175141	0.618658	-0.0303077	1
AT1G05100	0.586357	0.190401	0.311874	0.609777	0.538937	0.172389	0.17877	1	-0.0957135	1	-0.297751	0.899576	-0.345171	0.643255
AT1G05170	-0.204594	0.288637	-0.0158358	1	-0.344132	0.0259513	-0.232231	0.623269	-0.0434726	1	0.00846158	1	-0.131076	0.71136
AT1G05180	-0.146454	0.372584	-0.185495	0.248339	-0.0166609	1	0.1098	0.918395	0.0707596	1	0.0237731	1	0.153566	0.405001
AT1G05200	0.152709	0.349377	0.0381899	1	-0.297493	0.0180115	-0.0379403	1	-0.15246	0.718831	0.128726	0.775441	-0.321477	0.0300951
AT1G05550	0.206659	0.847758	0.564616	0.217067	0.2039	0.786041	0.020431	1	0.378388	0.718831	-0.18445	1	-0.187209	0.974907
AT1G05675	1.76464	0.00315687	1.13871	0.0595655	2.86612	1.5204e-05	0.158937	1	-0.466994	0.822044	0.51585	0.797863	1.61733	0.00962368
AT1G05690	0.218008	0.671734	0.169911	0.808808	0.0686225	1	-0.0135595	1	-0.0616557	1	0.12405	1	-0.0253357	1
AT1G05870	0.197919	0.344123	0.304805	0.11316	0.00559873	1	-0.0123709	1	0.0945151	0.999822	0.0335451	1	-0.158776	0.596671
AT1G06000	0.385611	0.110389	0.815897	0.00120272	0.846228	0.000299627	-0.482868	0.25939	-0.0525813	1	-0.397969	0.410022	0.0626482	1
AT1G06002	0.385611	0.110389	0.815897	0.00120272	0.846228	0.000299627	-0.482868	0.25939	-0.0525813	1	-0.397969	0.410022	0.0626482	1
AT1G06210	-0.202515	0.136889	-0.267727	0.0450147	-0.10937	0.451346	0.143676	0.708212	0.0784636	0.947382	0.020359	1	0.113504	0.604836
AT1G06340	0.135067	0.932772	1.11022e-16	1	0.109008	0.967715	-0.060252	1	-0.195319	0.933151	0.113077	1	0.0870183	1
AT1G06390	0.0627166	0.640253	0.0722298	0.529913	-0.00556266	1	0.0171301	1	0.0266433	1	0.0489799	1	-0.0192994	1
AT1G06430	0.0368772	1	-0.208044	0.191831	-0.18609	0.167191	0.00358791	1	-0.241334	0.537064	0.0836086	0.993798	-0.139358	0.510477
AT1G06500	-0.200252	0.434281	-0.0268241	1	-0.066021	1	-0.188098	0.83975	-0.0146702	1	-0.0816608	1	0.0525707	1
AT1G06540	0.0382895	1	0.0640513	1	0.0251753	1	0.0174925	1	0.0432543	1	0.00231478	1	-0.0107994	1
AT1G06570	-0.0149718	1	-0.380195	0.00288377	-0.534595	4.63331e-05	0.180444	0.536778	-0.184779	0.630019	0.148161	0.600321	-0.371462	0.00487035
AT1G06640	-0.190434	0.158771	-0.144489	0.350857	-0.511204	0.00012012	0.0528505	1	0.098795	0.837797	-0.18305	0.532526	-0.50382	0.00072166
AT1G06740	-0.191148	0.474272	-0.335373	0.133699	-0.132246	0.64249	0.199144	0.807966	0.0549188	1	0.0388513	1	0.0977533	0.969493
AT1G06780	-0.0241225	1	0.0637538	1	0.284188	0.111958	-0.153076	0.920448	-0.0651993	1	-0.209395	0.677205	0.0989156	0.938635
AT1G06890	0.0401437	0.868927	-0.0585305	0.637423	0.0965815	0.214005	-0.00427669	1	-0.102951	0.670488	-0.0920687	0.639567	-0.0356308	0.998859
AT1G06920	0.060252	0.286946	0	1	0	1	0	1	-0.060252	0.670488	0	1	-0.060252	0.345469
AT1G07010	-0.210158	0.116162	-0.102601	0.569161	-0.25015	0.030706	-0.139484	0.727744	-0.031927	1	0.110451	0.812302	0.0704588	0.90427
AT1G07051	0	1	0	1	0	1	0	1	0	1	0	1	0	1
AT1G07150	2.26848	4.17346e-07	1.72605	1.28915e-05	2.23616	2.54166e-07	0.376796	0.63834	-0.165643	0.995093	0.195126	0.965619	0.162804	0.926982
AT1G07180	0.0524713	0.974729	-0.0555782	0.93345	-0.210976	0.0825053	-0.138767	0.755404	-0.246817	0.462229	0.0938315	0.909218	-0.169616	0.320669
AT1G07390	-0.0711359	1	-0.334991	0.40489	0.358511	0.24573	0.214278	0.990653	-0.049577	1	0.210469	0.938401	0.640116	0.0592563
AT1G07400	0.210002	0.825173	-1.14022	0.00502132	-0.514918	0.162875	0.427917	0.716329	-0.922305	0.255673	-0.130486	1	-0.855406	0.0390724
AT1G07430	-0.262435	0.755296	-0.126688	1	-0.649861	0.102206	0.181552	1	0.317299	0.861727	0.136763	1	-0.250663	0.874182
AT1G07570	0.314773	0.147065	0.361613	0.0979432	0.284413	0.13977	-0.0748219	1	-0.0279818	1	0.0206788	1	-0.00968135	1
AT1G07720	0.342048	0.00571757	0.505222	0.000247563	0.42413	0.000433823	-0.147379	0.63834	0.0157957	1	0.0611859	1	0.143268	0.355538
AT1G07870	-0.114369	0.798668	-0.157268	0.588222	0.19672	0.349147	0.0735658	1	0.0306674	1	0.0115391	1	0.322628	0.161916
AT1G07900	0.129307	1	0.360766	0.481135	0.997371	0.00624517	-0.348154	0.867797	-0.116695	1	-0.0560424	1	0.812021	0.056759
AT1G07985	-0.683358	0.1097	-0.795364	0.0635251	-0.34093	0.46545	0.0837864	1	-0.0282189	1	-0.317764	0.864162	0.0246642	1
AT1G08170	-0.136256	1	-0.113796	1	0.0340758	1	-0.288184	1	-0.265725	1	-0.162909	1	0.00742275	1
AT1G08570	-1.26308	2.58049e-07	-1.25442	4.68828e-07	-1.17002	3.17977e-07	0.00303112	1	0.0116938	1	0.00662022	1	0.0996861	0.858109
AT1G08620	0.208162	0.0860977	-0.0245385	1	0.0735876	0.662088	0.131251	0.704456	-0.101449	0.779722	0.14244	0.600321	0.00786585	1
AT1G08630	-0.045088	1	-0.203064	0.787002	-0.320081	0.410722	-0.00450295	1	-0.162479	1	-0.0865553	1	-0.361548	0.488919
AT1G08650	0.546252	0.00881103	0.622369	0.00391955	0.0486674	1	0.162905	0.920499	0.239022	0.696218	0.0607435	1	-0.436841	0.0465655
AT1G08750	-0.087041	0.750008	-0.272456	0.0655241	0.00228863	1	0.0884807	1	-0.096934	0.893199	-0.0678634	1	0.0214662	1
AT1G08840	0.213071	0.663044	0.125311	0.935426	0.409014	0.148637	0.0447451	1	-0.043015	1	0.00361646	1	0.19956	0.802247
AT1G08900	-0.259226	0.453693	-0.275603	0.440707	-0.27106	0.332752	0.131365	1	0.114988	1	0.313432	0.632638	0.301598	0.408963
AT1G09180	-0.225999	0.73543	0.0411241	1	-0.460018	0.18024	-0.0562318	1	0.210891	0.95926	0.0470452	1	-0.186974	0.930296
AT1G09350	0.179046	0.970408	0.332373	0.619863	0.0182043	1	-0.055272	1	0.098055	1	-0.660912	0.51871	-0.821754	0.0938516
AT1G09360	0	1	0	1	0	1	0	1	0	1	0	1	0	1
AT1G09950	1.4258	0.000397549	0.750515	0.0512329	1.08377	0.0019934	0.339672	0.842425	-0.335615	0.749083	0.35926	0.751535	0.017232	1
AT1G09970	0.295944	0.0325306	-0.091172	0.694487	0.70264	1.0289e-05	0.0718657	1	-0.31525	0.279367	-0.100551	0.892748	0.306146	0.0364201
AT1G10060	0.17009	0.655356	0.126917	0.817657	-0.125527	0.76382	0.0782632	1	0.0350896	1	-0.0162225	1	-0.31184	0.297102
AT1G10155	-0.813585	0.00598717	-0.87723	0.0039865	-1.08447	0.000238116	-0.0533826	1	-0.117028	1	0.0973954	1	-0.173489	0.862588
AT1G10370	-0.157372	0.0502504	0.0705419	0.4954	-0.108824	0.144489	-0.301999	0.0173363	-0.074085	0.724716	-0.124275	0.470206	-0.075727	0.533925
AT1G10390	0.164929	0.242688	-0.000991675	1	0.130544	0.308908	0.105932	0.891676	-0.0599888	1	0.058597	1	0.0242119	1
AT1G10410	0.323232	0.00627763	0.0893749	0.595204	0.339589	0.00192425	0.0516575	1	-0.182199	0.613901	-0.0763083	0.946411	-0.0599512	0.935193
AT1G10585	1.24643	0.0498003	-0.663134	0.406494	0.112846	1	0.661128	0.748935	-1.24843	0.400173	-0.260625	1	-1.39421	0.0367606
AT1G10600	0.0247146	1	-0.299706	0.116301	-0.322994	0.0439348	0.250996	0.591374	-0.073425	1	0.249284	0.549683	-0.0984244	0.899343
AT1G10640	-0.278969	0.286946	-0.175541	0.595626	-0.778652	0.000531372	0.161403	0.973228	0.264831	0.696218	0.0982142	1	-0.401469	0.111747
AT1G10650	0.111587	0.460171	0.33113	0.00706526	0.145053	0.205937	-0.145634	0.63834	0.0739093	0.934683	-0.0648736	1	-0.0314072	1
AT1G10740	-0.134443	0.470754	-0.195209	0.244616	-0.216878	0.103731	0.00151755	1	-0.059248	1	0.203384	0.547835	0.12095	0.637788
AT1G10920	0.384251	0.0621727	-0.0441159	1	-0.0327407	1	0.0438872	1	-0.384479	0.437071	0.160792	0.850754	-0.256199	0.327807
AT1G11210	2.50681	3.30347e-09	1.93506	9.95381e-08	2.26754	5.48909e-09	0.122779	1	-0.448979	0.38327	-0.113501	1	-0.352772	0.158724
AT1G11280	-0.14247	0.479223	0.0739773	0.873238	-0.12689	0.473779	-0.0050554	1	0.211392	0.670488	0.0458276	1	0.0614071	1
AT1G11480	-0.0431556	0.958385	-0.0634892	0.752561	0.0342007	0.997485	0.0780042	0.9507	0.0576706	0.984813	-0.00168542	1	0.0756709	0.751711
AT1G11572	0	1	0.166407	0.413567	0.20655	0.172792	0	1	0.166407	0.718831	0	1	0.20655	0.307323
AT1G11840	-0.147134	0.412136	0.113716	0.588253	0.00320294	1	-0.169797	0.666341	0.0910532	0.935835	-0.184023	0.600321	-0.0336856	1
AT1G11870	-0.110681	0.378652	-0.0463667	0.910391	-0.0580909	0.73841	-0.0281672	1	0.036147	1	0.0834037	0.852412	0.135994	0.310792
AT1G12370	-0.0516665	1	0.088066	0.897933	-0.0923033	0.823233	-0.110646	1	0.0290863	1	-0.109761	1	-0.150398	0.700433
AT1G12430	-0.0539501	0.960857	0.0590872	0.903813	-0.00458121	1	-0.0133535	1	0.0996838	0.848751	-0.0612168	1	-0.0118479	1
AT1G12610	0	1	0.100408	0.610424	0.100408	0.53453	0.0832034	1	0.183611	0.670488	0	1	0.100408	0.723479
AT1G12650	-0.0321235	1	0.207917	0.147892	0.075873	0.711718	0.0147727	1	0.254813	0.417434	-0.186008	0.544887	-0.0780111	0.864556
AT1G12672	-0.43341	0.119821	-0.291291	0.38245	-0.362844	0.149311	0.0590172	1	0.201136	0.851395	-0.130805	1	-0.0602396	1
AT1G12760	-0.0430589	1	-0.0767528	0.837487	0.0250217	1	-0.000524212	1	-0.0342182	1	-0.0422967	1	0.0257839	1
AT1G13170	-0.0128973	1	0.0240292	1	-0.000860915	1	0.0275858	1	0.0645123	0.96186	-0.00729131	1	0.00474508	1
AT1G13560	0.104084	0.320358	0.00206359	1	-0.124655	0.146772	0.0173757	1	-0.0846446	0.72961	0.00134568	1	-0.227393	0.0190594
AT1G13600	-0.149163	0.989452	0.116942	1	0.364627	0.378541	-0.0391347	1	0.226971	0.96241	-0.208066	1	0.305725	0.694012
AT1G13860	-0.111551	0.841504	0.122331	0.780461	0.0158926	1	-0.0688815	1	0.165	0.838396	0.0271933	1	0.154637	0.74793
AT1G14260	0.513554	0.251148	0.0279478	1	-0.00494209	1	0.0295855	1	-0.45602	0.704992	0.0616743	1	-0.456822	0.38135
AT1G14520	0.444754	0.0382708	-0.122306	0.77836	-0.523249	0.00708149	0.610333	0.0986158	0.0432726	1	0.477828	0.22753	-0.490175	0.0300482
AT1G14530	0.0703284	1	0.0538083	1	-0.0326085	1	-0.049556	1	-0.0660761	1	-0.0499642	1	-0.152901	0.895981
AT1G14770	0.183154	0.36177	-0.160965	0.451439	0.142161	0.458222	0.172381	0.776551	-0.171738	0.718831	-0.00891268	1	-0.0499056	1
AT1G14780	0.396247	0.286946	-0.128926	0.955865	0.239637	0.551494	0.0580594	1	-0.467114	0.670488	0.361072	0.660555	0.204462	0.838825
AT1G14820	0.260081	0.233178	0.227564	0.336439	0.238755	0.212503	0.0765217	1	0.0440049	1	0.091384	1	0.0700583	1
AT1G14880	-0.143455	0.756059	-0.0811178	1	1.00119	7.11709e-05	0.0175184	1	0.0798561	1	-0.037313	1	1.10733	0.000175255
AT1G15110	0.0573024	1	0.108007	0.840865	0.264332	0.194677	-0.100615	1	-0.049911	1	-0.133427	0.96402	0.0736016	1
AT1G15140	-0.127113	0.341125	0.0664098	0.776013	-0.307932	0.00382242	-0.161034	0.595709	0.0324893	1	-0.0304862	1	-0.211305	0.0927325
AT1G15520	0.304149	0.625962	0.0322481	1	0.857815	0.0191669	0.0857316	1	-0.18617	1	0.240958	0.990732	0.794623	0.0701254
AT1G16060	0.395947	0.0575259	0.1967	0.451439	-0.307893	0.103861	0.204253	0.792035	0.00500532	1	0.126745	0.972564	-0.577095	0.00885926
AT1G16340	-0.319179	0.0703517	0.106974	0.739234	-0.0380891	1	-0.110639	1	0.315514	0.485669	-0.22804	0.585799	0.0530509	1
AT1G16410	-0.0961574	0.915858	0.208493	0.451439	-0.829674	0.000161819	-0.0487002	1	0.25595	0.670488	0.0393369	1	-0.69418	0.00318937
AT1G16420	0.304301	0.742828	0.977614	0.0537943	1.97161	0.000116821	-0.607408	0.63834	0.0659055	1	-0.236236	1	1.43107	0.0068816
AT1G16480	0.332655	0.298824	0.360314	0.287149	0.204318	0.562884	-0.15525	1	-0.127591	1	0.10106	1	-0.0272767	1
AT1G16510	0.208058	0.653297	-0.198634	0.672148	0.465827	0.078171	0.304713	0.748935	-0.101979	1	0.0299089	1	0.287678	0.499754
AT1G16560	-0.0412512	1	-0.199236	0.225045	-0.127954	0.409162	0.0809823	1	-0.0770029	0.991543	0.025476	1	-0.0612269	1
AT1G16730	-0.412722	0.00581014	-0.541019	0.000761442	-0.622024	7.20817e-05	-0.114536	0.928212	-0.242833	0.557897	0.0132981	1	-0.196004	0.285718
AT1G16850	0.003884	1	-0.00535167	1	-0.0479173	1	0.0066841	1	-0.00255157	1	-0.184307	1	-0.236108	0.75453
AT1G17050	0.0546012	0.894697	0.150392	0.273537	-0.102484	0.417126	-0.202941	0.396727	-0.107151	0.730608	-0.11615	0.727958	-0.273235	0.0262456
AT1G17170	0.742785	0.0481143	-0.0657864	1	0.847399	0.0117554	0.055812	1	-0.752759	0.38327	-0.229927	0.971499	-0.125312	1
AT1G17380	2.05673	1.08718e-06	1.54588	3.34464e-05	2.29504	1.4984e-07	-0.14209	1	-0.652944	0.338489	-0.381819	0.600321	-0.143509	0.972587
AT1G17420	0.973754	0.000100639	0.740289	0.00173802	1.03841	2.52052e-05	-0.126904	1	-0.360369	0.565596	0.0193268	1	0.083978	1
AT1G17540	-0.109489	0.956925	0.0217978	1	-0.131961	0.799189	0.0378215	1	0.169108	0.92577	0.0282068	1	0.00573475	1
AT1G17615	0	1	0.0832034	0.285862	0	1	0	1	0.0832034	0.670488	0	1	0	1
AT1G17710	-0.895749	0.204922	-0.0735743	1	-0.063557	1	0.172214	1	0.994389	0.628812	-0.193995	1	0.638197	0.510092
AT1G17744	0.0442959	1	-0.133626	0.742629	0.701652	0.000860681	0.0222875	1	-0.155634	0.87235	-0.0348591	1	0.622497	0.00796675
AT1G18075	0.30261	0.494403	0.534654	0.143042	0.0139654	1	0.104631	1	0.336675	0.718831	0.223908	0.936128	-0.0647364	1
AT1G18660	0.228995	0.0550654	0.236326	0.0519828	0.00697934	1	-0.111543	0.818291	-0.104213	0.759336	-0.0204084	1	-0.242424	0.0539866
AT1G18870	-0.595299	0.0161785	-0.0810555	1	-0.647952	0.00429619	-0.356786	0.561289	0.157458	0.922615	-0.447491	0.376285	-0.500143	0.057355
AT1G18900	0.418218	0.000357227	0.274174	0.0137935	0.665349	1.39987e-06	-0.00945394	1	-0.153498	0.670488	-0.138363	0.600321	0.108768	0.488679
AT1G19180	1.95131	1.11759e-09	1.31617	1.25483e-07	2.07337	4.81853e-10	0.200383	0.63834	-0.434758	0.150559	-0.0521762	1	0.0698849	0.982512
AT1G19320	0.198262	0.686122	0.147431	0.845189	0.365542	0.191763	0.188866	1	0.138035	1	-0.060252	1	0.107028	1
AT1G19350	0.159181	0.129777	0.284596	0.00640913	0.293476	0.00192084	-0.00694009	1	0.118475	0.685775	0.0275646	1	0.16186	0.15442
AT1G19396	-0.314852	0.677629	-0.285801	0.73084	-0.318652	0.585094	-0.0184984	1	0.0105527	1	0.0390948	1	0.0352942	1
AT1G19450	0.522365	0.0123397	0.522397	0.0142349	0.280049	0.150305	-0.176281	0.883309	-0.176249	0.78502	-0.200115	0.751414	-0.44243	0.0449585
AT1G19490	0.42615	0.0100631	0.282008	0.106486	0.0470579	1	0.016163	1	-0.127979	0.833386	0.177211	0.677501	-0.201881	0.345469
AT1G19500	0.348598	0.700139	0.14249	1	0.174014	0.988821	-0.303575	1	-0.509683	0.718831	-0.506679	0.751414	-0.681264	0.306014
AT1G19550	-0.213851	0.711134	0.00939629	1	-0.038174	1	-0.247792	0.938874	-0.0245446	1	-0.131368	1	0.0443095	1
AT1G19640	0.29992	0.368194	0.668879	0.020513	0.531149	0.0359482	-0.518073	0.354789	-0.149114	0.997413	-1.03818	0.0172766	-0.806952	0.00782633
AT1G19750	0.301967	0.732239	-0.233384	0.862031	0.0212914	1	0.413778	0.872777	-0.121573	1	0.0697682	1	-0.210908	0.996168
AT1G19970	0.234222	0.505985	0.363885	0.229011	-0.0668629	1	-0.191982	0.960122	-0.062319	1	0.144819	1	-0.156266	0.864497
AT1G20065	-0.187375	0.861136	0.326352	0.503081	-0.0769789	1	-0.409455	0.714778	0.104272	1	-0.111231	1	-0.000834485	1
AT1G20310	0.376004	0.455097	0.35676	0.485323	0.650953	0.0713396	0.00573475	1	-0.01351	1	-0.00860212	1	0.266346	0.793181
AT1G20440	0.151768	0.553696	0.160319	0.503187	-0.290476	0.0825224	-0.0517532	1	-0.0432022	1	-0.140454	0.866474	-0.582699	0.00373792
AT1G20450	0.23762	0.212259	0.296066	0.11263	-0.0852301	0.808129	-0.0866856	1	-0.0282393	1	-0.173094	0.735767	-0.495944	0.00829076
AT1G20470	-0.128949	0.767129	-0.170663	0.576523	-0.201183	0.378567	-0.215213	0.790376	-0.256928	0.676405	-0.219149	0.717245	-0.291383	0.27734
AT1G21240	0.42221	0.85413	-0.563776	0.676687	3.16497	0.000187529	0.129292	1	-0.856694	0.718831	-0.526289	0.960157	2.21647	0.0121111
AT1G21410	-0.0169049	1	-0.244707	0.0593653	-0.398855	0.000945298	0.0816428	1	-0.146159	0.692212	0.153735	0.600321	-0.228215	0.0951968
AT1G21460	-0.0807182	1	-0.0855951	1	-0.350195	0.21294	-0.0851857	1	-0.0900626	1	0.0221914	1	-0.247286	0.630338
AT1G21560	-0.390555	0.00150576	0.135293	0.343228	-0.205312	0.0546405	-0.202963	0.408804	0.322885	0.180652	0.0225384	1	0.207781	0.111052
AT1G21790	-0.24403	0.51622	-0.163431	0.767458	-0.55698	0.0264522	-0.0763921	1	0.00420712	1	0.0907475	1	-0.222202	0.679944
AT1G22290	-0.188187	1	-0.134006	1	-0.164146	1	-0.101138	1	-0.0469563	1	0.185913	1	0.209954	1
AT1G22470	0.0495338	1	0.532302	0.199391	-0.0745479	1	-0.573042	0.497332	-0.0902742	1	-0.155897	1	-0.279979	0.713691
AT1G22520	-0.153001	0.510376	-0.0582377	1	-0.104449	0.683404	-0.0493286	1	0.0454348	1	-0.2704	0.470206	-0.221847	0.317741
AT1G22810	0.487175	0.503257	0.223235	0.941338	0.821208	0.103045	0.110553	1	-0.153387	1	-0.369106	0.930296	-0.0350736	1
AT1G22885	-0.00403691	1	0.253204	0.458602	0.289359	0.286162	0.0705808	1	0.327821	0.670488	-0.132403	1	0.160992	0.86478
AT1G23070	0.0199707	1	0.0333656	1	-0.55502	0.314917	-0.122093	1	-0.108698	1	0.258545	1	-0.316445	0.874182
AT1G23201	-0.0629749	1	-0.109101	1	0.0957512	1	-0.221413	1	-0.26754	1	-0.215963	1	-0.0572366	1
AT1G23380	0.358891	0.118711	0.0994211	0.900722	0.198363	0.405487	0.183443	0.895153	-0.0760269	1	0.113166	1	-0.0473612	1
AT1G23550	0.204727	0.432801	0.343224	0.129214	0.444824	0.0182759	-0.0350147	1	0.103482	1	-0.0515558	1	0.188541	0.579445
AT1G23900	-0.0619466	0.719806	-0.0484587	0.845588	0.0209845	1	-0.0637463	0.998623	-0.0502583	1	0.0201043	1	0.103035	0.433048
AT1G24130	0.00757148	1	-0.167563	0.766645	-0.524438	0.041322	0.0985624	1	-0.0765724	1	-0.303126	0.689086	-0.835135	0.00679313
AT1G24580	0.295965	0.517149	0.432434	0.284354	0.664823	0.0291416	-0.266828	0.922706	-0.130359	1	0.00455655	1	0.373414	0.410741
AT1G25250	0.20338	0.889122	0.738337	0.104904	0.634806	0.107396	-0.191592	1	0.343365	0.820654	-0.535073	0.600321	-0.103648	1
AT1G25310	0.140865	0.964001	-0.226401	0.705855	-0.0238409	1	0.246005	0.971386	-0.121261	1	0.416776	0.600321	0.25207	0.746846
AT1G25400	1.60102	4.12852e-05	1.21961	0.000797601	2.36931	2.85391e-07	-0.0165286	1	-0.397939	0.670862	-0.0264425	1	0.741847	0.0360384
AT1G25540	0.189187	0.296771	-0.12189	0.603872	-0.0442291	1	0.249438	0.500442	-0.0616384	1	0.240187	0.503464	0.00677128	1
AT1G26380	2.25645	0.28285	0.341068	1	5.97136	0.000807691	-0.206234	1	-2.12162	0.696483	-0.643933	1	3.07098	0.135527
AT1G26390	1.43883	0.678142	-0.0427934	1	7.53884	0.000317051	-1.4137	0.990653	-2.89533	0.670488	-0.973561	1	5.12645	0.0206286
AT1G26440	-0.358535	0.10408	-0.295998	0.225667	-0.231882	0.271739	-0.0731526	1	-0.0106155	1	-0.0424651	1	0.0841878	1
AT1G26510	0.143716	1	0.39403	0.5804	-0.160872	1	0.0767753	1	0.327088	0.916282	0.21145	1	-0.0931384	1
AT1G26790	0.63142	0.0310296	0.676723	0.0231714	0.572216	0.0289349	-1.71827	0.000136966	-1.67297	0.000171521	3.02272	3.33154e-08	2.96352	5.69168e-08
AT1G27170	-0.128506	0.85898	-0.225863	0.495659	-0.259735	0.31431	-0.133942	1	-0.231299	0.742453	-0.0377795	1	-0.169008	0.800637
AT1G27200	0.231045	0.235046	0.287501	0.129379	0.612263	0.000433021	-0.0109071	1	0.0455495	1	-0.0838391	1	0.29738	0.128646
AT1G27380	-0.157055	1	-0.223557	0.885074	-0.607052	0.185994	-0.044951	1	-0.111452	1	-0.135542	1	-0.585539	0.345469
AT1G27710	-0.0255045	1	-0.276124	0.580112	0.10901	1	0.179064	1	-0.0715558	1	0.022939	1	0.157453	0.99072
AT1G27730	3.22772	1.2994e-07	2.60621	2.08057e-06	4.5608	1.71335e-09	0.224097	1	-0.397412	0.718831	-0.0754776	1	1.2576	0.00397716
AT1G27760	0.249858	0.00777314	0.175454	0.0694056	0.294122	0.000966932	-0.0593843	1	-0.133788	0.664331	-0.128538	0.554054	-0.0842739	0.570352
AT1G27910	0.541945	2.86526e-05	0.499176	9.84744e-05	0.182493	0.0654144	0.0742966	0.987528	0.031528	1	0.175751	0.446666	-0.183701	0.131963
AT1G27970	0.0151494	1	-0.0375458	1	0.120931	0.562198	-0.0332345	1	-0.0859297	1	-0.0847508	1	0.0210307	1
AT1G28010	0.706888	0.00405327	0.410025	0.110705	0.322188	0.155112	0.222243	0.835817	-0.0746207	1	0.352739	0.522048	-0.0319613	1
AT1G28090	0.134784	0.539027	0.056532	0.993124	-0.0561033	0.964753	0.15482	0.806904	0.0765677	1	0.210211	0.585039	0.0193233	1
AT1G28480	0.0277258	1	-0.304162	0.668939	1.37582	0.00112946	-0.164	1	-0.495888	0.71382	-0.219657	1	1.12844	0.0159933
AT1G28570	-0.0866431	0.896573	0.00102192	1	0.0376224	1	-0.0830628	1	0.00460227	1	-0.0722202	1	0.0520453	1
AT1G29395	-0.482962	0.235344	0.22492	0.743993	-0.674639	0.0412631	-0.615813	0.428083	0.0920693	1	-0.107184	1	-0.298861	0.6616
AT1G29630	0.0269722	1	0.284001	0.280506	-0.0250576	1	-0.0942955	1	0.162733	0.861642	0.216602	0.743932	0.164572	0.730476
AT1G29640	0.0700325	1	0.27075	0.54148	-0.33151	0.317568	-0.318724	0.805591	-0.118007	1	-0.0901946	1	-0.491738	0.196924
AT1G30040	1.29234	0.00570381	1.27563	0.00739182	1.80248	0.000147138	-0.146707	1	-0.163417	1	-0.199787	1	0.310352	0.789688
AT1G30100	1.52006	0.000299014	1.53422	0.000368941	1.55977	0.000112428	0.125102	1	0.139264	1	-0.117331	1	-0.077618	1
AT1G30190	-0.212254	0.819221	0.171162	0.911437	1.3603	0.000433823	-0.360146	0.835789	0.0232694	1	-0.759801	0.325365	0.812751	0.0508386
AT1G30620	0.369306	0.0823222	0.122176	0.765526	0.567697	0.003262	0.14233	0.985485	-0.1048	1	-0.0327898	1	0.165601	0.679216
AT1G30835.1	#N/A	#N/A	#N/A	#N/A	#N/A	#N/A	#N/A	#N/A	#N/A	#N/A	#N/A	#N/A	#N/A	#N/A
AT1G31360	-0.12961	0.667015	0.114348	0.737618	-0.0586622	1	-0.0949734	1	0.148984	0.818935	-0.0355092	1	0.0354384	1
AT1G31500	-0.0169952	1	-0.118649	0.711614	-0.0592422	1	0.101308	1	-0.000345898	1	-0.00320129	1	-0.0454483	1
AT1G31550	0.227281	0.372518	0.318669	0.182362	0.101109	0.827255	-0.427547	0.284377	-0.336159	0.613739	0.0828434	1	-0.043329	1
AT1G31600	-0.104425	0.840677	0.0508252	1	-0.135076	0.605463	-0.139539	0.978074	0.0157107	1	-0.121417	0.978782	-0.152068	0.712672
AT1G31930	0.468947	0.000263774	0.174763	0.181732	0.157827	0.153742	0.207617	0.389424	-0.0865669	0.860874	0.279037	0.190834	-0.0320826	1
AT1G32190	0.509427	0.0292233	0.362476	0.15408	0.371305	0.0800518	0.0753845	1	-0.0715662	1	0.0169292	1	-0.121192	0.929448
AT1G32230	0.0889173	0.424694	0.000365258	1	0.153143	0.0604883	0.0562388	1	-0.0323133	1	0.0713679	0.851417	0.135594	0.196709
AT1G32350	0.364389	0.901596	-0.431953	0.80253	3.52	4.02611e-05	-0.131717	1	-0.928058	0.684943	-0.474372	0.98258	2.68124	0.00221601
AT1G32610	0.110838	1	0.279877	0.698265	0.37837	0.410111	-0.248745	1	-0.0797065	1	-0.25775	0.979827	0.00978262	1
AT1G32710	-0.159695	1	-0.204042	0.935866	-0.259603	0.763837	0.0743776	1	0.0300314	1	0.104095	1	0.0041877	1
AT1G32790	-0.0609566	0.869125	-0.0902748	0.627613	0.0166634	1	-0.0312235	1	-0.0605418	1	-0.0700382	1	0.00758178	1
AT1G32860	0.00621508	1	-0.0767006	1	0.0940205	0.955615	-0.0330896	1	-0.116005	1	-0.067543	1	0.0202625	1
AT1G32870	0.0766928	0.941324	-0.0334848	1	0.338194	0.037117	-0.052708	1	-0.162886	0.746358	-0.0165648	1	0.244937	0.271509
AT1G32880	-0.159534	0.974143	-0.120838	1	0.0538242	1	-0.239375	1	-0.20068	1	-0.141788	1	0.0715699	1
AT1G32900	0.0941101	0.850182	0.495423	0.00887763	0.46367	0.00576533	-0.467099	0.157199	-0.0657853	1	-0.0175432	1	0.352017	0.0756701
AT1G32910	0.511447	0.0306654	0.236055	0.446561	0.370342	0.0852435	-2.22045e-16	1	-0.275392	0.690669	0	1	-0.141105	0.858451
AT1G32960	1.0499	0.0797887	-0.621122	0.403134	1.03633	0.0501856	0.981244	0.431114	-0.689778	0.68666	0.402361	0.923213	0.388796	0.801231
AT1G33110	0.746492	1.31971e-05	0.222951	0.143148	0.41408	0.0017224	0.125941	0.849762	-0.397601	0.150559	-0.0719902	1	-0.404403	0.00742237
AT1G33230	-0.0980028	0.685197	-0.0773377	0.814186	-0.00985137	1	-0.046009	1	-0.0253439	1	-0.137731	0.755538	-0.0495791	1
AT1G33950	0.0736414	0.660791	0	1	0.060252	0.707819	0	1	-0.0736414	0.877166	0	1	-0.0133893	1
AT1G34350	0.0638295	1	-0.111134	0.916533	0.134889	0.765313	0.183435	0.968349	0.00847166	1	-0.0102563	1	0.060803	1
AT1G34380	0.0205049	1	0.427784	0.452449	0.158443	0.970157	-0.165653	1	0.241626	0.99732	-0.063094	1	0.0748439	1
AT1G35230	-0.00211559	1	0.226116	0.842464	1.61706	0.000298059	-0.109028	1	0.119204	1	-0.414213	0.769693	1.20496	0.0111994
AT1G36020	0	1	0	1	0	1	0	1	0	1	0	1	0	1
AT1G36050	-0.156677	0.0642173	-0.062015	0.615763	0.0271158	0.996396	0.0222442	1	0.116906	0.670488	-0.162143	0.325365	0.0216496	1
AT1G36160	0.0565841	1	0.0213145	1	-0.0658862	0.923284	0.035721	1	0.000451451	1	0.131292	0.864385	0.00882126	1
AT1G36622	0.764232	0.532877	0.317355	0.99339	2.99282	0.000627436	0.031544	1	-0.415334	1	-0.328126	1	1.90046	0.0461437
AT1G43000	-0.0777829	1	0.186793	0.717952	0.0143369	1	-0.124141	1	0.140435	1	0.132845	1	0.224965	0.703712
AT1G43040	-0.0389822	1	-0.312284	0.333114	-0.173714	0.636509	0.331888	0.63834	0.0585862	1	0.145003	1	0.0102713	1
AT1G43160	0.0727974	0.991186	-0.488984	0.0135357	0.0959381	0.7967	0.500722	0.149306	-0.0610598	1	-0.348839	0.376808	-0.325698	0.128691
AT1G43180	-0.102195	1	0.406786	0.451439	-0.0196264	1	-0.263931	1	0.24505	0.953941	0.133763	1	0.216331	0.924854
AT1G43810	-0.060252	0.936809	0.0229514	1	-0.106142	0.527463	-0.00334733	1	0.0798561	0.970016	0.0458904	1	0	1
AT1G44350	0.36108	0.0233437	-0.374493	0.0213435	-0.0585935	0.944692	0.411899	0.150147	-0.323674	0.38327	0.107523	0.929031	-0.31215	0.0676269
AT1G44446	-0.139904	0.503151	0.0453636	1	-0.516126	0.000725845	-0.0763085	1	0.108959	0.88739	0.212734	0.568937	-0.163488	0.460516
AT1G44750	0.000946261	1	0.0132159	1	-0.0773986	0.653693	0.0196657	1	0.0319354	1	0.0648382	1	-0.0135066	1
AT1G44835	0.0999616	0.903805	-0.042088	1	0.0759017	0.967253	0.163998	0.939048	0.0219481	1	-0.154271	0.905114	-0.178331	0.651565
AT1G44900	-0.272281	0.318525	-0.00435934	1	0.0639126	1	0.0904226	1	0.358345	0.642794	-0.0927872	1	0.243407	0.476887
AT1G45015	-0.34908	0.30151	-0.364035	0.308807	-2.01076	5.23638e-07	0.180317	1	0.165362	0.982215	0.148017	1	-1.51366	8.31684e-05
AT1G45063	-0.0401556	1	0.149504	0.630719	-0.0382482	1	-0.100408	1	0.0892524	1	-0.00860212	1	-0.00669467	1
AT1G46768	0.044171	1	-0.337568	0.398507	-0.595597	0.0366236	0.414974	0.63834	0.0332345	1	0.356311	0.64605	-0.283457	0.584176
AT1G47210	-0.124906	0.760206	0.174154	0.532177	0.116918	0.725822	0.0206638	1	0.319723	0.622341	-0.0316815	1	0.210143	0.480847
AT1G47510	0.103953	1	0.169179	0.99339	-0.0336333	1	-0.226486	1	-0.161259	1	0.197339	1	0.0597531	1
AT1G47570	0.0222929	1	-0.0270798	1	0.0519937	1	0.0107743	1	-0.0385984	1	-0.0446988	1	-0.014998	1
AT1G47710	-0.0903513	0.850625	0.073889	0.931575	0.112458	0.644353	-0.085579	1	0.0786614	1	0.0221675	1	0.224977	0.319166
AT1G47980	0.361065	0.661427	-0.280894	0.800559	0.178795	0.966447	0.00614779	1	-0.635811	0.670488	-0.0677732	1	-0.250044	0.956442
AT1G48000	0.379325	0.286946	-0.379312	0.308807	0.0776669	1	0.0601377	1	-0.698499	0.312816	0.014651	1	-0.287007	0.574828
AT1G48060	-0.01207	1	-0.1413	0.992703	0.231477	0.705541	0.169814	1	0.0405844	1	-0.193052	1	0.0504954	1
AT1G48100	0.0670221	1	0.431053	0.204774	-0.446465	0.107443	-0.0124269	1	0.351605	0.691042	-0.142669	1	-0.656156	0.0399713
AT1G48180	0.0736414	0.926491	-0.060252	0.989448	0.0535574	1	0.140108	0.891249	0.00621471	1	0.100408	0.985159	0.0803236	0.965487
AT1G48550	-0.108115	0.94684	-0.11842	0.890703	-0.223413	0.428724	0.08563	1	0.0753249	1	0.265983	0.705905	0.150684	0.869756
AT1G48600	-0.22078	0.045582	0.0650573	0.760438	0.0783209	0.566828	-0.313999	0.0986158	-0.0281618	1	-0.0667488	0.977232	0.232352	0.0461968
AT1G48745	-0.327995	0.16011	0.187973	0.520143	-0.172277	0.503734	-0.240562	0.719757	0.275406	0.670488	0.00344885	1	0.159167	0.748097
AT1G49040	0.0601268	0.956558	0.00104211	1	0.0404644	1	0.0406775	1	-0.0184071	1	0.0688996	1	0.0492372	1
AT1G49150	0.0902434	1	0.380626	0.252488	0.422167	0.108972	-0.152513	1	0.13787	1	-0.0168303	1	0.315093	0.409052
AT1G49405	0.380736	0.212169	0.0710615	1	-0.0866458	1	-0.0742534	1	-0.383928	0.670488	0.109051	1	-0.358331	0.316985
AT1G49450	-0.669653	0.00596302	-0.143236	0.757051	-0.782646	0.000764469	-0.245315	0.766105	0.281102	0.6874	-0.498202	0.274719	-0.611194	0.0161773
AT1G49670	0.00615093	1	-0.0279836	1	-0.0188754	1	0.0137936	1	-0.0203409	1	0.0361111	1	0.0110847	1
AT1G49700	-0.12691	1	0.0630551	1	-0.108737	1	-0.152524	1	0.0374412	1	-0.339927	0.925424	-0.321754	0.81694
AT1G50180	0.329198	0.141633	0.271741	0.284576	0.358209	0.0639052	0.220831	0.760703	0.163374	0.839833	0.367874	0.403426	0.396885	0.0864229
AT1G50430	-0.096526	0.675671	-0.100827	0.636726	-0.212868	0.0970521	-0.0906886	1	-0.0949892	0.894031	-0.0457761	1	-0.162118	0.367248
AT1G50630	-0.0395916	1	-0.0522463	1	0.0259844	1	-0.0703783	1	-0.083033	1	-0.240842	0.704274	-0.175266	0.719197
AT1G50960	0.0456289	1	-0.35364	0.451439	-0.0572808	1	0.289541	0.931035	-0.109728	1	0.0338049	1	-0.0691048	1
AT1G51090	1.39972	0.00386259	0.869186	0.0806414	0.779578	0.0704647	0.202526	1	-0.328005	0.88768	0.398064	0.823403	-0.222075	0.973209
AT1G51440	-0.200704	0.488126	-0.643279	0.00511195	-0.783849	0.000367576	0.293742	0.637959	-0.148833	0.898632	0.0078287	1	-0.575317	0.0143595
AT1G51700	0.0306522	1	0.329082	0.0219087	0.786082	3.74606e-06	-0.256032	0.360276	0.0423977	1	-0.0353566	1	0.720073	7.0528e-05
AT1G51710	-0.0081662	1	-0.00842792	1	0.174861	0.00703419	-0.028941	1	-0.0292027	1	-0.224135	0.0559838	-0.0411078	0.876141
AT1G51780	0.065962	1	-0.0777705	0.982662	0	1	0.100722	1	-0.0430106	1	-0.060252	1	-0.126214	0.864497
AT1G51820	0.897724	0.331638	0.479139	0.757594	3.00717	0.000224032	0.120837	1	-0.297748	1	-0.0624936	1	2.04695	0.0161893
AT1G52400	0.213828	0.857708	0.234109	0.797818	0.942509	0.0134537	-0.148484	1	-0.128203	1	-0.192895	1	0.535787	0.325255
AT1G52560	-0.553368	0.23732	-0.452214	0.395017	-0.820525	0.030646	0.0641238	1	0.165278	1	-0.734123	0.397559	-1.00128	0.0250668
AT1G52690	-0.0825166	1	-0.30215	0.754786	0.178375	0.962265	0.000388951	1	-0.219245	1	-0.598971	0.602336	-0.338079	0.792976
AT1G52855	0.547751	0.308354	0.160007	1	-0.275474	0.706556	0.0533481	1	-0.334396	0.880219	-0.00630531	1	-0.829531	0.112969
AT1G52890	0.944652	0.0201244	0.519203	0.281171	0.529456	0.168176	0.223483	1	-0.201966	1	0.0934554	1	-0.321741	0.680942
AT1G52900	0	1	0	1	0	1	0	1	0	1	0	1	0	1
AT1G53090	0.277055	0.0582895	0.225611	0.152631	0.218056	0.100547	-0.0214351	1	-0.0728797	1	0.0708295	1	0.0118299	1
AT1G53540	1.04703	0.027383	-0.0810295	1	0.0775647	1	0.245502	1	-0.882561	0.455239	-0.184747	1	-1.15422	0.0212479
AT1G53580	-0.110843	0.659668	-0.268637	0.106455	-0.365029	0.00982681	0.123329	0.921291	-0.0344644	1	-0.00747492	1	-0.261661	0.13374
AT1G53670	-0.178086	0.237098	-0.251426	0.0770481	-0.470737	0.000456828	-0.0416171	1	-0.114957	0.787595	0.0284229	1	-0.264228	0.0710232
AT1G54095	-0.478811	0.294863	-0.594278	0.191831	-0.74159	0.042496	0.092895	1	-0.0225722	1	-0.191241	1	-0.45402	0.399238
AT1G54210	-0.0380822	1	-0.335625	0.126629	-0.243253	0.213028	0.179803	0.861042	-0.11774	0.963732	0.0704401	1	-0.134731	0.802892
AT1G54360	0.0531493	0.821466	-0.0130317	1	-0.0348872	0.960929	0.00379782	1	-0.0623832	0.925836	0.0207441	1	-0.0672924	0.779467
AT1G54510	0.0170917	1	0.209947	0.496058	0.1331	0.727871	-0.0511406	1	0.141715	0.951694	-0.0894896	1	0.026519	1
AT1G54680	0.0304714	1	0.191621	0.858502	-0.342306	0.419469	-0.21661	1	-0.0554605	1	0.114118	1	-0.258659	0.799238
AT1G54700	0	1	0	1	0	1	0	1	0	1	0	1	0	1
AT1G54750	0	1	0.00334733	1	0	1	0	1	0.00334733	1	0	1	0	1
AT1G54830	-0.195783	0.269078	-0.0815784	0.82915	-0.0659304	0.883462	-0.0386664	1	0.0755382	1	-0.120026	0.866474	0.00982676	1
AT1G55320	-0.0869828	1	0.234507	0.527344	0.137282	0.799523	-0.423293	0.513759	-0.101804	1	-0.101536	1	0.122729	0.994665
AT1G55520	-0.348615	0.0291096	-0.315341	0.0553593	-0.319638	0.0253748	0.074198	1	0.107472	0.897532	0.0134598	1	0.0424367	1
AT1G55525	-0.0832034	0.812307	-0.0397005	1	0.0535574	0.962429	0.0569047	1	0.100408	0.907003	-0.0832034	1	0.0535574	1
AT1G55535	0.0628812	1	-0.0298017	1	-0.112079	0.815619	0.0883123	1	-0.00437057	1	0.183148	0.856147	0.00818807	1
AT1G55770	-0.060252	1	-0.124045	0.678508	0.106142	0.706825	0.143649	0.923166	0.0798561	1	-0.060252	1	0.106142	0.874182
AT1G55870	0.179196	0.429008	0.154212	0.528501	-0.0792195	0.869364	0.0466531	1	0.0216699	1	0.0344471	1	-0.223968	0.345469
AT1G55910	-0.545746	0.00469942	-0.413406	0.0331223	-0.257329	0.147967	-0.314692	0.434719	-0.182351	0.718831	-0.10872	1	0.179698	0.537613
AT1G56060	0.539092	0.45966	-0.0242527	1	0.965271	0.0627122	0.180635	1	-0.382709	0.902569	-0.330608	1	0.095571	1
AT1G56170	-0.468573	0.147419	-0.200877	0.702389	0.0340551	1	-0.0231975	1	0.244498	0.824383	-0.268272	0.804258	0.234356	0.710454
AT1G56600	-0.688751	0.170477	-0.79227	0.117017	-0.977237	0.0211559	-0.0189831	1	-0.122502	1	-0.0883799	1	-0.376866	0.676678
AT1G56650	-0.12088	1	0.844138	0.0654962	1.42786	0.000814693	-1.01314	0.196492	-0.0481185	1	-0.293271	0.937073	1.25547	0.00813024
AT1G57630	0.98594	0.277248	-0.11216	1	3.71893	2.66804e-05	0.00187471	1	-1.09623	0.670488	-0.396221	1	2.33677	0.00674252
AT1G57870	0.0111871	1	0.117063	0.316215	-0.166433	0.0633834	-0.08564	0.872777	0.0202357	1	0.0646297	0.947833	-0.11299	0.380563
AT1G58170	-0.973361	0.000211175	-0.537306	0.0271839	-0.686415	0.00210995	-0.0573373	1	0.378718	0.595247	-0.390542	0.434274	-0.103596	1
AT1G58280	-0.281678	0.00093466	0.0776774	0.451439	-0.10001	0.198007	-0.344053	0.00544668	0.0153021	1	-0.292261	0.0187602	-0.110594	0.263828
AT1G58340	0.607653	0.0429365	-0.109095	0.981593	0.0444493	1	0.519737	0.396988	-0.197012	0.908273	0.320102	0.680351	-0.243102	0.657125
AT1G58360	0.206602	0.0627463	0.000751022	1	-0.0317654	1	0.0334342	1	-0.172417	0.607178	0.015717	1	-0.222651	0.0564715
AT1G58420	1.33514	0.13389	0.523714	0.740749	2.80538	0.000707876	0.233775	1	-0.577647	0.895171	-0.178223	1	1.29203	0.191321
AT1G58520	-0.348954	0.148668	-0.488395	0.0375716	-0.476614	0.0206935	-0.128128	1	-0.26757	0.691965	-0.0936934	1	-0.221353	0.521727
AT1G59530	-0.118572	0.450023	0.00334733	1	0	1	-0.192213	0.502021	-0.070294	0.971677	-0.192213	0.474007	-0.0736414	0.864497
AT1G59700	-0.146489	0.512395	-0.472175	0.00632327	-0.630819	0.000203629	0.146463	0.863288	-0.179223	0.718831	0.192071	0.628877	-0.292259	0.111747
AT1G59890	0.166915	0.400956	0.0968685	0.763797	0.0962115	0.700143	0.1462	0.853926	0.0761532	1	0.0682536	1	-0.00245014	1
AT1G59950	0.0736414	1	0.0798561	1	0.273628	0.498853	0	1	0.00621471	1	0.106142	1	0.306129	0.598137
AT1G60190	0.391107	0.345397	0.220479	0.737343	0.598869	0.0637552	-0.0362291	1	-0.206857	0.96186	0.0454892	1	0.253252	0.757587
AT1G60270	0.17467	0.620718	0.478926	0.0449226	0.0872363	0.936274	-0.268713	0.667503	0.0355435	1	0.0165088	1	-0.0709245	1
AT1G60280	0.0736414	0.286946	0	1	0	1	0	1	-0.0736414	0.670488	0	1	-0.0736414	0.345469
AT1G60470	-0.0358378	1	-0.0579605	1	0.311767	0.310901	0.104895	1	0.0827724	1	-0.632865	0.2748	-0.285261	0.548958
AT1G60590	-0.528285	0.0135799	-0.313707	0.186905	-0.57804	0.00337986	0.0151866	1	0.229765	0.718831	-0.156346	0.889067	-0.206101	0.519806
AT1G60670	0.0924948	0.992386	0.100336	0.939986	-0.0945805	0.923653	0.0225761	1	0.0304175	1	0.133269	1	-0.0538062	1
AT1G60730	0.413807	0.216742	-0.363577	0.314342	1.31931	6.04443e-05	0.100307	1	-0.677077	0.306649	-0.137189	1	0.768317	0.0179555
AT1G60790	-0.144348	0.572241	0.135056	0.605162	-0.290921	0.0736955	-0.169901	0.814821	0.109503	0.940399	0.048277	1	-0.0982953	0.901749
AT1G60830	-0.245703	0.994634	-0.19373	1	0.11348	1	-0.161192	1	-0.109219	1	0.0592044	1	0.418387	0.824285
AT1G61120	0.405304	0.150925	-0.660831	0.0161539	0.422962	0.0832415	0.603927	0.201544	-0.462209	0.519587	0.0315535	1	0.0492108	1
AT1G61210	0.230633	0.369208	0.133896	0.739234	0.186344	0.436265	0.0630343	1	-0.0337036	1	0.137048	0.961801	0.0927586	1
AT1G61380	0.808571	0.000465776	0.506854	0.0214652	1.06104	1.46971e-05	0.159626	0.94892	-0.14209	0.908934	0.0316971	1	0.284162	0.291097
AT1G61610	-0.263114	0.954908	0.102236	1	-0.216771	0.978419	-0.0639594	1	0.301391	1	0.0836711	1	0.130014	1
AT1G61660	0.647903	0.000157066	0.576345	0.000643346	0.734041	2.11289e-05	0.0226022	1	-0.0489562	1	-0.0812318	1	0.00490562	1
AT1G61800	2.5238	0.000171587	1.40644	0.0230687	2.94742	1.67176e-05	0.701704	0.665826	-0.41566	0.890595	-0.144699	1	0.278918	0.979786
AT1G61810	0.271759	0.778822	-0.275657	0.762429	-0.501149	0.277712	0.303837	1	-0.243579	1	0.0436184	1	-0.729289	0.171049
AT1G61820	0.505804	0.156585	-0.280614	0.538573	1.28942	0.00018609	0.375936	0.701548	-0.410483	0.670488	-0.0398786	1	0.743733	0.0377073
AT1G61890	0.937847	2.58049e-07	0.59936	5.23516e-05	0.981712	7.76656e-08	0.0235251	1	-0.314961	0.216133	-0.0776724	0.963975	-0.0338067	1
AT1G61900	0.140648	0.439194	0.107005	0.624089	-0.365689	0.00595162	0.0644993	1	0.0308559	1	0.11836	0.838441	-0.387977	0.0122225
AT1G62040	-0.436212	0.0442401	-0.174288	0.55594	-0.503544	0.00968835	-0.138367	1	0.123557	0.96578	-0.0817221	1	-0.149054	0.772371
AT1G62180	0.0455463	1	-0.0210126	1	0.249513	0.0571768	-0.104846	0.964882	-0.171405	0.683212	-0.241847	0.422048	-0.0378806	1
AT1G62240	-0.351433	0.360754	3.27542e-05	1	-0.268234	0.47009	-0.569785	0.396988	-0.21832	0.902663	-0.2659	0.838441	-0.182701	0.892865
AT1G62305	0.136796	0.844858	0.0136383	1	0.305977	0.229963	0.156087	1	0.0329292	1	-0.106147	1	0.063034	1
AT1G62333	-0.0296337	1	-0.310236	0.355087	0.259398	0.369658	0.18737	0.987528	-0.093233	1	-0.103275	1	0.185757	0.790369
AT1G62570	-0.0104481	1	-0.0474167	1	0.0221524	1	0.0284555	1	-0.00851305	1	-0.449011	0.0970958	-0.416411	0.0153214
AT1G62710	0.00827615	1	-0.250751	0.427821	0.0166739	1	0.185168	0.938874	-0.0738585	1	0.0508238	1	0.0592215	1
AT1G62886	-0.156125	0.867915	-0.391348	0.302948	-0.20357	0.635527	0.310619	0.797542	0.0753955	1	0.243446	0.862936	0.196001	0.840071
AT1G62975	-0.471446	0.124297	-0.395889	0.246432	-1.25538	6.6602e-05	-0.0167494	1	0.0588083	1	-0.0490886	1	-0.833026	0.00845733
AT1G63030	0	1	0.00334733	0.451439	0	1	0	1	0.00334733	0.718831	0	1	0	1
AT1G63057	0.462954	0.338504	-0.182077	0.914209	-0.570083	0.145549	0.313518	0.94371	-0.331513	0.824979	1.00076	0.188874	-0.032281	1
AT1G63110	-0.108664	0.398626	-0.247949	0.022775	-0.22509	0.018699	0.192793	0.367768	0.0535083	1	0.135802	0.600321	0.0193761	1
AT1G63650	0.281883	0.293811	0.336176	0.216623	0.143207	0.686002	0.0763541	1	0.130647	0.984813	-0.0645688	1	-0.203244	0.624907
AT1G63770	0.0815266	0.878624	-0.0962103	0.77995	-0.0409568	1	0.0277357	1	-0.150001	0.753961	0.0835775	1	-0.0389059	1
AT1G64300	0.448328	0.116072	0.273649	0.451318	0.17382	0.649702	0.200269	0.958266	0.0255904	1	0.178472	0.950845	-0.0960358	1
AT1G64340	0.545842	0.313204	-0.0284156	1	0.104894	1	0.00137467	1	-0.572882	0.670488	-0.201785	1	-0.642732	0.275027
AT1G64380	0.0553051	1	0.168465	0.792341	-0.132509	0.863062	0.0180869	1	0.131247	1	-0.354976	0.6106	-0.542791	0.10071
AT1G64500	-0.0277865	1	0.0470148	1	-0.145251	0.678878	0.0716156	1	0.146417	0.941964	0.232982	0.747927	0.115518	0.962418
AT1G64770	-0.0555492	0.808781	0.00586861	1	-0.0506724	0.789502	-0.16381	0.451675	-0.102392	0.718831	-0.10284	0.70983	-0.0979636	0.513204
AT1G64780	0.0930447	0.650618	0.135379	0.410224	0.207556	0.0779065	-0.239037	0.349152	-0.196703	0.630832	-0.191724	0.506197	-0.0772136	0.859939
AT1G64810	-0.0606921	0.988958	-0.390739	0.0169099	-0.420954	0.00416762	0.150095	0.823475	-0.179953	0.711887	0.132846	0.827493	-0.227416	0.23311
AT1G64820	0.0642344	1	0.268646	0.528903	0.114745	0.95455	0.0417184	1	0.24613	0.837797	-0.228625	0.898866	-0.178115	0.892837
AT1G64890	0.177494	0.610061	0.263305	0.35051	-0.352085	0.0991385	-0.117755	1	-0.0319432	1	0.140383	0.981354	-0.389196	0.133666
AT1G64970	0.00612278	1	-0.0383157	1	-0.0438809	0.960403	-0.0755008	1	-0.119939	0.718831	-0.0698116	1	-0.119815	0.517282
AT1G65040	-0.190566	0.457226	-0.110439	0.803818	-0.012279	1	-0.170647	0.884205	-0.0905199	1	-0.0752658	1	0.103021	0.938635
AT1G65060	-0.096204	0.993653	0.402675	0.148896	0.446816	0.052935	-0.585036	0.19759	-0.0861569	1	-0.412934	0.444138	0.130087	0.94008
AT1G65346	0.174049	0.57935	0.0798561	0.981342	0.117951	0.748305	2.22045e-16	1	-0.0941929	1	0.100408	1	0.0443095	1
AT1G65390	1.9088	0.000915402	2.28734	0.000227309	3.17545	2.49723e-06	-0.255381	1	0.123154	1	-0.310617	1	0.956037	0.11223
AT1G65490	0.517428	0.13523	0.605244	0.0816998	0.535204	0.0757044	-0.0235418	1	0.0642748	1	-0.0109123	1	0.00686384	1
AT1G65870	0.271065	0.47654	0.529711	0.0872937	0.460694	0.0865473	-0.283525	0.807966	-0.0248789	1	-0.0272413	1	0.162387	0.899647
AT1G65890	-0.38548	0.631936	0.376267	0.635924	-0.0165249	1	-0.560099	0.734339	0.201648	1	-0.0251314	1	0.343824	0.802892
AT1G66240	-0.269673	0.020782	-0.284629	0.0170944	-0.0200326	1	-0.0808165	0.98028	-0.0957731	0.804584	-0.102305	0.800596	0.147335	0.325255
AT1G66360	-0.0832034	0.757329	0	1	0.100408	0.55203	-0.0832034	1	0	1	-0.0832034	0.980477	0.100408	0.74252
AT1G66370	0	1	-0.0569047	0.943055	3.33067e-16	1	0.0569047	1	0	1	0.100408	0.899345	0.100408	0.752667
AT1G66380	0	1	0	1	-0.100408	0.514099	-0.060252	1	-0.060252	1	0.0401556	1	-0.060252	0.978055
AT1G66390	-0.349428	0.615993	0.262819	0.782581	0.437348	0.365601	-0.551834	0.63834	0.0604134	1	-0.667591	0.52934	0.119185	1
AT1G66534	0	1	0	1	0	1	0	1	0	1	0	1	0	1
AT1G66570	0.812018	0.107219	-0.552791	0.350341	-0.142802	1	0.604055	0.63834	-0.760754	0.613901	0.00794733	1	-0.946873	0.071246
AT1G66700	2.13969	0.0693773	1.56539	0.243134	5.07614	5.04868e-05	-0.601843	1	-1.17614	0.718831	-0.979524	0.817974	1.95693	0.129611
AT1G66725	1.01484	1.86059e-05	1.19217	4.5225e-06	1.21922	1.24633e-06	-0.221778	0.689024	-0.0444532	1	-0.334306	0.411155	-0.129926	0.801825
AT1G66760	0.147647	0.6802	-0.526574	0.0172195	-0.554987	0.00500029	0.433037	0.274444	-0.241184	0.715753	0.131042	0.978115	-0.571593	0.0127264
AT1G67238	0	1	-0.118092	0.429844	0.060252	0.770215	0.298356	0.150147	0.180264	0.613901	0	1	0.060252	0.927993
AT1G67360	-0.649996	0.000883573	-0.411264	0.0297667	-0.151527	0.472263	-0.260154	0.591374	-0.0214222	1	-0.220668	0.600321	0.277801	0.197912
AT1G67365	-0.439201	0.424993	-0.382886	0.514991	-0.642536	0.119608	-0.164682	1	-0.108367	1	0.0562365	1	-0.147098	1
AT1G67420	0.231158	0.335809	-0.286856	0.228592	0.0379502	1	0.235423	0.688253	-0.282591	0.670488	0.0549137	1	-0.138294	0.798507
AT1G67670	0.0908456	0.893844	0.116471	0.751051	0.0745889	0.922524	0.00354101	1	0.0291661	1	-0.0516499	1	-0.0679066	1
AT1G67850	0.491883	0.0283305	0.391985	0.0979432	0.471746	0.0188261	0.122542	1	0.0226446	1	0.422269	0.348364	0.402132	0.100549
AT1G67855	0.519782	0.0424309	0.819495	0.00233198	1.74666	4.17273e-07	0.0850648	1	0.384778	0.637275	-0.107	1	1.11988	0.000284388
AT1G67856	0.550199	0.0706443	0.893873	0.00421803	1.93095	8.18076e-07	0.00522618	1	0.348901	0.692271	-0.280012	0.76757	1.10074	0.00121618
AT1G68440	0.210457	0.0736996	0.0873598	0.604409	0.206499	0.0471372	0.0431316	1	-0.0799652	0.88768	0.00792822	1	0.00397081	1
AT1G68500	-0.189562	0.789274	0.0515833	1	-0.0920264	1	-0.20868	1	0.0324655	1	-0.0472127	1	0.0503232	1
AT1G68552	#N/A	#N/A	#N/A	#N/A	#N/A	#N/A	#N/A	#N/A	#N/A	#N/A	#N/A	#N/A	#N/A	#N/A
AT1G68568	-0.00428552	1	0.0270416	1	0.036586	1	-0.0244529	1	0.00687418	1	0.0958735	1	0.136745	0.958162
AT1G68570	0.0762864	1	0.00973945	1	0.055828	1	-0.0494973	1	-0.116044	0.983531	0.0503975	1	0.0299391	1
AT1G68620	0.351847	0.296772	-0.317308	0.402269	0.910686	0.00137253	0.295837	0.796759	-0.373318	0.670488	-0.00703647	1	0.551803	0.0906971
AT1G68765	0.187176	0.878164	0.163259	0.926434	0.918709	0.00870444	-0.206497	1	-0.230415	0.951694	-0.0554753	1	0.676057	0.111823
AT1G68910	0.0292898	1	0.0706344	0.760438	-0.228594	0.032341	-0.0647049	1	-0.0233603	1	0.208028	0.393674	-0.0498561	1
AT1G68940	-0.0944033	1	0.287779	0.451439	0.0241913	1	-0.21457	0.968349	0.167612	0.977412	-0.137424	1	-0.0188294	1
AT1G68990	0.103443	0.742245	-0.184767	0.366162	0.262608	0.0843526	0.265045	0.476843	-0.023164	1	-0.0804914	1	0.0786741	0.97003
AT1G69140	0.257711	0.852628	0.0966171	1	0.0560991	1	-0.118404	1	-0.279498	0.980946	0.065891	1	-0.135721	1
AT1G69250	0.0982782	0.555581	0.146817	0.307743	0.198836	0.0654178	0.0771773	1	0.125716	0.718831	-0.0762641	0.956087	0.0242942	1
AT1G69252	-0.00332443	1	0.105367	0.997705	-0.353919	0.220835	-0.0285101	1	0.0801811	1	-0.022679	1	-0.373274	0.341725
AT1G69260	0.145499	0.865811	-0.0397035	1	-0.336066	0.235381	0.135312	1	-0.0498906	1	-0.000759555	1	-0.482325	0.14143
AT1G69295	-0.0320201	1	0.0582369	1	-0.0995971	0.800161	-0.0485205	1	0.0417365	1	-0.145521	0.897061	-0.213098	0.445117
AT1G69470	0	1	0	1	0	1	0	1	0	1	0	1	0	1
AT1G69480	0.472698	0.18525	-0.0866125	1	-0.00768209	1	0.100716	1	-0.458595	0.670488	0.331771	0.728414	-0.148609	0.99109
AT1G69490	-1.3865	0.0577337	-1.6722	0.0231714	-2.27129	0.00102671	0.364135	1	0.0784424	1	0.897211	0.600321	0.0124242	1
AT1G69530	-0.240836	0.0758317	0.0276504	1	-0.424994	0.000918632	-0.224265	0.425938	0.0442211	1	-0.106424	0.845854	-0.290582	0.0395959
AT1G69570	0.997627	0.000285408	0.681738	0.00887423	0.78125	0.00119622	0.310669	0.63834	-0.00521985	1	-0.0311517	1	-0.247528	0.50973
AT1G69580	-0.13348	0.712376	0.180009	0.499894	-0.468314	0.0113445	-0.178857	0.866771	0.134632	0.911074	-0.018196	1	-0.35303	0.119098
AT1G69610	-0.152801	0.382325	-0.334679	0.0251009	-0.268187	0.0416838	-0.0376104	1	-0.219488	0.642794	0.0139048	1	-0.101481	0.772511
AT1G69730	0.336692	0.0970221	-0.0237102	1	0.40945	0.0206748	0.132697	0.991191	-0.227704	0.696218	0.0763803	1	0.149139	0.716539
AT1G69840	0.847045	1.87977e-05	0.375946	0.0248479	0.813053	1.40239e-05	0.243534	0.541218	-0.227565	0.670488	-0.0183741	1	-0.0523656	1
AT1G69870	1.0288	3.85834e-08	0.736335	2.21094e-06	1.14969	6.3152e-09	0.0452125	1	-0.247256	0.320085	-0.00699905	1	0.113889	0.488679
AT1G70185	0.0260592	1	-0.288931	0.476997	-0.215538	0.603529	0.207521	1	-0.107469	1	-0.0292452	1	-0.270843	0.623849
AT1G70480	-0.125907	0.359443	-0.160042	0.233351	-0.166758	0.124229	0.0305736	1	-0.00356104	1	-0.129388	0.655845	-0.170239	0.217374
AT1G70640	1.43643	0.0197835	1.33726	0.0334755	-0.0762045	1	-0.0392856	1	-0.138461	1	0.174269	1	-1.33837	0.0401967
AT1G70700	0.775944	7.63145e-05	0.237792	0.227029	0.120015	0.583377	0.107263	1	-0.430889	0.216133	-0.0753688	1	-0.731298	0.000386161
AT1G70720	-0.243457	0.915165	0.0679403	1	-0.192152	0.960436	0.0320965	1	0.343494	0.925384	0.0773589	1	0.128664	1
AT1G70800	0.735629	0.00333782	0.497295	0.0485845	-0.0516462	1	-0.0320044	1	-0.270338	0.718831	0.00459983	1	-0.782675	0.0035778
AT1G70830	-0.134191	0.650696	-0.0179052	1	-0.190272	0.313226	0.0128396	1	0.129125	0.887639	0.0955158	1	0.039435	1
AT1G70850	-0.0390235	1	-0.192499	0.62821	-0.774986	0.00178807	0.403909	0.508944	0.250434	0.718831	0.0416374	1	-0.694325	0.0132271
AT1G70900	-0.0730219	1	-0.137474	0.72792	-0.105976	0.812207	0.132323	1	0.0678705	1	0.193106	0.799226	0.160151	0.741407
AT1G70985	0.567523	0.125928	1.21194	0.00146071	0.514883	0.118117	-0.817356	0.196492	-0.172935	1	0.235896	0.938765	0.183257	0.935037
AT1G71002	-0.10901	0.81978	0.166407	0.541291	0.100408	0.795206	-0.10901	1	0.166407	0.801497	-0.00286737	1	0.20655	0.469485
AT1G71040	0.531288	0.00475632	0.090292	0.862031	0.397159	0.0170239	0.195459	0.748402	-0.245538	0.670488	0.190473	0.708411	0.0563432	1
AT1G71240	0.0933091	0.777139	-0.0604383	0.969826	-0.343965	0.0165439	0.103439	1	-0.0503087	1	0.228157	0.534768	-0.209117	0.296413
AT1G71310	-0.00755882	1	-0.33915	0.150429	-0.25528	0.218181	0.164095	0.938682	-0.167497	0.83761	0.0353179	1	-0.212403	0.507448
AT1G71360	0.200726	0.461328	0.412171	0.0632537	0.139746	0.627415	-0.0994938	1	0.111951	1	0.0541413	1	-0.00683875	1
AT1G71390	-0.0832034	0.686835	0.0832034	0.67868	0.16066	0.16658	-0.0832034	0.988995	0.0832034	0.895575	-0.0832034	0.928448	0.16066	0.297899
AT1G71450	0.104473	0.954251	-0.0860584	1	-0.0468503	1	0.0655068	1	-0.125025	1	0	1	-0.151324	0.858109
AT1G71940	0.0513669	1	0.0845877	0.958361	0.186168	0.43589	-0.106866	1	-0.0736453	1	-0.209108	0.751414	-0.0743071	1
AT1G71950	0.108395	0.712111	0.143163	0.5128	0.23884	0.12082	-0.0121115	1	0.0226564	1	-0.095183	1	0.035262	1
AT1G72130	-0.267588	0.19596	-0.0103812	1	-0.430056	0.0128542	-0.218437	0.68175	0.0387697	1	0.0413894	1	-0.121078	0.830466
AT1G72210	0.316691	0.537969	0.605299	0.133838	0.383497	0.308996	-0.344976	0.835533	-0.0563686	1	-0.0723414	1	-0.0055359	1
AT1G72410	-0.0119422	1	-0.111985	0.553099	-0.275566	0.0257502	0.151945	0.708412	0.0519029	1	0.22186	0.444232	-0.0417643	1
AT1G72450	1.81115	1.11759e-09	1.71107	3.30701e-09	1.78379	7.76828e-10	-0.22932	0.466137	-0.329397	0.26721	0.0132099	1	-0.0141409	1
AT1G72490	0.233022	0.564514	-0.145284	0.841433	-0.314341	0.263268	0.023139	1	-0.355167	0.670488	-0.442411	0.472535	-0.989773	0.00195557
AT1G72520	2.03054	3.35375e-07	1.81271	1.82449e-06	3.0866	1.7442e-09	-0.327248	0.63834	-0.54508	0.398917	0.0605142	1	1.11657	0.000547508
AT1G72660	0.226453	0.83236	0.334584	0.581452	-0.199618	0.831462	-0.139281	1	-0.031151	1	0.0710469	1	-0.355025	0.643013
AT1G72760	0.629733	0.0454718	-0.0257363	1	0.025468	1	0.222072	0.969187	-0.433397	0.670488	0.0390577	1	-0.565207	0.0978682
AT1G72770	0.214046	0.323983	-0.0146516	1	-0.174886	0.38316	0.0430904	1	-0.185608	0.718831	0.0973983	1	-0.291535	0.181392
AT1G72840	0.0947788	1	0.0933554	1	-0.199597	0.558557	0.107583	1	0.106159	1	0.224277	0.838825	-0.0700986	1
AT1G72890	-0.207414	0.610449	-0.38391	0.214027	0.0728085	1	0.274227	0.777771	0.0977314	1	0.335762	0.600321	0.615985	0.0322167
AT1G73325	-1.1368	0.0228517	-0.340475	0.673451	0.138631	1	-1.14816	0.196492	-0.351826	0.879505	-0.941519	0.348555	0.333915	0.793565
AT1G73390	0.135555	0.507634	0.130455	0.521217	-0.0689835	0.849923	-0.0532882	1	-0.0583883	1	0.067241	1	-0.137297	0.581503
AT1G73480	0.0374657	1	-0.547083	0.0231714	-0.487448	0.0214101	0.174486	0.950723	-0.410063	0.519276	0.375359	0.452543	-0.149555	0.827685
AT1G73600	-0.216677	0.634027	0.441108	0.174587	0.431128	0.111476	-0.575671	0.301383	0.0821136	1	-0.211829	0.897963	0.435977	0.204199
AT1G73650	0.17603	0.111789	0.0966096	0.48047	0.104452	0.342961	-0.0293239	1	-0.108744	0.718831	-0.0126343	1	-0.0842116	0.685585
AT1G73687	0.764061	0.0101526	0.202085	0.671002	0.59486	0.0245323	0.316039	0.735885	-0.245936	0.796353	0.0172042	1	-0.151996	0.93392
AT1G73700	0.032915	1	-0.0506764	1	-0.173481	0.676383	-0.108833	1	-0.192424	0.898461	0.000237515	1	-0.206158	0.74793
AT1G73810	0.233543	0.846259	-0.14672	1	1.6029	0.000371716	-0.0523197	1	-0.432582	0.718831	-0.574075	0.600321	0.795281	0.110913
AT1G73870	-0.562135	0.00241145	-0.138094	0.595964	-0.674073	0.000226399	-0.320939	0.378607	0.103102	0.967606	0.24554	0.564187	0.133602	0.731434
AT1G74330	0.692945	0.00122008	0.508064	0.0156092	0.751531	0.000268733	0.111841	1	-0.0730391	1	-0.052765	1	0.00582171	1
AT1G74750	0.97698	7.58241e-05	0.723446	0.00169721	0.896168	8.73875e-05	-0.0654722	1	-0.319007	0.655269	-0.102715	1	-0.183527	0.626608
AT1G74820	0.0334857	1	0.0832034	0.896645	0.0172042	1	-0.100408	1	-0.05069	1	-0.00860212	1	-0.0248836	1
AT1G74840	-0.12042	0.649743	0.00698112	1	-0.383442	0.0110376	0.0718371	1	0.199238	0.67054	0.122062	0.89128	-0.14096	0.629206
AT1G75170	0.19913	0.362277	-0.175959	0.451439	0.307712	0.0677469	0.0909583	1	-0.284131	0.627971	-0.0814409	1	0.0271405	1
AT1G75180	0.175828	0.246799	0.152192	0.36074	-0.121278	0.409886	-0.0378536	1	-0.0614895	1	0.0735145	1	-0.223591	0.143618
AT1G75388	#N/A	#N/A	#N/A	#N/A	#N/A	#N/A	#N/A	#N/A	#N/A	#N/A	#N/A	#N/A	#N/A	#N/A
AT1G75410	0.00309737	1	-0.0937362	0.735275	-0.259233	0.0576703	0.0848303	1	-0.0120033	1	0.183682	0.600321	-0.0786482	0.929573
AT1G75450	0.187023	0.39553	0.472449	0.0119792	0.404279	0.0139782	-0.277969	0.516635	0.00745717	1	-0.112263	0.973144	0.104993	0.877985
AT1G75720	-0.304818	0.810999	0.362488	0.700462	-0.156026	1	-0.387853	0.975947	0.279453	1	-0.519532	0.765152	-0.37074	0.793181
AT1G76120	0.574772	0.0206165	0.38858	0.150429	0.238886	0.352946	0.0546512	1	-0.13154	0.995659	0.143998	0.998581	-0.191887	0.697445
AT1G76130	-0.148176	0.667015	0.160242	0.60161	-0.370943	0.0514712	-0.343743	0.454246	-0.0353258	1	0.00537434	1	-0.217393	0.468715
AT1G76140	0.00262395	1	0.0127372	1	-0.0115561	1	0.0722083	0.748496	0.0823215	0.670488	-0.0527784	0.863338	-0.0669585	0.51199
AT1G76180	-0.237565	0.268236	-0.327238	0.105518	-0.165298	0.426497	0.0956601	1	0.00598727	1	-0.160691	0.817974	-0.0884242	0.975354
AT1G76290	-0.0832034	0.604173	0.0832034	0.592714	0	1	-0.0832034	0.934295	0.0832034	0.838396	-0.0832034	0.863946	0	1
AT1G76590	0.751071	0.0255113	0.186416	0.795236	0.078675	1	0.27177	0.910267	-0.292886	0.768075	0.21487	0.956106	-0.457526	0.267215
AT1G76980	0.777206	8.50804e-06	0.636626	0.000100332	0.330723	0.00904456	-0.614072	0.00400668	-0.754652	0.000347107	-0.412224	0.0747907	-0.858707	1.44906e-05
AT1G77450	0.207987	0.35403	-0.0868487	0.897069	0.0849459	0.858504	0.138642	0.96424	-0.156193	0.812091	-0.168257	0.801506	-0.291298	0.189911
AT1G77880	0.317329	0.390103	0.225044	0.627613	0.202254	0.623401	0.0841137	1	-0.0081712	1	0.0542466	1	-0.0608283	1
AT1G78070	0.188308	0.311638	0.0539609	1	-0.14961	0.390832	0.00647093	1	-0.127876	0.832952	0.0657169	1	-0.272201	0.137308
AT1G78230	0.425966	0.0308389	0.43238	0.0314468	-0.109357	0.732669	-0.14971	0.936931	-0.143295	0.864124	0.125637	0.956933	-0.409686	0.0503874
AT1G78290	-0.107891	0.628468	0.155118	0.395402	0.0118096	1	-0.281028	0.312525	-0.0180199	1	-0.112858	0.85848	0.0068419	1
AT1G78390	0.777247	0.0124536	0.841084	0.00837518	0.209523	0.603372	0.377235	0.63834	0.441072	0.670488	0.399737	0.600321	-0.167987	0.906132
AT1G78510	0.257175	0.0726955	0.118712	0.529355	0.181448	0.175167	-0.132373	0.825073	-0.270837	0.422262	-0.0991992	0.909106	-0.174926	0.340048
AT1G78570	0.0091897	1	0.260018	0.242605	0.408088	0.0182449	-0.31228	0.456207	-0.0614508	1	-0.304019	0.459191	0.0948794	0.952847
AT1G78790	-0.0709215	1	-0.0374858	1	-0.263587	0.255121	-0.0208259	1	0.0126098	1	0.160672	0.92761	-0.031994	1
AT1G79230	-0.110399	0.247891	-0.0555755	0.707545	-0.0851241	0.331574	-0.09172	0.738564	-0.0368961	1	-0.135893	0.454941	-0.110618	0.309496
AT1G79270	0.0899498	0.576083	-0.00297216	1	-0.181437	0.0749815	-0.0229383	1	-0.11586	0.718831	0.0415082	1	-0.229878	0.0543195
AT1G79280	0.0277413	1	0.0179353	1	0.0240625	1	0.0438401	1	0.0340342	1	0.119976	0.8729	0.116297	0.742048
AT1G79480	0.210507	0.745683	-0.353852	0.417526	-0.344056	0.320922	0.581353	0.416753	0.0169936	1	0.513369	0.497322	-0.0411943	1
AT1G79900	-0.218748	0.726003	-0.472978	0.228737	-0.460101	0.153646	0.389713	0.684907	0.135483	1	0.30516	0.794399	0.0638066	1
AT1G79910	0.342048	0.174698	-0.00241016	1	-0.480974	0.0233967	0.297742	0.63834	-0.0467156	1	0.406368	0.404465	-0.416654	0.109088
AT1G79920	-0.133464	0.218485	-0.234499	0.0210237	0.0183172	1	0.122571	0.63834	0.0215353	1	-0.0714081	0.898365	0.0803728	0.663598
AT1G79990	0.0232793	1	0.0905965	0.661163	-0.033119	1	0.0661452	1	0.133462	0.718831	0.0550685	1	-0.00132982	1
AT1G80120	-0.292497	0.315743	0.0790642	1	0.385927	0.100881	-0.330114	0.63834	0.041447	1	-0.517198	0.292327	0.161226	0.831971
AT1G80130	-0.187871	0.985664	0.675204	0.228592	0.378912	0.510493	-0.601542	0.63834	0.261532	0.993063	-0.313419	0.956349	0.253364	0.931976
AT1G80133	0	1	0.00334733	1	0	1	0	1	0.00334733	1	0	1	0	1
AT1G80390	0.339073	0.470647	0.325753	0.490426	0.186889	0.781121	-0.103275	1	-0.116595	1	-0.176087	1	-0.328271	0.579714
AT1G80760	0.0996755	0.824523	0.305033	0.126171	-0.352429	0.0341944	0.0910085	1	0.296366	0.586069	-0.0921641	1	-0.544268	0.00657751
AT1G80820	0.479043	0.149172	0.169418	0.813514	0.92318	0.00186481	-0.0949381	1	-0.404563	0.670488	-0.208797	0.939593	0.23534	0.726144
AT1G80840	1.94275	2.84897e-05	1.03604	0.0101763	3.21078	5.64253e-08	0.44909	0.675743	-0.457623	0.690432	0.264821	0.929031	1.53285	0.000773549
AT1G80960	-0.0370349	1	-0.376985	0.224297	-0.40932	0.101048	0.206805	0.936931	-0.133145	1	0.412463	0.486618	0.0401776	1
AT1G80970	-0.0879351	1	-0.316057	0.451439	0.0843734	1	0.0989372	1	-0.129185	1	-0.0219502	1	0.150358	0.987635
AT2G01260	0.188458	0.0491438	0.259412	0.00812823	0.168882	0.0480666	-0.0798524	0.885563	-0.0088991	1	-0.10455	0.659337	-0.124127	0.298439
AT2G02010	0.765518	0.0225851	0.0962931	1	1.20361	0.000327502	0.261113	0.927376	-0.408113	0.670488	-0.000261061	1	0.437831	0.299423
AT2G02370	-0.00697782	1	-0.211654	0.248727	0.750203	2.19996e-05	0.0236098	1	-0.181067	0.702984	-0.208901	0.583657	0.54828	0.00194192
AT2G02960	-0.127466	0.518906	-0.165475	0.352595	-0.396694	0.0034494	-0.0662617	1	-0.104271	0.874563	0.0973009	0.937635	-0.171926	0.357173
AT2G03020	-0.105587	1	0.320873	0.565237	-0.385816	0.353691	-0.227135	1	0.199325	1	0.608474	0.486725	0.328245	0.654249
AT2G03290	0	1	0	1	0.100408	0.310255	0	1	0	1	0	1	0.100408	0.472091
AT2G03520	-0.178236	0.954908	0.335673	0.585541	-0.0735744	1	-0.493026	0.68011	0.0208832	1	0.0687227	1	0.173385	1
AT2G03640	0.209262	0.059224	0.247803	0.0264889	-0.0828484	0.526461	-0.0213282	1	0.0172123	1	0.0424719	1	-0.249639	0.0312243
AT2G03710	0.378896	0.130339	0.210319	0.501368	-0.150801	0.654056	0.181853	0.938874	0.0132762	1	0.124205	1	-0.405492	0.129163
AT2G04135.1	#N/A	#N/A	#N/A	#N/A	#N/A	#N/A	#N/A	#N/A	#N/A	#N/A	#N/A	#N/A	#N/A	#N/A
AT2G04350	-0.0421869	1	-0.0444191	1	-0.0826267	0.669168	-0.117265	0.867564	-0.119497	0.755141	-0.0383504	1	-0.0787903	0.86904
AT2G04495	0.217628	0.675698	-0.0655068	1	0.637112	0.0243447	0.022459	1	-0.260676	0.801497	-0.143455	1	0.276029	0.601679
AT2G05000.1	#N/A	#N/A	#N/A	#N/A	#N/A	#N/A	#N/A	#N/A	#N/A	#N/A	#N/A	#N/A	#N/A	#N/A
AT2G05030	-0.100408	0.611627	0.00334733	1	-0.100408	0.522283	-0.100408	0.936931	0.00334733	1	3.33067e-16	1	0	1
AT2G05040	0.0774563	1	0.226143	0.69765	-0.243129	0.574038	1.11022e-16	1	0.148687	1	0.313891	0.780139	-0.00669467	1
AT2G05441	0.0871694	1	0.393145	0.531141	-0.241541	0.775678	-0.299147	1	0.00682852	1	-0.052807	1	-0.381517	0.657884
AT2G05530	0	1	0	1	-0.0918055	0.413727	0	1	0	1	0.0918055	0.797743	0	1
AT2G06045.1	#N/A	#N/A	#N/A	#N/A	#N/A	#N/A	#N/A	#N/A	#N/A	#N/A	#N/A	#N/A	#N/A	#N/A
AT2G07599	-0.228244	0.78986	-0.476453	0.308807	-0.517274	0.170604	0.36371	0.840756	0.115502	1	0.414471	0.700572	0.125441	1
AT2G07675	0.217822	0.986761	-0.556652	0.451439	-0.0152009	1	0.0711809	1	-0.703293	0.670488	0.137141	1	-0.095882	1
AT2G07683	0.22599	0.732378	-0.124704	0.999754	0.0450118	1	0.315947	0.860073	-0.0347477	1	-0.211287	0.991021	-0.392266	0.414406
AT2G07687	-0.530429	0.200576	-0.133983	0.998369	-0.303241	0.494555	0.162948	1	0.559393	0.659254	-0.0532537	1	0.173934	0.985066
AT2G07702	0	1	0	1	0	1	0	1	0	1	0	1	0	1
AT2G07704	0	1	0	1	0	1	0	1	0	1	0	1	0	1
AT2G07705	0	1	0	1	0	1	0	1	0	1	0	1	0	1
AT2G07706	-0.0698141	1	0.043842	1	0.122726	0.89877	-0.0344457	1	0.0792104	1	-0.0516499	1	0.14089	0.973012
AT2G07735.1	#N/A	#N/A	#N/A	#N/A	#N/A	#N/A	#N/A	#N/A	#N/A	#N/A	#N/A	#N/A	#N/A	#N/A
AT2G07786	0	1	0	1	0	1	0	1	0	1	0	1	0	1
AT2G07812	0	1	0.106155	0.451439	0.060252	0.739599	0.0569047	1	0.163059	0.645003	0	1	0.060252	0.901714
AT2G07820	0	1	0	1	0	1	0	1	0	1	0	1	0	1
AT2G07826	-0.0584048	1	-0.259226	0.477683	-0.210198	0.546592	0.253491	0.856511	0.0526701	1	0.310605	0.671646	0.158812	0.896187
AT2G07835	0.0736414	0.723294	0.0832034	0.634037	0.0535574	0.831979	0	1	0.00956204	1	-2.22045e-16	1	-0.020084	1
AT2G10070.1	#N/A	#N/A	#N/A	#N/A	#N/A	#N/A	#N/A	#N/A	#N/A	#N/A	#N/A	#N/A	#N/A	#N/A
AT2G10405	0.119767	0.996359	0.489079	0.166914	-0.143981	0.852413	0.0559073	1	0.42522	0.670488	0.304287	0.760269	0.0405394	1
AT2G11000	0.223246	0.161868	-0.0291402	1	0.0799486	0.759553	0.246979	0.44678	-0.00540676	1	0.0378629	1	-0.105434	0.765618
AT2G13810	0.358429	0.614955	0.174512	0.978316	0.285622	0.680654	-0.21818	1	-0.402096	0.784661	-0.166102	1	-0.23891	0.942212
AT2G14060	-0.506483	0.357708	0.50252	0.393503	-0.287178	0.671648	-1.11402	0.186013	-0.105019	1	-0.525132	0.647469	-0.305827	0.810832
AT2G14120	0.0966977	0.345692	-0.0633595	0.639489	0.0153985	1	0.0571971	1	-0.10286	0.691969	0.0445818	1	-0.0367174	1
AT2G14610	0.100408	1	-0.0427088	1	1.02959	0.0303892	0.192213	1	0.0490967	1	0.20655	1	1.13573	0.0436915
AT2G14760	-0.568709	0.148668	0.259619	0.663357	0.0131987	1	-0.666358	0.378607	0.16197	1	-0.462705	0.600321	0.119202	1
AT2G14960	-0.452919	0.29323	0.380501	0.451439	0.54521	0.125834	-0.527195	0.610776	0.306226	0.822658	-0.0862514	1	0.911878	0.0246323
AT2G15020	-0.675587	0.000716819	-0.233766	0.302527	-0.42049	0.0132104	-0.213088	0.688253	0.228733	0.670488	0.0902576	1	0.345355	0.0922644
AT2G15320	-0.129515	0.799626	0.164555	0.643079	0.0339437	1	-0.25547	0.704168	0.0386006	1	-0.129792	1	0.0336668	1
AT2G15480	0.704338	0.0339101	0.0362551	1	0.902619	0.00325003	0.047786	1	-0.620297	0.445728	-0.0333107	1	0.16497	0.947323
AT2G15970	-0.0227186	1	-0.0607041	0.82221	-0.540009	2.427e-05	0.025889	1	-0.0120966	1	-0.021013	1	-0.538303	0.000175255
AT2G16070	-0.0793943	0.801936	-0.0264117	1	-0.293174	0.0214101	-0.0423126	1	0.01067	1	0.0763063	1	-0.137473	0.518972
AT2G16430	0.105217	0.553643	0.154244	0.308807	0.0642121	0.788997	-0.0154998	1	0.0335275	1	-0.128154	0.719846	-0.169159	0.285922
AT2G16890	0.983899	2.47737e-05	1.14656	6.68635e-06	1.2184	1.21438e-06	-0.172028	0.863288	-0.00936517	1	-0.311472	0.452543	-0.076968	1
AT2G16930	-0.186323	0.30367	-0.302046	0.0709697	-0.310188	0.0312142	0.0283844	1	-0.0873378	0.985601	0.0689117	1	-0.0549528	1
AT2G17270	0.415001	0.0814391	0.36128	0.157029	-0.0126482	1	-0.0472725	1	-0.100994	1	0.0424642	1	-0.385185	0.140203
AT2G17280	0.0328811	1	0.23881	0.456539	0.263682	0.307005	-0.16439	1	0.0415387	1	-0.139605	1	0.0911958	1
AT2G17550	0.255669	0.0931592	0.251247	0.112093	0.124109	0.454536	0.0231298	1	0.0187075	1	0.0819808	1	-0.0495794	1
AT2G17680	-0.390953	0.413244	-0.0860584	1	0.0725475	1	-0.268049	0.985479	0.0368455	1	-0.333182	0.814759	0.130319	1
AT2G17840	0.0619371	1	0.0364765	1	0.162942	0.35363	0.030248	1	0.00478734	1	-0.157222	0.769693	-0.0562172	1
AT2G18000	0.125115	0.970346	0.0458825	1	0.139494	0.857283	0.0769846	1	-0.00224749	1	-0.211235	0.931261	-0.196856	0.835199
AT2G18200	0.0736414	0.473897	0	1	0	1	0	1	-0.0736414	0.72883	0	1	-0.0736414	0.558482
AT2G18340	0.425057	0.469885	0.0156801	1	0.286721	0.655841	0.135538	1	-0.273838	0.950289	-0.152167	1	-0.290502	0.826608
AT2G18540	-0.145446	1	-0.47973	0.726754	-0.0659633	1	0.233833	1	-0.100451	1	-0.0684995	1	0.0109833	1
AT2G18680	0.375034	0.803095	-0.239441	0.991373	1.95112	0.00196815	-0.124092	1	-0.738567	0.718831	-0.452158	0.930296	1.12393	0.133743
AT2G18915	0.409796	0.0053184	0.303764	0.0404733	0.0825858	0.716604	-0.0581384	1	-0.16417	0.706292	0.0721463	1	-0.255064	0.108576
AT2G18970	-0.529741	0.338504	0.0929617	1	-0.289467	0.679678	-0.167609	1	0.455094	0.718831	-0.106613	1	0.13366	1
AT2G19320	-0.197854	0.834625	-0.240102	0.716467	-0.686081	0.041964	0.00084889	1	-0.0413988	1	0.114819	1	-0.373408	0.496296
AT2G19650	0.507999	0.0102604	0.621863	0.00268587	0.418014	0.0178815	-0.0224541	1	0.0914097	1	0.121749	0.969621	0.0317643	1
AT2G19680	-0.0969544	0.824523	0.0685731	0.968521	-0.195477	0.272117	-0.00651047	1	0.159017	0.760301	-0.00607445	1	-0.104597	0.874182
AT2G19690	0.0525935	1	0.199689	0.65782	0.03913	1	-0.162985	1	-0.0158887	1	-0.144188	1	-0.157652	0.898904
AT2G19860	-0.188338	0.00241145	0.0194741	1	0.0119782	1	-0.0948412	0.487615	0.112971	0.450662	-0.114454	0.345064	0.0858629	0.235668
AT2G19900	0.0368299	1	-0.645983	0.166193	-0.100985	1	0.423197	0.786541	-0.259616	0.940294	0.0560481	1	-0.0817672	1
AT2G19960	-0.183611	0.545734	-0.444436	0.0492681	0	1	0.203921	0.833733	-0.0569047	1	-0.243863	0.653676	-0.060252	1
AT2G20270	-0.265702	0.0146759	-0.0212669	1	-0.601575	4.17857e-06	-0.13638	0.63834	0.108056	0.718831	0.0882131	0.838441	-0.24766	0.0309843
AT2G20495	-0.0651292	1	-0.269887	0.481601	-0.250646	0.453954	0.0870454	1	-0.117712	1	-0.0600452	1	-0.245562	0.652088
AT2G20630	-0.244153	0.0964735	-0.0370959	1	0.0523693	0.946651	-0.222282	0.494796	-0.0152254	1	-0.0753098	1	0.221212	0.177362
AT2G20800	-0.0152304	1	0.0372678	1	1.44584	0.00447092	-0.335092	1	-0.282594	1	-0.0976975	1	1.36337	0.0197328
AT2G21180	-0.30791	0.331012	-0.612767	0.0294207	-0.363391	0.161737	0.124796	1	-0.180062	0.914062	-0.0459801	1	-0.101462	1
AT2G21237	0	1	-0.106142	0.407688	0.113809	0.246729	0.106142	0.74863	0	1	0	1	0.113809	0.391537
AT2G21270	-0.0630565	0.845358	-0.108111	0.495024	0.0684713	0.727467	0.0543859	1	0.00933185	1	-0.0266557	1	0.104872	0.615781
AT2G21320	-0.270285	0.345389	0.0116711	1	-0.218562	0.412328	-0.238599	0.806904	0.0433571	1	-0.14393	0.996226	-0.0922067	1
AT2G21330	-0.0113608	1	0.1057	0.534438	0.216646	0.0577681	-0.204646	0.459685	-0.0875847	0.887128	-0.096508	0.867284	0.131499	0.459957
AT2G21800	0.323753	0.830094	0.141658	1	0.0766855	1	0.232076	1	0.0499811	1	0.391377	0.954257	0.14431	1
AT2G22010	0.268622	0.0206009	0.0537229	0.886307	0.184758	0.0798398	0.112145	0.806904	-0.102755	0.756563	0.160801	0.553803	0.0769371	0.798507
AT2G22080	-0.0151219	1	0.0877528	0.91819	0.215024	0.289951	-0.0384669	1	0.0644078	1	-0.0173424	1	0.212803	0.456108
AT2G22240	-0.20046	0.41552	0.0216696	1	-0.351946	0.0520218	-0.275377	0.611284	-0.0532474	1	0.100781	1	-0.0507057	1
AT2G22500	1.18862	1.54943e-06	1.24543	1.39016e-06	2.12239	1.66837e-09	-0.253659	0.603329	-0.196847	0.718831	-0.111863	0.976188	0.821915	0.000239289
AT2G22590	0.748801	0.0245979	0.806837	0.0179214	0.155201	0.831165	-0.276073	0.894038	-0.218037	0.912516	-0.139345	1	-0.732945	0.0374937
AT2G22760	0.353839	0.522557	-0.0525721	1	-0.161102	0.914857	0.1608	1	-0.245611	0.948644	0.264301	0.952106	-0.25064	0.846041
AT2G22860	0.318223	0.666088	-0.14947	1	0.714923	0.0836497	0.232639	1	-0.235054	1	-0.472669	0.699032	-0.075969	1
AT2G22980	-0.220471	0.450981	-0.337408	0.193871	-0.820942	0.000367624	0.155142	0.993866	0.0382054	1	0.272934	0.60904	-0.327537	0.239372
AT2G23110	-0.523221	0.43462	-0.526462	0.451439	-0.112364	1	-0.13451	1	-0.137751	1	-0.479718	0.793471	-0.0688607	1
AT2G23120	0.031147	1	0.241082	0.319755	0.106559	0.77121	0.0102198	1	0.220155	0.718831	-0.135976	0.937635	-0.0605647	1
AT2G23340	-0.372519	0.0548802	-0.182718	0.451439	-0.245442	0.178939	-0.0798614	1	0.10994	0.966423	-0.124256	0.951055	0.002821	1
AT2G23420	0.0733487	0.809832	0.114157	0.514491	0.0777347	0.701047	-0.178115	0.628244	-0.137306	0.718831	-0.141451	0.686617	-0.137065	0.466435
AT2G23740	0.120093	0.748129	0.155549	0.570476	0.00145258	1	-0.0737721	1	-0.038316	1	0.0852647	1	-0.0333757	1
AT2G23910	0.212599	0.784086	0.500915	0.236263	0.395296	0.277416	-0.524721	0.576509	-0.236404	0.919935	-0.617544	0.415062	-0.434847	0.35052
AT2G24000	-0.216639	0.749737	-0.0487266	1	0.198554	0.727843	-0.0552603	1	0.112652	1	-0.460695	0.595315	-0.0455014	1
AT2G24100	0.245895	0.196381	-0.254128	0.20038	-0.0318854	1	0.336121	0.323986	-0.163902	0.7252	0.0889291	1	-0.188852	0.433514
AT2G24130	0.060252	0.501477	0.00334733	1	0.0535574	0.493466	0	1	-0.0569047	0.789521	0	1	-0.00669467	1
AT2G24165	0.0430106	1	0.127045	0.92452	0.214217	0.565053	0.0258064	1	0.109841	1	-0.0832034	1	0.088003	1
AT2G24200	0.0197056	1	0.02511	1	0.219043	0.00233248	-0.0658787	0.878207	-0.0604742	0.830068	-0.111318	0.529097	0.0880193	0.379406
AT2G24220	0.0329304	1	-0.194199	0.773647	-0.204089	0.676626	0.173277	1	-0.0538529	1	0.121094	1	-0.115926	1
AT2G24430	0.0909246	1	0.283054	0.451439	0.207313	0.574212	-0.440714	0.529073	-0.248585	0.785994	-0.170538	0.997134	-0.0541495	1
AT2G24540	-0.204816	0.363458	-0.0174859	1	-0.311162	0.0735363	-0.0451102	1	0.14222	0.857064	0.0648237	1	-0.0415225	1
AT2G24545	-0.213084	0.313383	-0.0140068	1	-0.317739	0.0585123	-0.0514948	1	0.147582	0.824979	0.0577974	1	-0.0468577	1
AT2G24560	0.0736414	1	0.124185	0.85932	0.0143369	1	0.0229514	1	0.0734954	1	0.131961	1	0.0726567	1
AT2G24960	-0.0447615	1	-0.136406	0.796093	-0.305018	0.196919	0.103875	1	0.0122305	1	0.28271	0.630051	0.0224536	1
AT2G25255	0.126214	0.351206	-0.0569047	0.85932	0	1	0.0569047	1	-0.126214	0.718831	0	1	-0.126214	0.419231
AT2G25482	0	1	0	1	0.100408	0.390831	0	1	0	1	0	1	0.100408	0.566907
AT2G25530	-0.381305	0.108224	0.0797771	1	-0.269698	0.221087	-0.283919	0.63834	0.177164	0.837839	-0.173872	0.87109	-0.062264	1
AT2G25620	0.182545	0.247877	0.184213	0.270395	0.0108445	1	0.0175208	1	0.0191886	1	-0.0416615	1	-0.213362	0.195686
AT2G25625	-0.949813	5.26416e-06	-0.427035	0.0108345	-0.250411	0.0930982	-0.403684	0.16827	0.119095	0.862972	-0.224548	0.554254	0.474854	0.0068334
AT2G25690	0.0208728	1	0.04791	1	0.192355	0.322223	-0.0107083	1	0.0163289	1	-0.152984	0.845854	0.0184979	1
AT2G25710	0.0798518	1	-0.0117509	1	-0.0469976	1	0.0528521	1	-0.0387506	1	-0.0772752	1	-0.204125	0.56188
AT2G26150	-0.452889	0.598647	-1.18726	0.0476764	-1.36203	0.00982681	0.384467	1	-0.3499	0.948848	0.00959844	1	-0.899544	0.180314
AT2G26690	-0.047801	1	-0.296207	0.15738	-0.485828	0.00554517	0.302361	0.48252	0.0539548	1	0.135958	0.905186	-0.302069	0.166145
AT2G26750	-0.176928	0.964015	0.378844	0.508695	-0.552274	0.186433	-0.373968	0.878401	0.181805	1	0.0629276	1	-0.312417	0.753883
AT2G26800	0.134719	0.480745	-0.0804322	0.804314	-0.285512	0.0307324	0.0900797	1	-0.125072	0.78494	0.208875	0.538691	-0.211356	0.228026
AT2G27150	0.336733	0.0509749	-0.193425	0.351161	-0.160368	0.371666	0.24373	0.578386	-0.286428	0.544098	0.300904	0.389918	-0.196197	0.375818
AT2G27220	-0.154033	1	-0.0719138	1	-0.363159	0.588937	-0.254409	1	-0.172289	1	-0.147736	1	-0.356861	0.783685
AT2G27420	-0.11659	0.8993	0.329937	0.261504	0.239987	0.358505	-0.535139	0.239717	-0.0886122	1	-0.40191	0.449128	-0.0453332	1
AT2G27580	-0.706982	0.000241602	-0.550112	0.00294043	-0.488423	0.00283282	-0.11058	1	0.0462905	1	-0.118071	0.932516	0.100489	0.881411
AT2G27840	-0.187235	0.703842	0.101695	0.989448	-0.00442561	1	0.0431872	1	0.332118	0.688471	-0.192611	0.927541	-0.00980128	1
AT2G28200	0.549987	0.0183792	0.570974	0.0166588	0.368885	0.0818216	-0.103223	1	-0.082236	1	0.023632	1	-0.157471	0.786918
AT2G28305	0.385266	0.00612412	0.165232	0.308807	0.286513	0.0211917	0.179676	0.63834	-0.0403581	1	0.0554239	1	-0.0433293	1
AT2G28400	0.0379593	1	-0.321952	0.681678	1.009	0.0186234	-0.0269716	1	-0.386883	0.814118	-0.125637	1	0.845408	0.106716
AT2G28550	0.673768	4.0814e-05	0.885925	2.92674e-06	0.500919	0.000342942	-0.244483	0.396988	-0.0323252	1	0.046091	1	-0.126757	0.574319
AT2G28560	0.0559034	1	0.22118	0.84567	0.224472	0.781038	-0.287577	1	-0.1223	1	0.208521	1	0.37709	0.615781
AT2G29120	0.204147	0.716463	-0.129446	0.93846	0.326442	0.303299	0.16972	1	-0.163872	1	0.305706	0.749076	0.428002	0.270787
AT2G29263	-0.155239	0.650618	-0.00334733	1	0.0745889	0.971694	-0.0720357	1	0.0798561	1	-0.0634336	1	0.166394	0.700743
AT2G29270	0.00542054	1	0.0103283	1	0.0143369	1	0.0978997	1	0.102807	1	-0.0634336	1	-0.0545173	1
AT2G29350	0.425916	0.761372	-1.66318	0.0219351	3.72505	7.41443e-06	0.714722	0.778977	-1.37437	0.417434	-0.859367	0.600321	2.43977	0.0020447
AT2G29380	-0.776848	0.147708	-1.39839	0.00793978	-0.426756	0.454917	0.378048	0.94892	-0.243498	1	-0.00332609	1	0.346766	0.783904
AT2G29390	-0.105979	0.257576	-0.154952	0.0760031	-0.278984	0.000627436	0.159383	0.322519	0.11041	0.670488	0.134664	0.444232	-0.038341	0.980472
AT2G29440	0.633845	0.00533993	0.926705	0.000251087	0.465078	0.0206432	-0.120402	1	0.172458	0.838396	-0.209	0.767971	-0.377767	0.129514
AT2G29450	-0.955842	1.15755e-06	-0.998376	1.06849e-06	-0.984692	4.05601e-07	0.0539419	1	0.0114081	1	-0.0694326	1	-0.0982824	0.778203
AT2G29460	0.978296	0.0579967	-0.616451	0.308807	1.76701	0.000447688	0.319011	1	-1.27574	0.216133	-0.156505	1	0.632208	0.340626
AT2G29680	0.00937362	1	0.259997	0.779836	0.225407	0.798735	-0.178257	1	0.0723669	1	-0.32928	0.895376	-0.113247	1
AT2G30040	1.16338	1.31971e-05	0.658199	0.00394225	1.35186	1.29527e-06	0.322764	0.543495	-0.182419	0.796353	-0.0262567	1	0.162221	0.730281
AT2G30100	-0.347065	0.0506505	-0.0348442	1	-0.267617	0.0975515	-0.23003	0.63834	0.0821904	1	-0.00666493	1	0.0727832	1
AT2G30140	0.384926	0.124247	-0.254854	0.402023	0.663162	0.00301183	0.153251	1	-0.486529	0.38327	-0.0849871	1	0.193248	0.671115
AT2G30300	-0.360974	0.736919	-0.152419	1	-0.021342	1	-0.269069	1	-0.0605134	1	-0.499575	0.807465	-0.159943	1
AT2G30350	0.155424	0.826298	-0.0404698	1	-0.527557	0.0431621	0.112235	1	-0.0836587	1	0.101252	1	-0.581729	0.0609297
AT2G30640	0.296092	0.553274	0.0585273	1	0.264281	0.54389	0.244465	0.985485	0.00690049	1	-0.0520524	1	-0.083863	1
AT2G30770	0.477737	0.32445	0.539074	0.28426	1.71243	0.000109398	-0.370672	0.864671	-0.309335	0.863337	-0.284522	0.931261	0.950175	0.0339177
AT2G30830	0.0814735	1	0.609055	0.285553	-0.0455582	1	-0.69574	0.557859	-0.168158	1	-0.430186	0.790627	-0.557218	0.364806
AT2G30990	0.617127	0.00489877	0.528178	0.0169516	0.872851	0.000109398	-0.0333463	1	-0.122295	0.970749	0.046649	1	0.302373	0.245812
AT2G31070	0.43215	0.017632	0.562845	0.00316267	0.299397	0.0690747	-0.0926177	1	0.0380772	1	-0.0438448	1	-0.176597	0.515486
AT2G31100	-0.206372	0.857632	0.0994712	1	0.605243	0.107676	-0.297652	0.957909	0.00819108	1	-0.016496	1	0.795119	0.0704786
AT2G31345	0.461373	0.304461	0.0865507	1	0.784951	0.0278256	2.22045e-16	1	-0.374822	0.718831	2.22045e-16	1	0.323579	0.659899
AT2G31370	0.416637	0.00220589	0.364384	0.00771256	0.331552	0.00601987	0.0736481	1	0.021395	1	0.0969427	0.889174	0.0118576	1
AT2G31380	0.764729	0.000611831	0.778271	0.000679046	0.459537	0.0147712	-0.0408717	1	-0.0273292	1	-0.0285032	1	-0.333695	0.160145
AT2G31560	-0.697532	4.42967e-06	-0.246545	0.0409155	-0.743488	1.04406e-06	-0.171154	0.557283	0.279833	0.255673	-0.0827415	0.909737	-0.128698	0.41522
AT2G31585	-0.483161	0.0394567	-0.193978	0.538087	-0.475689	0.0230312	0.0663079	1	0.355491	0.630332	0.0769872	1	0.0844598	1
AT2G31590	0.00285498	1	-0.468649	0.135759	0.358254	0.200505	0.285038	0.799146	-0.186466	0.920925	-0.183611	0.96145	0.171788	0.864556
AT2G31810	0.21028	0.292078	-0.0782044	0.909917	0.0500754	1	0.350672	0.292994	0.0621875	1	0.0607	1	-0.0995049	0.892165
AT2G31830	0.0759607	1	-0.0612383	1	0.245745	0.409237	-0.0821913	1	-0.21939	0.824713	-0.0449188	1	0.124865	0.986279
AT2G31940	-0.110858	1	-0.293331	0.763129	0.280248	0.724411	0.229095	1	0.0466221	1	-0.205169	1	0.185936	1
AT2G31985	0.109603	1	-0.00499312	1	-0.0443533	1	0.102538	1	-0.0120579	1	-0.114072	1	-0.268027	0.751744
AT2G32120	-0.222377	0.66794	-0.660324	0.0430332	-0.757773	0.00867002	0.15317	1	-0.284777	0.751008	0.191385	0.982812	-0.344011	0.424961
AT2G32190	0.623064	0.258153	0.633854	0.275888	1.40611	0.00222341	0.375814	0.936931	0.386603	0.829042	-0.0522099	1	0.730832	0.203322
AT2G32250	-0.101887	0.862052	-0.0583454	1	-0.0284946	1	0.00934812	1	0.0528898	1	0.110154	1	0.183546	0.576514
AT2G32320	0.181711	0.282249	0.0784834	0.821008	0.112323	0.525598	0.178282	0.63834	0.0750543	1	0.0349797	1	-0.0344084	1
AT2G32510	-0.162841	0.726029	0.109991	0.919223	-0.383636	0.102557	0.0320248	1	0.304857	0.670488	-0.0947398	1	-0.315535	0.345278
AT2G32930	0.474187	0.0245375	0.808067	0.000499994	1.02971	1.56185e-05	-0.188424	0.851967	0.145456	0.88768	-0.237074	0.64326	0.318446	0.192207
AT2G33120	0.0587803	0.924123	-0.0402862	1	0.177859	0.156118	-0.0409169	1	-0.139983	0.718831	0.000382125	1	0.119461	0.58226
AT2G33340	0.0714286	0.769917	-0.151659	0.292987	-0.0512282	0.879049	0.19211	0.474536	-0.0309769	1	0.0668664	1	-0.0557904	0.977714
AT2G33380	-0.46097	0.0980334	-0.570661	0.0394578	-0.600408	0.0137246	0.137541	1	0.0278496	1	0.0221251	1	-0.117313	1
AT2G33520	-0.347983	0.312102	-0.265264	0.502166	-0.204922	0.604931	0.318319	0.748935	0.401038	0.670488	0.0457007	1	0.188762	0.839144
AT2G33690	-0.143455	0.610449	0.0798561	0.924796	-0.106142	0.724078	-0.143455	0.936931	0.0798561	1	-0.037313	1	0	1
AT2G33710	0.596164	0.0956508	0.671828	0.0628048	1.9409	3.92517e-06	-0.187927	1	-0.112262	1	-0.358028	0.708411	0.986709	0.00829076
AT2G34070	0.688324	0.000258952	-0.0582683	1	0.101435	0.697865	0.363643	0.251392	-0.382949	0.302287	0.0897657	1	-0.497123	0.007465
AT2G34150	-0.0036248	1	0.203393	0.776144	-0.153828	0.867691	-0.0243675	1	0.18265	1	0.229241	0.950845	0.0790383	1
AT2G34555	0.278522	0.325862	-0.105662	0.922443	-0.117808	0.82048	0.10901	1	-0.275175	0.718831	0.171365	0.917344	-0.224965	0.569476
AT2G34630	-0.021448	1	0.226203	0.0543347	0.0901814	0.49348	-0.263005	0.196115	-0.0153542	1	-0.1764	0.470853	-0.0647706	0.883472
AT2G34720	-0.146057	0.486509	-0.0368946	1	-0.336599	0.0196585	-0.104422	1	0.0047401	1	0.189674	0.607833	-0.000868482	1
AT2G34850	-0.646387	0.115636	0.0397129	1	-0.358733	0.396779	-0.307302	0.928893	0.378798	0.718831	-0.203137	1	0.0845179	1
AT2G34900	-0.0916974	0.6635	-0.0785149	0.751051	-0.0386606	1	0.186117	0.574465	0.199299	0.627836	-0.0282513	1	0.0247854	1
AT2G34930	0.53946	0.069709	0.259855	0.493774	0.383526	0.165983	0.0491071	1	-0.230498	0.829009	0.110953	1	-0.0449806	1
AT2G35070	0.190214	1	-0.230262	0.926106	-0.447774	0.467336	0.166388	1	-0.254087	1	0.431532	0.850368	-0.206455	1
AT2G35300	0.0585996	1	-0.530935	0.308807	0.106346	1	0.408259	0.826692	-0.181275	1	-0.280201	0.953552	-0.232455	0.915345
AT2G35550	0.0973841	1	-0.315616	0.624175	-0.59546	0.136913	-0.205364	1	-0.618365	0.664382	-0.141372	1	-0.834216	0.0710232
AT2G35658	0.304847	0.462618	0.251807	0.588707	0.454488	0.133757	-0.273688	0.885563	-0.326728	0.718831	0.0628846	1	0.212525	0.810312
AT2G35660	0.0900365	0.435771	0.327534	0.00108789	-0.105146	0.242511	-0.181833	0.299948	0.0556647	0.948469	0.0794663	0.811322	-0.115717	0.335373
AT2G35700	0.317915	0.611568	0.778031	0.0743097	0.378952	0.394786	-0.546221	0.63834	-0.0861049	1	-0.219726	1	-0.158689	1
AT2G35850	0.343247	0.404399	0.606302	0.0900272	0.127886	0.93375	-0.318156	0.82689	-0.0551006	1	0.0696631	1	-0.145697	1
AT2G35940	0.220652	0.116456	0.09609	0.648595	0.00425008	1	0.144484	0.742441	0.0199222	1	0.231846	0.405146	0.0154437	1
AT2G35945	0.220513	0.271641	0.117637	0.692288	0.0131549	1	0.136154	0.934461	0.0332786	1	0.138959	0.856277	-0.0683988	1
AT2G35960	0.155686	0.772055	0.602777	0.0248762	0.156711	0.690966	-0.334563	0.63834	0.112528	1	-0.0151445	1	-0.014119	1
AT2G36480	0.247147	0.141395	0.0808093	0.845196	0.00339873	1	0.102676	1	-0.0636618	1	0.186813	0.617224	-0.0569353	1
AT2G36590	0.0923314	1	0.370007	0.428207	0.152825	0.881117	-0.2318	1	0.045875	1	-0.340844	0.762356	-0.280351	0.695791
AT2G36610	-0.0415998	1	0.35382	0.448106	-0.156461	0.859717	0.0410594	1	0.436479	0.670488	-0.0104149	1	-0.125276	1
AT2G36630	0.445329	0.117579	0.467045	0.109975	0.00370603	1	-0.0840791	1	-0.0623629	1	0.248912	0.78404	-0.192711	0.765454
AT2G36640	-0.00466739	1	-0.823934	0.272484	-0.0423513	1	0.573012	0.848011	-0.246254	1	-0.057331	1	-0.0950149	1
AT2G36724	0	1	0.0798561	0.580323	-0.0918055	0.400782	0	1	0.0798561	0.83058	0.0918055	0.788719	0	1
AT2G36854	0.330931	0.679564	-0.269611	0.79148	-0.11726	1	0.288295	1	-0.312247	0.918826	0.30442	0.961801	-0.143771	1
AT2G36870	0.0128904	1	0.194719	0.451439	-0.223721	0.247778	-0.0226162	1	0.159213	0.821275	0.200789	0.718563	-0.0358223	1
AT2G36920	0.133893	0.81215	0.0925997	0.968605	0.0545173	1	0.0569047	1	0.015611	1	0.106142	1	0.0267663	1
AT2G37040	0.395375	0.0203592	0.533123	0.0029024	1.13738	5.4537e-07	-0.329782	0.312525	-0.192034	0.711887	-0.397477	0.195143	0.344526	0.0579188
AT2G37560	0.595214	0.0403326	0.482076	0.11921	-0.26861	0.377066	-0.0943937	1	-0.207532	0.868975	0.268008	0.769693	-0.595816	0.0526041
AT2G37620	-0.276896	0.209406	-0.170548	0.531055	-0.116311	0.714118	0.0172367	1	0.123585	0.942916	-0.167736	0.831797	-0.00715032	1
AT2G37710	0.327625	0.0316388	0.426775	0.00671035	0.889579	2.32878e-06	-0.147811	0.805775	-0.0486606	1	0.0430876	1	0.605042	0.000668779
AT2G37760	0.0690291	0.865811	-0.375859	0.00870863	-0.311351	0.0129386	0.157259	0.688253	-0.287629	0.366739	0.0863697	0.968573	-0.294011	0.0467195
AT2G37770	0.564724	0.0788177	-0.68627	0.0331454	-0.213525	0.603338	0.592765	0.335217	-0.658229	0.363316	0.0132246	1	-0.765024	0.0216325
AT2G37830	-0.218638	0.663571	0.0404946	1	0.362987	0.223167	-0.169881	1	0.0892524	1	-0.27889	0.789444	0.302735	0.512845
AT2G37900	-0.127413	1	-0.0388326	1	-0.655395	0.141098	0.204849	1	0.293429	0.938606	-0.104773	1	-0.632756	0.287063
AT2G37970	0.343265	0.00127468	0.302002	0.00445984	0.761345	1.58394e-07	-0.0891381	0.866702	-0.130401	0.670488	-0.149377	0.521837	0.268704	0.0132281
AT2G38010	-0.169846	0.61787	0.109386	0.8645	-0.018356	1	-0.195042	0.8719	0.0841899	1	0.0280134	1	0.179504	0.678065
AT2G38240	0.299376	0.506091	-0.333387	0.451439	0.08887	1	0.0788808	1	-0.553882	0.558292	-0.135075	1	-0.345581	0.47229
AT2G38340	0.054327	1	-0.279181	0.579563	0.130781	0.945659	-0.0963712	1	-0.42988	0.670488	-0.00183168	1	0.074622	1
AT2G38520	0	1	0.124185	0.714899	0	1	0.0832034	1	0.207389	0.718831	0	1	0	1
AT2G38695	-0.453086	0.0115584	-0.138218	0.58699	-0.330674	0.0387636	-0.0282538	1	0.286614	0.573539	0.0978005	1	0.220213	0.344356
AT2G38880	-0.101769	0.710843	0.00526893	1	-0.185279	0.213624	-0.0621473	1	0.0448909	1	-0.00766587	1	-0.0911759	0.869756
AT2G38905	0.333589	0.766411	-0.228559	0.940346	-0.173026	1	0.216578	1	-0.34557	0.937054	0.0795737	1	-0.427041	0.709853
AT2G38920	-0.354844	0.599751	-0.37021	0.557671	-0.280128	0.672223	0.367827	0.913882	0.352462	0.838396	0.355267	0.860007	0.429983	0.546368
AT2G39010	-0.249649	0.105147	-0.194525	0.26764	-0.725985	1.65433e-05	0.121194	0.907235	0.176319	0.680914	0.255349	0.405146	-0.220987	0.20564
AT2G39030	0.374334	0.824523	-0.651184	0.453438	1.13229	0.0733904	0.554552	0.91573	-0.470967	0.896124	-0.511277	0.888937	0.246677	1
AT2G39350	-0.0614975	1	0.179548	0.642034	0.589882	0.00942713	-0.410021	0.449751	-0.168975	0.898632	-0.519437	0.277799	0.131942	0.923947
AT2G39435	-0.0192289	1	0.108521	0.948935	0.0208174	1	-0.361235	0.633538	-0.233485	0.77601	-0.115201	1	-0.0751545	1
AT2G39800	0.183352	0.898778	-0.162342	0.937456	-0.464676	0.219405	0.127701	1	-0.217993	0.981501	0.373811	0.759972	-0.274217	0.770237
AT2G39980	0.626931	0.0178044	0.312166	0.315318	0.544413	0.0214622	0.170052	1	-0.144713	0.983781	0.0864333	1	0.00391531	1
AT2G40140	1.54338	6.58802e-07	0.98812	0.000116259	2.78017	7.76828e-10	0.112891	1	-0.44237	0.386675	-0.148464	0.929575	1.08832	0.000101948
AT2G40180	0.657405	0.318953	0.650818	0.354617	1.11064	0.0323482	0.0551873	1	0.0486009	1	0.0254662	1	0.478703	0.644063
AT2G40290	-0.0696458	0.782185	0.044278	0.978422	0.126522	0.291842	0.0117173	1	0.125641	0.718831	-0.123356	0.709131	0.0728117	0.852154
AT2G40520	0.226934	0.44821	0.108959	0.891467	-0.269339	0.243225	0.064595	1	-0.0533799	1	0.356467	0.497629	-0.139805	0.86699
AT2G40880	-0.187407	0.362277	-0.0923004	0.822019	-0.510673	0.00188559	-0.0481095	1	0.0469968	1	0.286999	0.432956	-0.0362671	1
AT2G40900	0.308849	0.0736611	0.18756	0.36763	-0.127531	0.531441	0.0622528	1	-0.0590365	1	-0.258216	0.483737	-0.694596	0.000530719
AT2G40925	0.060252	1	-0.160974	0.477216	0.0535574	1	0.160974	0.842777	-0.060252	1	0	1	-0.00669467	1
AT2G40955	0.16066	0.624172	0.163059	0.6008	-0.0778426	0.951562	0	1	0.00239981	1	0.183985	0.812302	-0.0545173	1
AT2G41040	0.127423	0.699827	0.0635124	1	-0.0402989	1	-0.227279	0.645639	-0.291189	0.636122	-0.0756214	1	-0.243344	0.324027
AT2G41100	2.68211	1.09723e-05	1.6194	0.00201044	3.71345	1.45009e-07	0.661308	0.629224	-0.401398	0.812963	0.0917568	1	1.1231	0.0316028
AT2G41190	-0.317085	0.646103	-0.0518187	1	-0.505243	0.230682	-0.256188	1	0.00907802	1	-0.0199243	1	-0.208082	0.967236
AT2G41210	-0.112993	1	0.251569	0.615801	-0.291303	0.434023	-0.244245	0.965125	0.120318	1	0.197323	0.996739	0.0190139	1
AT2G41231	0.341903	0.455454	-0.0717044	1	0.205228	0.719983	0.636168	0.389514	0.22256	0.938606	0.240773	0.936128	0.104098	1
AT2G41250	-0.807102	0.00499881	-0.988284	0.00120314	-0.929286	0.000718756	0.0950525	1	-0.0861296	1	0.238159	0.819939	0.115974	1
AT2G41600	-0.0846043	0.975863	-0.116687	0.808502	-0.160003	0.539734	0.111661	1	0.079579	1	-0.0435333	1	-0.118932	0.899325
AT2G41780	-0.00825007	1	-0.330069	0.291737	-0.423807	0.0751442	0.155239	1	-0.16658	0.924738	0.0844585	1	-0.331098	0.32596
AT2G42150	0.168246	0.972156	0.0677521	1	0.0765758	1	-0.141837	1	-0.242331	0.968647	-0.157601	1	-0.249271	0.868483
AT2G42210	-0.23205	0.0208209	-0.121524	0.308807	-0.193495	0.0315209	-0.0684102	0.985713	0.0421157	1	-0.0814253	0.838825	-0.0428704	1
AT2G42300	0.341999	0.250263	0.23116	0.50782	-0.0321544	1	0.0596967	1	-0.0511424	1	0.128144	1	-0.246009	0.558981
AT2G42530	1.49617	5.19878e-06	1.08919	0.000198595	0.854476	0.00062952	0.019762	1	-0.38722	0.637275	0.261565	0.710309	-0.380134	0.204064
AT2G42540	0.154574	1	1.09482	0.0335788	0.263069	0.769383	-1.12067	0.207426	-0.18042	1	0.0754105	1	0.183906	1
AT2G42560	-0.0272656	1	-0.53291	0.503958	0.010209	1	0.034324	1	-0.47132	0.837797	-0.168066	1	-0.130591	1
AT2G42700	0.0982183	0.894726	-0.0252441	1	-0.220555	0.291745	0.0126701	1	-0.110792	0.996942	0.197316	0.762709	-0.121457	0.874157
AT2G42885	0.0736414	0.854662	0.0262987	1	-0.0468503	0.998584	0.140108	0.806904	0.0927654	0.921266	0.100408	0.916986	-0.020084	1
AT2G43020	-0.00921848	1	-0.133926	0.315398	-0.159762	0.128875	0.0439067	1	-0.0808004	0.872097	-0.00326199	1	-0.153805	0.269521
AT2G43440	-0.129734	1	0.3164	0.605633	-0.78288	0.0377899	-0.479029	0.680273	-0.0328946	1	0.209978	1	-0.443168	0.446326
AT2G43500	0.408635	0.162694	0.302309	0.375867	0.184124	0.614071	0.00932804	1	-0.0969979	1	0.128889	1	-0.0956216	1
AT2G43620	-0.185984	1	-1.2982	0.512712	4.96482	0.000701605	0.608504	1	-0.503717	1	-0.0251674	1	5.12563	0.0022256
AT2G43780	-0.117198	0.969457	-0.00519824	1	0.0294598	1	0.0348922	1	0.146892	1	0.00294532	1	0.149603	0.938898
AT2G43950	-0.155444	0.35773	-0.282634	0.0576927	-0.0486809	0.981205	0.0693382	1	-0.0578522	1	0.0480825	1	0.154846	0.430362
AT2G44110	-0.473141	0.244091	0.0317955	1	-0.375772	0.307825	-0.281929	0.932207	0.223008	0.941993	0.00666122	1	0.10403	1
AT2G44175	0	1	0	1	0	1	0	1	0	1	0	1	0	1
AT2G44578	1.2394	0.0635823	0.628794	0.451439	3.11129	2.2751e-05	-0.108771	1	-0.719375	0.718831	-0.164006	1	1.70788	0.0145864
AT2G44670	0.463519	0.0156113	0.634034	0.00180057	0.449248	0.00934186	-0.193084	0.775164	-0.022569	1	-0.130387	0.923812	-0.144658	0.715213
AT2G44800	0.0421323	1	-0.0694539	1	-0.276579	0.408524	-0.261511	0.884534	-0.373097	0.670488	-0.0624671	1	-0.381179	0.345469
AT2G44840	0.319776	0.593916	0.239358	0.766848	1.42118	0.000439996	0.122285	1	0.041868	1	-0.404055	0.736459	0.697346	0.12444
AT2G45250	-0.0518363	1	-0.0593503	0.949548	-0.387983	0.00449661	0.00324851	1	-0.00426548	1	0.23399	0.4614	-0.102157	0.77721
AT2G45315	0.170438	0.501477	0.233117	0.308807	-0.0926841	0.811096	0.0260808	1	0.08876	1	0.237198	0.600321	-0.0259242	1
AT2G45570	0.834272	0.0606049	-1.06203	0.0181452	0.14604	0.986501	1.0995	0.165016	-0.796796	0.485669	0.11	1	-0.578231	0.291485
AT2G45580	-0.100408	0.768444	-0.0798561	0.876609	-0.106142	0.654091	-0.0172042	1	0.00334733	1	0.00573475	1	0	1
AT2G45680	1.48488	2.13148e-07	1.19915	3.33306e-06	1.32275	4.05601e-07	0.0412317	1	-0.244494	0.670488	0.075272	1	-0.0868584	0.986604
AT2G45685	1.4813	2.33458e-07	1.19478	3.64975e-06	1.32012	4.31628e-07	0.0429851	1	-0.243531	0.670488	0.0750853	1	-0.0860931	0.991957
AT2G45760	0.900835	0.146098	0.251957	0.922105	2.94258	1.27924e-05	0.0847642	1	-0.564113	0.718831	-0.320889	1	1.72086	0.00678518
AT2G45960	-0.133862	0.35126	-0.338008	0.00786043	-0.12576	0.310986	0.154787	0.63834	-0.0493601	1	-0.0193624	1	-0.0112607	1
AT2G46270	-0.0877689	0.957717	-0.136058	0.719479	-0.121555	0.719624	0.0557563	1	0.0074672	1	0.0244079	1	-0.00937868	1
AT2G46280	0.0537522	0.857752	-0.0803922	0.605061	0.0021914	1	0.167729	0.482608	0.0335851	1	-0.0251591	1	-0.0767199	0.749815
AT2G46430	0.545158	0.165907	0.120189	1	1.35313	0.000280142	-0.149689	1	-0.574657	0.617019	-0.0213264	1	0.786646	0.0460411
AT2G46440	0.767715	0.234335	-0.222952	0.966991	1.86505	0.00091471	0.554265	0.814821	-0.436402	0.853805	0.497429	0.814806	1.59476	0.0104773
AT2G46450	0.743481	9.35911e-05	0.438868	0.0112056	0.420447	0.00617923	-0.0443449	1	-0.348958	0.365157	0.177184	0.691639	-0.145851	0.608864
AT2G46680	-0.311466	0.29586	-0.316491	0.308807	-0.253112	0.358895	-0.045847	1	-0.0508716	1	-0.0979581	1	-0.0396044	1
AT2G46790	0.0165986	1	-0.428044	0.216212	-1.00597	0.000681577	0.0595714	1	-0.385071	0.670488	-0.0581141	1	-1.08068	0.00160671
AT2G46830	0.499598	0.00333073	0.496981	0.00419572	0.136445	0.470578	-0.0808391	1	-0.083457	1	0.0913711	1	-0.271782	0.145791
AT2G46970	0.0948193	1	0.549425	0.143687	-0.00263754	1	0.092026	1	0.546632	0.602198	0.162615	1	0.0651579	1
AT2G46980	0.183683	0.748063	0.027055	1	-0.0320986	1	0.184097	1	0.0274692	1	0.194621	0.949877	-0.0211605	1
AT2G47150	0.186466	0.361347	0.272863	0.149199	0.558674	0.000860432	-0.043503	1	0.0428944	1	-0.100408	1	0.271801	0.170809
AT2G47160	0.160894	0.324502	-0.0147404	1	-0.652243	3.16414e-05	0.119396	0.888831	-0.0562382	1	0.0433825	1	-0.769754	4.32706e-05
AT2G47180	-0.463536	0.033586	-0.592788	0.00822152	-0.595326	0.00314809	0.110992	1	-0.0182597	1	-0.27544	0.600321	-0.40723	0.0840137
AT2G47460	0.181542	0.725783	0.16121	0.784836	0.179416	0.651967	-0.188046	1	-0.208378	0.862527	-0.400429	0.5468	-0.402554	0.239177
AT2G47485	-0.0753571	1	0.243593	0.567172	-0.328835	0.276537	-0.188247	1	0.130703	1	-0.0812991	1	-0.334777	0.41286
AT2G47490	0.147052	0.315343	0.305567	0.0203517	0.0945375	0.546985	-0.125418	0.804204	0.0330974	1	-0.0147654	1	-0.0672795	0.926287
AT2G47770	0.149207	1	-0.912966	0.116479	0.065844	1	0.473606	0.867759	-0.588566	0.718831	-0.249407	1	-0.33277	0.846134
AT2G47780	-0.187785	0.971078	-0.188018	0.950988	-0.118982	1	0.0380921	1	0.0378591	1	-0.0486137	1	0.0201888	1
AT2G47830	0.116039	0.757329	-0.00964642	1	-0.352954	0.0406021	0.166751	0.86874	0.0410655	1	0.349942	0.370802	-0.119051	0.840856
AT2G47890	0.138227	0.309406	-0.199249	0.121913	0.0368535	1	0.0948769	0.919346	-0.242598	0.38327	-0.29648	0.175981	-0.397854	0.00272157
AT3G01530	-0.123959	1	0.0567457	1	-0.319577	0.607314	-0.177642	1	0.00306221	1	0.0435694	1	-0.152048	1
AT3G01550	-0.261549	0.0675808	0.278795	0.055631	-0.381301	0.00345952	-0.309071	0.217503	0.231273	0.557897	0.0723925	1	-0.0473593	1
AT3G01820	0.38074	0.065567	0.0432685	1	0.519697	0.00536752	0.138734	0.987295	-0.198738	0.718831	-0.191584	0.764924	-0.0526266	1
AT3G01830	1.11066	0.00868555	0.0942525	1	1.65993	0.000131784	0.366144	0.865407	-0.650264	0.617019	0.245502	0.994517	0.794767	0.0789116
AT3G02150	0.696721	0.0119767	0.619318	0.0277245	0.805507	0.00187362	0.0399046	1	-0.0374985	1	-0.174247	0.961378	-0.0654612	1
AT3G02200	-0.0994383	0.577269	0.0334531	1	-0.0649079	0.76823	0.0244794	1	0.157371	0.670488	-0.180603	0.52529	-0.146073	0.354914
AT3G02360	-0.0107322	1	0.0417111	0.938797	0.28038	0.00300024	-0.116328	0.67768	-0.0638844	0.931187	-0.163141	0.449128	0.127972	0.329632
AT3G02380	0.423817	0.102506	0.834294	0.0018235	0.13505	0.753265	-0.242889	0.807684	0.167588	0.904567	0.127047	1	-0.161719	0.819417
AT3G02470	0.22398	0.00659342	-0.0209898	1	0.280115	0.000477635	0.100043	0.63834	-0.144926	0.50411	-0.04303	1	0.0131055	1
AT3G02480	0.183583	0.942809	-0.607398	0.219637	0.123182	1	0.729327	0.426558	-0.0616547	1	-0.177508	1	-0.23791	0.902753
AT3G02600	0.0564452	1	0.15817	0.489963	0.082377	0.833485	-0.120173	0.98881	-0.0184477	1	0.0314457	1	0.0573776	1
AT3G02670	0.315195	0.690145	0.497336	0.398507	0.468702	0.324607	-0.0993412	1	0.0827998	1	0.0158256	1	0.169332	1
AT3G02750	0.215336	0.0986732	0.132056	0.413403	-0.123637	0.34323	0.00903774	1	-0.0742423	0.958711	-0.00218937	1	-0.341163	0.011449
AT3G02840	0.890298	0.183989	0.308242	0.856483	2.23043	0.000344596	0.267459	1	-0.314597	1	0.182652	1	1.52278	0.0213174
AT3G02870	-0.226179	0.197652	0.102525	0.724959	-0.358146	0.0144243	-0.150155	0.835533	0.178549	0.718831	0.00133766	1	-0.13063	0.670934
AT3G03010	-0.202395	0.360618	0.0428594	1	0.00398132	1	-0.0865691	1	0.158686	0.788812	-0.00280469	1	0.203572	0.424961
AT3G03400	0	1	0	1	0	1	0	1	0	1	0	1	0	1
AT3G03430	0.0212698	1	-0.10901	0.884515	-0.100408	0.873954	-0.0746013	1	-0.204881	0.766537	-0.0832034	1	-0.204881	0.601788
AT3G03770	0.0167851	1	0.157255	0.32548	0.14595	0.271868	-0.155482	0.666813	-0.0150113	1	-0.049217	1	0.0799478	0.86318
AT3G03790	-0.153738	0.521049	-0.0682139	0.96432	-0.0977363	0.737757	0.0340773	1	0.119602	0.898461	0.156417	0.798901	0.212419	0.345469
AT3G03950	0.0533822	1	-0.210469	0.216395	-0.118546	0.493466	0.141238	0.82001	-0.122613	0.807502	-0.0144296	1	-0.186357	0.337465
AT3G04010	0.179735	0.331638	-0.509372	0.00268615	-0.134931	0.453185	0.248979	0.500442	-0.440128	0.178649	-0.123125	0.866474	-0.437791	0.0107478
AT3G04140	0.567345	0.0250108	0.635178	0.0143161	0.101524	0.905276	-0.153348	1	-0.0855153	1	0.0638069	1	-0.402014	0.160963
AT3G04150	-0.183611	0.0606049	0.00334733	1	0	1	-0.183611	0.326389	0.00334733	1	-0.183611	0.342007	0	1
AT3G04960	-0.489381	0.187019	-0.217319	0.726183	-0.0617935	1	-0.197653	1	0.0744088	1	-0.15333	1	0.274258	0.680523
AT3G05380	0.0964477	0.675378	-0.0369654	1	0.0353826	1	-0.013241	1	-0.146654	0.718831	0.119982	0.810978	0.0589171	1
AT3G05400	-0.278627	0.460632	-0.604334	0.0473995	0.0682887	1	-0.0912837	1	-0.416991	0.670488	-0.542191	0.368348	-0.195275	0.804619
AT3G05500	0.116239	0.517205	0.0770629	0.773943	0.414766	0.00113811	-0.0476687	1	-0.0868452	0.915635	-0.27504	0.282257	0.0234861	1
AT3G05540	0.100408	0.286946	0	1	0	1	0	1	-0.100408	0.670488	0	1	-0.100408	0.345469
AT3G05660	0.706662	0.312577	0.535154	0.506795	1.11618	0.043879	0.339751	1	0.168243	1	-0.265945	1	0.143574	1
AT3G05850	0.220783	0.13498	0.0441119	1	0.010398	1	0.203698	0.565286	0.0270263	1	-0.0097451	1	-0.22013	0.173731
AT3G05858	0.125246	1	-0.113025	1	0.21503	0.864867	0.224176	1	-0.0140946	1	0.00395627	1	0.0937403	1
AT3G06820	-0.00890306	1	0.0868596	0.975432	-0.128153	0.738596	0.0130916	1	0.108854	1	-0.040457	1	-0.159707	0.778762
AT3G06962	0.275055	0.521215	0.204336	0.712286	0.160974	0.786845	-0.155239	1	-0.225958	0.874563	-0.0576989	1	-0.17178	0.908354
AT3G07150	-0.628731	0.100345	-0.368109	0.451439	-0.704252	0.0346459	-0.0133805	1	0.247241	0.90457	-0.189056	1	-0.264578	0.754762
AT3G07565	0.0695351	1	-0.0394377	1	-0.0206709	1	0.194306	0.851967	0.0853336	1	0.225339	0.700572	0.135133	0.838932
AT3G07720	-0.0820562	0.813417	0.126301	0.527809	-0.0288604	1	-0.369811	0.168316	-0.161453	0.718831	-0.386517	0.146542	-0.333321	0.035485
AT3G08505	-0.0282836	1	0.138041	0.688332	-0.16536	0.48796	-0.147936	0.968015	0.0183891	1	-0.0519677	1	-0.189044	0.56506
AT3G08510	0.0140938	1	-0.143905	0.295912	-0.205842	0.0463444	0.159036	0.603365	0.00103743	1	0.133873	0.617224	-0.0860632	0.72282
AT3G08580	0.21469	0.169631	0.0584095	0.951459	0.50442	0.000493687	0.0876974	1	-0.0685831	1	-0.12085	0.834358	0.16888	0.374854
AT3G08700	-0.140049	0.996184	-0.126971	1	-0.120197	1	0.0907562	1	0.103835	1	0.180238	1	0.20009	0.917057
AT3G08730	0.108147	0.502888	0.205729	0.11263	0.0335827	1	-0.0717241	1	0.0258575	1	-0.00154846	1	-0.0761131	0.835312
AT3G08810	0.332764	0.165997	0.00168154	1	-0.00879798	1	0.261786	0.666316	-0.0692969	1	0.271773	0.600321	-0.0697893	1
AT3G09250	-0.174625	0.681799	-0.209421	0.548308	-0.74649	0.00189254	-0.00997034	1	-0.0447666	1	-0.18206	0.903375	-0.753925	0.00637608
AT3G09350	-0.102754	0.752712	-0.828394	4.617e-05	-0.196756	0.225243	0.304697	0.367768	-0.420943	0.216133	-0.122202	0.895377	-0.216204	0.315578
AT3G09440	-0.620829	1.67199e-05	-0.883714	5.65727e-07	-0.166698	0.132879	0.145029	0.63834	-0.117856	0.718831	-0.126229	0.689086	0.327902	0.0100073
AT3G09450	1.40824	0.000429924	1.12738	0.00379863	0.87332	0.00948247	-0.215098	1	-0.495962	0.670488	-0.0125151	1	-0.54744	0.210069
AT3G09520	1.03663	0.00241145	0.807421	0.0179106	1.48759	3.99259e-05	0.0642345	1	-0.164972	1	0.00516468	1	0.456124	0.262721
AT3G09590	0.0966156	1	0.109296	1	0.450095	0.309453	-0.502115	0.67768	-0.489434	0.717736	-0.522432	0.600552	-0.168952	1
AT3G09600	-0.231023	0.292425	-0.103392	0.821235	-0.250274	0.178762	-0.187776	0.808877	-0.0601445	1	0.00939009	1	-0.00986071	1
AT3G09640	-0.0643015	1	0.00705351	1	-0.0709575	1	-0.0498887	1	0.0214663	1	-0.231711	0.978782	-0.238367	0.837468
AT3G09730	-0.282858	0.484634	-0.132773	0.921886	0.15328	0.800606	-0.151245	1	-0.00115991	1	-0.369556	0.600528	0.0665825	1
AT3G09870	0.204881	0.727515	-0.141564	0.910403	0.157985	0.804815	0.30797	0.811199	-0.0384741	1	0.0918055	1	0.0449096	1
AT3G09890	0.127416	0.656869	-0.0698327	0.958296	-0.162897	0.393053	0.0509147	1	-0.146334	0.80943	0.0100955	1	-0.280218	0.170827
AT3G10113	-0.0267663	1	0.0832034	0.917552	0	1	-0.100408	1	0.00956204	1	-0.100408	1	-0.0736414	1
AT3G10230	-0.0258221	1	-0.0659753	0.745004	-0.194421	0.0456186	-0.047474	1	-0.0876273	0.814118	-0.0495253	1	-0.218124	0.0591452
AT3G10300	0.814121	0.000414187	0.286131	0.249674	0.70286	0.000726512	0.228666	0.741164	-0.299324	0.670488	0.16319	0.86822	0.0519286	1
AT3G10420	-0.434828	0.0310469	-0.176772	0.49962	-0.507688	0.00574876	-0.159774	0.916576	0.0982828	1	0.0641695	1	-0.00869019	1
AT3G10815	0.42118	0.514866	-0.0945685	1	0.67875	0.12967	0.236076	1	-0.279673	0.96186	0.34097	0.906618	0.598541	0.33918
AT3G10915	-0.146754	0.334537	-0.117949	0.488228	-0.0605367	0.839885	-0.0281459	1	0.000658624	1	-0.0347556	1	0.0514617	1
AT3G11402	0.184527	0.879348	0.2241	0.765514	0.521819	0.144133	0.259684	0.987465	0.299258	0.83058	0.347023	0.783599	0.684314	0.101734
AT3G11410	0.389988	0.0160692	0.469933	0.00504727	0.187277	0.227595	-0.0529887	1	0.0269559	1	-0.0678615	1	-0.270573	0.132757
AT3G11415	-0.0074237	1	0.199268	0.858828	-0.0901364	1	-0.0665931	1	0.140099	1	-0.169149	1	-0.251862	0.840388
AT3G11480	0.544191	0.18525	0.0918581	1	0.0111407	1	-0.0567266	1	-0.50906	0.670488	-0.279291	0.892131	-0.812342	0.0461437
AT3G11670	-0.42871	0.00409312	-0.264689	0.0856203	-0.397174	0.00339652	-0.0913593	1	0.0726613	1	0.151322	0.704905	0.182858	0.335441
AT3G11773	0.29083	0.702616	0.377327	0.515782	0.540325	0.203278	-0.059368	1	0.027129	1	-0.163841	1	0.0856532	1
AT3G12250	0.292527	0.130286	0.055756	1	0.204227	0.26169	0.11227	1	-0.124502	0.899317	-0.0213932	1	-0.109693	0.864497
AT3G12320	-0.171998	0.533151	-0.221193	0.375135	-0.591676	0.0018275	0.0412143	1	-0.00798125	1	0.224489	0.652362	-0.195189	0.519806
AT3G12440	-0.060252	0.889864	0.0798561	0.726516	0.153965	0.210924	-0.060252	1	0.0798561	0.931144	-0.060252	1	0.153965	0.345469
AT3G12530	0.151206	0.956495	-0.118984	1	-0.118731	0.999042	0.292576	0.91573	0.0223863	1	0.204394	1	-0.0655423	1
AT3G12580	-0.781431	0.000728989	-1.41428	2.21094e-06	-0.869166	0.00012621	0.205347	0.823475	-0.427504	0.403622	-0.146382	0.932564	-0.234116	0.432392
AT3G12670	-0.0760935	0.692778	-0.0857971	0.603416	0.00976593	1	0.0797398	0.974408	0.0700362	0.93703	-0.0158283	1	0.0700312	0.843304
AT3G13080	0.978305	3.25228e-05	0.0284325	1	1.26177	1.04406e-06	0.558263	0.111832	-0.39161	0.403622	0.25545	0.600321	0.538917	0.0112455
AT3G13130	-0.837937	0.0898492	-0.222913	0.886987	-0.47574	0.334955	-0.540999	0.694755	0.0740252	1	-0.70897	0.516354	-0.346772	0.749815
AT3G13140	-0.075863	1	0.0127436	1	0	1	-0.115539	1	-0.026932	1	-0.255647	0.68015	-0.179784	0.716539
AT3G13433	0.760054	0.348673	0.00334733	1	1.4873	0.0174668	0	1	-0.756706	0.718831	0	1	0.727251	0.456658
AT3G13520	0.330313	0.226558	0.479933	0.0625634	0.0792778	1	-0.0753412	1	0.074278	1	0.00636132	1	-0.244674	0.504888
AT3G13700	-0.194825	0.439185	-0.132152	0.699972	-0.187229	0.378508	-0.133946	0.997348	-0.0712728	1	-0.18305	0.78404	-0.175454	0.606003
AT3G13790	0.071873	0.970346	-0.0839694	0.885222	0.50224	0.00279064	-0.086009	1	-0.241851	0.670488	-0.20256	0.646197	0.227807	0.327309
AT3G13898	-0.390147	0.209953	0.40265	0.216185	0.113075	0.913115	-0.53023	0.347375	0.262567	0.732008	-0.371982	0.595761	0.13124	0.980958
AT3G14075	0.139304	0.460171	0.048411	1	0.234501	0.0825093	0.0619985	1	-0.028894	1	-0.0519528	1	0.0432444	1
AT3G14200	-0.891743	0.000416306	-1.51553	2.26353e-06	-1.19717	1.01526e-05	0.341863	0.557283	-0.281922	0.670488	0.0959873	1	-0.209435	0.585146
AT3G14350	-0.107011	0.715059	0.0898154	0.806537	-0.326512	0.0274387	-0.118606	0.966191	0.0782199	1	0.0726486	1	-0.146853	0.587878
AT3G14440	0.419396	0.047645	0.563663	0.00921324	0.333133	0.0818827	0.123062	1	0.267329	0.670488	0.081786	1	-0.00447625	1
AT3G14570	-0.286191	0.370319	-0.324104	0.308807	-0.205283	0.523159	0.108984	1	0.0710708	1	0.0547684	1	0.135676	0.943935
AT3G14590	0.211682	0.358283	-0.0924134	0.87831	-0.0451606	1	0.239849	0.63834	-0.0642467	1	0.0811654	1	-0.175677	0.582481
AT3G14690	0.370284	0.0112241	-0.0950901	0.69995	-0.0318666	1	0.139519	0.807966	-0.325855	0.291959	0.0462975	1	-0.355853	0.020319
AT3G14710	0.220157	0.88233	-0.0434877	1	-0.180486	0.914623	-0.023755	1	-0.2874	0.93201	0.327146	0.90138	-0.0734971	1
AT3G14720	0.426589	0.00153014	0.655772	3.29125e-05	0.503596	0.000157413	-0.244963	0.331959	-0.0157804	1	-0.098195	0.870546	-0.0211879	1
AT3G14770	0.531633	0.0466475	0.563822	0.0376132	0.842251	0.000952398	-0.0849154	1	-0.0527262	1	0.0206891	1	0.331307	0.33456
AT3G14810	0.2299	0.0954294	0.275038	0.0458305	-0.140442	0.295547	-0.0157187	1	0.0294194	1	0.0892877	0.936128	-0.281054	0.048952
AT3G14820	0.0736414	0.539027	0	1	0	1	0	1	-0.0736414	0.787595	0	1	-0.0736414	0.629149
AT3G14850	-0.273238	0.539699	-0.212943	0.699211	-0.555432	0.0578921	-0.0172018	1	0.0430927	1	-0.0231146	1	-0.305308	0.543144
AT3G14880	-0.0699855	1	-0.387967	0.453301	0.0813012	1	-0.0975224	1	-0.415504	0.718831	-0.315885	0.86822	-0.164598	1
AT3G14890	-0.0492323	1	0.20119	0.451439	0.0523381	1	-0.0769553	1	0.173467	0.782798	-0.0435171	1	0.0580533	1
AT3G15180	0.0439359	0.917631	0.190778	0.060682	0.147783	0.101451	-0.225879	0.196492	-0.0790366	0.818935	-0.0846946	0.809266	0.0191526	1
AT3G15280	0.194073	1	-0.383201	0.844104	-0.0671822	1	0.467062	1	-0.110212	1	0.0176586	1	-0.243597	1
AT3G15310	-0.265283	0.815862	0.254202	0.826011	-0.254935	0.765709	-0.338361	0.978678	0.181123	1	-0.362147	0.878696	-0.3518	0.746171
AT3G15354	-0.21331	0.118492	-0.223315	0.111695	-0.290626	0.0141892	0.0269434	1	0.0169379	1	0.24239	0.364724	0.165075	0.332266
AT3G15500	0.014598	1	-0.563672	0.170742	0.675264	0.0439097	0.319697	0.876422	-0.258572	0.886011	-0.00825096	1	0.652415	0.112221
AT3G15534	0.276014	0.608632	-0.13384	0.976715	0.147136	0.898643	0.657753	0.360276	0.247898	0.889891	0.0684017	1	-0.0604762	1
AT3G15578	0	1	-0.0832034	0.671637	-0.052585	0.869948	0.0832034	0.985485	0	1	0.106142	0.804001	0.0535574	0.996168
AT3G15650	0.301424	0.435791	0.98195	0.00269028	1.0838	0.000419521	-0.396136	0.63834	0.28439	0.732827	-0.292973	0.761952	0.489403	0.16648
AT3G15670	0.134353	1	-0.341687	0.739797	0.143009	1	0.293984	1	-0.182056	1	-0.161321	1	-0.152666	1
AT3G15990	0.268979	0.443095	0.100629	0.988412	0.57465	0.0221264	-0.0479305	1	-0.21628	0.837797	0.0353	1	0.340971	0.345469
AT3G16040	-0.234073	0.625354	-0.60904	0.0608797	-0.178584	0.718094	0.206044	1	-0.168923	0.989598	-0.0207287	1	0.0347599	1
AT3G16175	-0.188512	0.701415	-0.320311	0.355106	-0.109061	0.926592	0.0711992	1	-0.0605995	1	-0.0675084	1	0.0119433	1
AT3G16360	-0.0606906	1	0.277814	0.509918	1.20702	0.000216112	-0.102964	1	0.23554	0.862083	-0.434405	0.569484	0.833301	0.0145864
AT3G16565	-0.171302	0.854304	-0.118521	0.995454	0.701014	0.0203702	-0.181049	1	-0.128269	1	-0.270024	0.845148	0.602292	0.102488
AT3G16800	0.645831	0.000345485	0.64012	0.000502166	0.297505	0.0474152	-0.0240245	1	-0.0297352	1	0.287908	0.401531	-0.0604177	1
AT3G17110	-0.919723	0.00474439	-0.939568	0.00476359	-0.59699	0.0379187	-0.00170066	1	-0.0215458	1	-0.197377	0.972321	0.125356	1
AT3G17130	-0.41941	0.384771	-0.293285	0.631776	-0.56432	0.133293	-0.0658269	1	0.0602978	1	0.195589	1	0.0506791	1
AT3G17230	0	1	0	1	0	1	0	1	0	1	0	1	0	1
AT3G17340	0.00933927	1	0.0284425	1	-0.166517	0.0466748	0.138989	0.535166	0.158092	0.535097	0.0933325	0.723983	-0.0825238	0.591141
AT3G17510	0.341206	0.0334049	0.302984	0.0686442	0.163187	0.312066	0.0171061	1	-0.0211156	1	0.179954	0.643587	0.001936	1
AT3G17520	0.148327	1	-0.477825	0.483246	-0.0499985	1	0.337926	1	-0.288226	0.986404	-0.0621683	1	-0.260494	0.955634
AT3G17609	0.690862	0.000272558	0.613104	0.00112716	0.525538	0.00145421	-0.075693	1	-0.153451	0.761353	0.0644573	1	-0.100867	0.874454
AT3G17611	-0.292841	0.0478492	-0.41227	0.00671035	-0.140094	0.359475	0.00786621	1	-0.111563	0.842723	-0.115596	0.854185	0.0371506	1
AT3G17800	-0.102651	0.452421	-0.141611	0.26416	-0.186275	0.0563951	-0.116765	0.729353	-0.155725	0.664331	-0.000743895	1	-0.0843679	0.692295
AT3G17860	0.353871	0.0556414	0.298017	0.130639	-0.0853845	0.830797	0.0398418	1	-0.0160121	1	0.0607417	1	-0.378514	0.0518034
AT3G18010	0.694515	0.012899	0.952946	0.00136287	0.881962	0.000958443	-0.269617	0.806904	-0.0111859	1	-0.0244705	1	0.162976	0.868483
AT3G18100	-0.0153754	1	-0.0410389	1	-0.262636	0.296306	-0.0103973	1	-0.0360608	1	0.267695	0.685649	0.020434	1
AT3G18777	0.197952	0.797839	0.1608	0.891905	0.31411	0.405569	-0.264775	0.939495	-0.301927	0.776687	-0.113416	1	0.00274222	1
AT3G19270	0.116701	1	0.306958	0.483984	-0.128954	0.932949	-0.0382683	1	0.151988	1	0.255141	0.878071	0.00948525	1
AT3G19520	-0.162522	0.235258	-0.18264	0.185468	-0.379842	0.00126768	0.0685528	1	0.0484351	1	0.0438921	1	-0.173428	0.24595
AT3G19580	-0.54	0.118881	-0.50848	0.166193	0.460411	0.139267	-0.122157	1	-0.0906373	1	-0.00813491	1	0.992277	0.00591295
AT3G19830	0.210863	0.198896	0.204679	0.244616	0.0549129	0.953115	0.0859842	1	0.0798006	0.999314	0.193424	0.600321	0.0374738	1
AT3G19970	0.737822	0.00519323	0.413285	0.142817	0.965161	0.000239412	-0.0427685	1	-0.367306	0.670488	-0.245645	0.76138	-0.0183056	1
AT3G20180	-0.113151	1	0.043503	1	0.00644035	1	-0.19014	1	-0.0334857	1	0.231693	0.898365	0.351285	0.417673
AT3G20650	0.102478	0.682658	-0.0159006	1	0.0146012	1	0.0184694	1	-0.0999093	0.905561	-0.0270004	1	-0.114877	0.708035
AT3G21150	0.714115	0.145567	0.916645	0.0574121	0.67085	0.120509	0.010567	1	0.213097	1	0.0319948	1	-0.0112697	1
AT3G21500	0.192153	0.864282	-0.0840332	1	-0.0155337	1	-0.195977	1	-0.472163	0.670488	-0.470554	0.600321	-0.678241	0.109838
AT3G21560	0.345817	0.0398622	0.827078	4.29755e-05	0.659357	0.000139297	-0.481	0.0986158	0.00026105	1	-0.301375	0.376808	0.012165	1
AT3G21660	0.761439	0.0445076	-0.46601	0.303898	-0.66711	0.0487992	0.709063	0.334553	-0.518386	0.670488	0.180562	1	-1.24799	0.00271814
AT3G21670	0.280786	0.0588779	0.0714982	0.862357	-0.168348	0.235193	0.0527839	1	-0.156504	0.718831	0.0773837	1	-0.371751	0.0166664
AT3G21700	-0.0255711	1	-0.0943561	0.833023	0.0119254	1	0.0231169	1	-0.0456682	1	-0.00255597	1	0.0349405	1
AT3G21870	0.00342162	1	0.0943074	0.978001	-0.244017	0.358934	-0.147917	1	-0.0570311	1	0.0407533	1	-0.206685	0.664113
AT3G21890	1.12048	7.33599e-06	1.34237	1.43125e-06	1.20986	1.52382e-06	-0.319518	0.464609	-0.0976211	1	-0.0729192	1	0.0164614	1
AT3G22275	0.371343	0.501477	0.739308	0.0930937	0.304697	0.55039	-0.18752	1	0.180446	1	-0.353434	0.817974	-0.42008	0.48464
AT3G22840	0.507893	0.170663	0.770937	0.030519	1.27141	0.00028251	-0.529785	0.517311	-0.266741	0.839833	-0.836306	0.188874	-0.0727854	1
AT3G22910	0.797781	0.178508	-0.118307	1	1.10912	0.0260153	0.480458	0.8719	-0.43563	0.830122	-0.427988	0.862936	-0.116652	1
AT3G22930	0.25908	0.634151	0.583473	0.121913	0.785262	0.0131158	-0.270615	0.932918	0.0537779	1	-0.137059	1	0.389123	0.405481
AT3G23000	-0.247748	0.245867	-0.190764	0.451439	-0.109368	0.717559	0.047066	1	0.10405	0.987071	0.241274	0.600321	0.379655	0.0649617
AT3G23210	0.475841	4.97007e-05	0.613734	4.36146e-06	0.32293	0.000898109	-0.125104	0.63834	0.0127888	1	0.0743911	0.887161	-0.0785201	0.694166
AT3G23220	0	1	0	1	-0.0918055	0.379546	0	1	0	1	0.0918055	0.769789	0	1
AT3G23230	0.355686	0.629055	-0.00923654	1	1.07225	0.0129462	0.382264	0.914989	0.0173412	1	0.0795596	1	0.79612	0.13673
AT3G23250	1.27067	0.175689	0.359262	0.940435	4.74171	5.72475e-06	-0.124141	1	-1.03555	0.685724	-0.158107	1	3.31293	0.00100491
AT3G23810	0.0285323	1	0.389823	0.0585805	0.123305	0.664031	-0.382291	0.31544	-0.0210004	1	-0.284931	0.533975	-0.190158	0.530185
AT3G23920	-0.0628711	0.841454	-0.392214	0.00215016	-0.138099	0.236743	0.132349	0.714022	-0.196994	0.561872	0.0609263	1	-0.0143016	1
AT3G24170	0.0988137	0.546235	-0.00807442	1	0.281661	0.00867404	-0.0652476	1	-0.172136	0.661347	-0.086558	0.890145	0.0962892	0.658965
AT3G24190	0.0785473	0.82585	-0.0289414	1	-0.059551	0.900259	-0.0695269	1	-0.177016	0.670488	0.0764396	1	-0.0616587	1
AT3G24420	-0.256386	0.537743	-0.173727	0.776828	-0.513248	0.060508	-0.13063	1	-0.0479711	1	-0.5109	0.415062	-0.767763	0.0164831
AT3G24460	-0.470858	0.118323	-0.453836	0.152206	-0.18164	0.657037	-0.328206	0.68873	-0.311184	0.718831	-0.314066	0.676004	-0.0248478	1
AT3G24518	0.77144	7.28325e-05	0.965708	9.73084e-06	0.516792	0.00137053	-0.0148343	1	0.179433	0.718831	0.0792465	1	-0.175402	0.466966
AT3G24520	0.782314	5.10845e-05	0.981221	6.1435e-06	0.533942	0.000871225	-0.00902728	1	0.18988	0.703862	0.082289	1	-0.166083	0.492582
AT3G24840	-0.164334	0.51024	0.283105	0.168394	0.224492	0.212767	-0.270918	0.557859	0.17652	0.718831	-0.394366	0.261608	-0.00554007	1
AT3G25180	0.158107	0.691237	0	1	0.16066	0.597353	0	1	-0.158107	0.898632	0.106142	1	0.108696	0.977714
AT3G25490	0	1	0.0798561	0.308807	0	1	0	1	0.0798561	0.670488	0	1	0	1
AT3G25560	-0.188135	0.251113	-0.0695869	0.875514	-0.378913	0.00490006	-0.0579014	1	0.0606469	1	0.0913494	0.96757	-0.0994288	0.786847
AT3G25570	-0.37867	0.158561	-0.0619434	1	-0.135762	0.755005	-0.277045	0.719085	0.0396816	1	-0.580639	0.21019	-0.337731	0.285636
AT3G25655	0.114413	1	0.0911724	1	0.0490144	1	-0.0842933	1	-0.107534	1	-0.330071	0.849882	-0.395469	0.532603
AT3G25795	-0.51402	0.502888	0.772269	0.249161	0.753388	0.168377	-0.894671	0.50023	0.391617	0.895045	-0.582992	0.718684	0.684416	0.349404
AT3G25882	0.887205	0.0406803	0.972882	0.0268161	1.55601	0.000308241	-0.148849	1	-0.0631718	1	0.244298	1	0.913105	0.0462746
AT3G26440	-0.586227	3.70241e-05	-0.401193	0.00182578	-0.348266	0.00212205	-0.142186	0.65212	0.0428475	1	-0.0622836	1	0.175678	0.220135
AT3G26830	0.992638	0.481571	0.113459	1	2.65686	0.0071957	-0.343308	1	-1.22249	0.711887	-0.67498	0.968339	0.989243	0.568179
AT3G26840	0.138917	0.902162	-0.356111	0.314825	0.830174	0.00296461	0.140383	1	-0.354646	0.683385	0.0459915	1	0.737249	0.0204505
AT3G26855	0.106142	0.966715	0.0605662	1	0.0535574	1	0.189346	0.967084	0.14377	0.985601	0.100408	1	0.0478226	1
AT3G27025	-0.113362	1	-0.298708	0.781156	-0.411383	0.499811	-0.296949	1	-0.482295	0.730608	0.100584	1	-0.197438	1
AT3G27170	-0.0717401	0.912745	0.0149115	1	-0.0525983	0.988074	-0.120137	0.938874	-0.0334857	1	0.0826451	1	0.101787	0.820226
AT3G27250	-0.15694	1	0.0863224	1	-0.558517	0.208438	-0.215442	1	0.0278204	1	0.393553	0.811322	-0.0080239	1
AT3G27350	-0.0426203	1	0.0761531	0.766769	-0.211894	0.0729526	-0.123214	0.817235	-0.00444007	1	0.0205812	1	-0.148693	0.378925
AT3G27700	-0.486158	0.0254772	0.125066	0.775866	-0.948982	5.11059e-05	-0.452563	0.254692	0.158662	0.863388	-0.0277873	1	-0.490612	0.0328121
AT3G27809	0.0736414	0.440052	0	1	0.0535574	0.579748	0	1	-0.0736414	0.718831	0	1	-0.020084	1
AT3G27810	0.0736414	0.769741	0.100408	0.557671	0.0535574	0.871775	0	1	0.0267663	1	0	1	-0.020084	1
AT3G27880	0.202659	0.375385	0.318228	0.124009	0.458952	0.00861074	-0.0210761	1	0.0944934	1	-0.0699723	1	0.186321	0.519068
AT3G28080	-0.501114	0.145969	-0.0377521	1	-0.174355	0.758546	-0.302699	0.835533	0.160663	1	0.14081	1	0.467569	0.232603
AT3G28210	0.564673	0.278204	-0.223521	0.862031	2.41521	7.17712e-06	0.198965	1	-0.589229	0.670488	-0.560488	0.600321	1.29005	0.00870372
AT3G28220	0.611955	0.0933608	0.574467	0.134314	0.784325	0.0141247	-0.110537	1	-0.148025	1	-0.109418	1	0.0629523	1
AT3G28270	-0.200288	0.797247	-0.0804219	1	0.13663	0.923693	-0.404233	0.681699	-0.284367	0.820818	-0.324162	0.780139	0.0127555	1
AT3G28480	-0.0735838	0.766982	-0.0173746	1	0.143821	0.226164	0.0213322	1	0.0775414	0.931588	-0.0750878	0.978115	0.142317	0.372605
AT3G28990	0	1	-0.0569047	0.68169	0	1	0.0569047	0.990653	0	1	0	1	0	1
AT3G29150	0	1	0.00334733	0.451439	0	1	0	1	0.00334733	0.718831	0	1	0	1
AT3G29360	0.0509999	0.851312	0.140673	0.214679	0.178171	0.0470424	-0.0322537	1	0.0574199	0.964313	-0.141269	0.53921	-0.0140985	1
AT3G29575	0.14865	0.657715	0.0212701	1	-0.198097	0.364728	0.102287	1	-0.0250925	1	-0.234232	0.646881	-0.580978	0.00937358
AT3G29670	0.144247	0.811853	0.0164137	1	-0.215993	0.466986	0.237742	0.843088	0.109909	1	0.237505	0.784427	-0.122735	0.973012
AT3G29772	-0.143455	0.358283	0.00334733	1	0	1	-0.143455	0.730728	0.00334733	1	-0.143455	0.678454	0	1
AT3G30210	0.0133893	1	0.101726	1	-0.296028	0.444371	0.0487577	1	0.137095	1	0.389741	0.648271	0.0803236	1
AT3G31161	0	1	0	1	0	1	0	1	0	1	0	1	0	1
AT3G32020	0	1	0.00334733	1	-0.0918055	0.783556	-0.060252	1	-0.0569047	1	0.0315535	1	-0.060252	1
AT3G33530	0.062298	0.903902	-0.00250648	1	-0.085063	0.654052	0.049978	1	-0.0148264	1	0.159757	0.608622	0.0123958	1
AT3G42810.1	#N/A	#N/A	#N/A	#N/A	#N/A	#N/A	#N/A	#N/A	#N/A	#N/A	#N/A	#N/A	#N/A	#N/A
AT3G43250	0.0774563	0.843715	-0.0569047	0.96757	0.153965	0.305585	-0.0262987	1	-0.16066	0.718831	-0.0832034	1	-0.00669467	1
AT3G43955.1	#N/A	#N/A	#N/A	#N/A	#N/A	#N/A	#N/A	#N/A	#N/A	#N/A	#N/A	#N/A	#N/A	#N/A
AT3G44350	0.197294	0.830493	0.153809	0.936139	0.508305	0.143758	-0.134761	1	-0.178246	1	-0.3879	0.698605	-0.0768896	1
AT3G44450	1.11001	0.00148586	1.26215	0.000615374	0.852981	0.00552174	-0.27126	0.912175	-0.11912	1	-0.079591	1	-0.336621	0.489982
AT3G44735	0.517272	0.0675808	0.678157	0.0176362	0.245594	0.417339	-0.117947	1	0.0429375	1	-0.0193903	1	-0.291068	0.457079
AT3G44830	-0.159252	0.921161	0.0497623	1	0.0843295	1	-0.230026	1	-0.0210117	1	-0.00906698	1	0.234515	0.810016
AT3G44860	-0.0904983	1	-0.708546	0.124833	0.438236	0.312066	0.087916	1	-0.530131	0.670488	-0.147044	1	0.38169	0.58855
AT3G45060	-0.403104	0.598976	-0.565901	0.380333	-0.292258	0.726476	0.253043	1	0.0902457	1	-0.17804	1	-0.0671939	1
AT3G45253	0	1	0	1	0	1	0	1	0	1	0	1	0	1
AT3G45960	1.45497	1.1225e-05	1.18039	0.000143593	1.64543	1.42538e-06	-0.0500751	1	-0.32466	0.670488	0.129069	1	0.319523	0.345726
AT3G46060	-0.192481	0.0578195	-0.112668	0.355106	-0.110315	0.262033	-0.030281	1	0.0495318	1	-0.114323	0.634239	-0.0321578	1
AT3G46230	0.187789	0.985766	-1.01719	0.0429739	0.408821	0.456884	0.399335	0.904841	-0.805639	0.557897	-0.290329	0.989544	-0.0692976	1
AT3G46613	0	1	-0.106142	0.673425	0	1	0.106142	0.985688	0	1	0	1	0	1
AT3G47080	0.445239	0.000131353	0.388931	0.000649748	0.361772	0.000443085	-0.0795984	0.936931	-0.135906	0.670488	0.0630985	0.979827	-0.0203686	1
AT3G47420	0.267423	0.198338	0.237574	0.306871	-0.0100442	1	-0.0257205	1	-0.0555688	1	0.0735425	1	-0.203924	0.443586
AT3G47440	-0.572711	0.206506	-0.0835757	1	-0.264031	0.650238	-0.32822	0.922861	0.160915	1	-0.433499	0.701546	-0.124819	1
AT3G47500	0.41558	0.01011	0.426379	0.00977037	-0.240859	0.101892	-0.0474735	1	-0.0366744	1	0.0915341	1	-0.564905	0.00168861
AT3G47640	-0.424181	0.107546	-0.269055	0.40491	0.350327	0.141792	-0.142672	1	0.0124534	1	-0.161193	0.961548	0.613315	0.0230189
AT3G47660	0.327012	0.818015	0.50665	0.528501	0.943605	0.085165	-0.197702	1	-0.0180649	1	-0.421721	0.910484	0.194872	1
AT3G48240	-0.412242	0.618665	-0.514742	0.451439	-1.44979	0.00405611	0.314766	1	0.212267	1	0.283875	1	-0.753673	0.259544
AT3G48460	-0.422956	0.0384314	-0.408622	0.0508797	-0.453	0.0132817	-0.158538	0.926144	-0.144204	0.875676	-0.00552603	1	-0.03557	1
AT3G48510	0.136948	1	0.212824	0.898074	0.559909	0.214192	0.0305611	1	0.106437	1	-0.293541	0.967283	0.12942	1
AT3G48520	-0.899567	0.0617271	-0.385128	0.554979	-0.320569	0.605349	-0.486419	0.76556	0.0280201	1	-0.208129	1	0.370869	0.691629
AT3G48580	-0.414588	0.615993	0.188875	1	-1.0438	0.0340602	-0.346261	1	0.257201	1	0.191447	1	-0.43776	0.676653
AT3G48630	-0.060252	0.871147	0	1	0.907497	1.75733e-07	-0.060252	1	0	1	0.0401556	1	1.00791	5.20471e-07
AT3G48640	0.505536	0.115542	-0.197948	0.716834	1.42128	3.07091e-05	0.0282068	1	-0.675277	0.320085	-0.270149	0.804258	0.645592	0.0503088
AT3G48650	0.29119	0.288385	-0.211805	0.509568	1.9566	7.52428e-08	0.106142	1	-0.396852	0.565596	-0.192213	0.856147	1.4732	1.64894e-05
AT3G48690	-0.166869	0.224562	-0.255704	0.0468267	-0.00127873	1	0.0396642	1	-0.0491701	1	-0.00259055	1	0.163	0.301274
AT3G48700	0.387776	0.163316	0.562256	0.0363064	0.811974	0.00118519	0.0492168	1	0.223697	0.782828	0.429028	0.435191	0.853226	0.00313038
AT3G48980	0.257749	0.54195	0.453535	0.183979	0.0187552	1	-0.0602172	1	0.135569	1	0.0665014	1	-0.172492	0.88955
AT3G49220	0.539745	0.00190366	0.55405	0.00192511	0.274754	0.0721673	0.0129768	1	0.0272822	1	0.147773	0.800614	-0.117218	0.768656
AT3G49230	0.060252	1	0	1	-0.183985	0.272485	0	1	-0.060252	1	0.183985	0.674796	-0.060252	1
AT3G49270	0	1	0	1	0	1	0	1	0	1	0	1	0	1
AT3G49970	-0.515245	0.502515	-0.0769274	1	-0.177207	1	-0.377874	1	0.0604435	1	-0.388095	0.932564	-0.0500567	1
AT3G49980	0.0248836	1	-0.00812216	1	-0.15039	0.843931	0.0519641	1	0.0189583	1	0.147523	1	-0.027751	1
AT3G50170	0.26775	0.55677	0.0548315	1	0.214217	0.621475	0.0258064	1	-0.187112	0.964462	-0.0832034	1	-0.136736	1
AT3G50450	-0.0267663	1	0.195439	0.644394	-0.211521	0.512243	0.0918055	1	0.314011	0.701791	0.171365	0.965908	-0.0133893	1
AT3G50500	-0.105307	0.569054	-0.0834406	0.713606	-0.00673811	1	0.00468793	1	0.0265546	1	-0.00255783	1	0.0960114	0.733856
AT3G50560	-0.210843	0.752955	-0.522222	0.172562	-0.846724	0.00724504	0.0298883	1	-0.28149	0.812963	0.0591761	1	-0.576705	0.136178
AT3G50610	0.347705	0.770293	0.39743	0.679226	0.279475	0.820899	-0.00219602	1	0.0475294	1	0.502117	0.813541	0.433888	0.733856
AT3G50910	0.271779	0.04661	0.166719	0.308588	0.712201	7.33107e-06	-0.0549363	1	-0.159996	0.681933	-0.0973872	0.898443	0.343035	0.0167124
AT3G50970	0.558233	0.0139858	0.568474	0.0143161	0.242892	0.278622	-0.149892	0.999031	-0.139651	0.937151	-0.191525	0.817974	-0.506866	0.0342851
AT3G51238	0.218302	0.521215	0.590788	0.0219351	0.765827	0.00136933	-0.487203	0.313379	-0.114718	1	-0.533368	0.261608	0.0141563	1
AT3G51240	0.218491	0.523223	0.591774	0.0221308	0.771389	0.00133205	-0.490167	0.312525	-0.116883	1	-0.537855	0.25993	0.0150431	1
AT3G51750	-0.194175	0.466429	-0.134387	0.710217	-0.463436	0.0134746	-0.131177	1	-0.0713887	1	0.00364587	1	-0.265616	0.31878
AT3G51760	0.102567	0.981189	0.0372556	1	-0.400775	0.099024	0.0165566	1	-0.0487545	1	0.17985	0.926769	-0.323492	0.345469
AT3G51895	0.433471	0.0247697	0.0473013	1	-0.161358	0.45458	0.2049	0.744042	-0.181269	0.718831	0.0440667	1	-0.550762	0.00792102
AT3G51920	0.54465	0.000709749	0.480047	0.00267915	0.743311	1.53013e-05	-0.0359494	1	-0.100552	0.906706	0.114592	0.87109	0.313253	0.0523124
AT3G51960	-0.150325	0.914845	0.214783	0.712175	-0.369745	0.257984	0.020425	1	0.385533	0.696218	0.106589	1	-0.11283	1
AT3G52350	0.0736414	0.973893	0.0229514	1	0.060252	0.999394	0.0569047	1	0.00621471	1	0	1	-0.0133893	1
AT3G52470	-0.163966	0.511368	0.08505	0.893805	0.206386	0.258067	-0.113318	1	0.135698	0.86422	-0.223698	0.600321	0.146654	0.685956
AT3G52620	-0.060252	0.642814	0.0832034	0.442135	0	1	-0.060252	0.957921	0.0832034	0.718831	-0.060252	0.892801	0	1
AT3G52740	0.707613	0.00037459	0.745005	0.000313518	0.492489	0.00379056	-0.148977	0.912156	-0.111584	0.945195	-0.114281	0.969621	-0.329405	0.102672
AT3G52990	0.0371151	0.979253	0.099114	0.413925	0.189316	0.0266152	-0.112263	0.648418	-0.050264	0.997448	-0.088267	0.769789	0.0639335	0.791839
AT3G53230	-0.342785	0.0246066	-0.656762	0.000172026	0.261181	0.0574343	0.0500316	1	-0.263946	0.519276	-0.175088	0.629706	0.428878	0.00862889
AT3G53260	0.532036	5.14212e-05	0.498369	0.000140125	0.708634	1.12488e-06	-0.118183	0.751556	-0.15185	0.670488	-0.101955	0.788719	0.074643	0.802892
AT3G53270	0.104739	0.714946	0.0714527	0.907311	-0.0568328	0.964287	0.00515475	1	-0.0281318	1	-0.00414322	1	-0.165715	0.470214
AT3G53620	-0.0231818	1	0.0603242	0.989448	-0.0628697	0.938459	-0.0983788	1	-0.0148728	1	-0.185589	0.658001	-0.225277	0.28123
AT3G53980	0.0965597	0.990133	0.0683632	1	-0.231865	0.39232	0.0837026	1	0.055506	1	-0.117594	1	-0.446019	0.111789
AT3G53990	0.204668	0.104894	0.0321626	1	0.285726	0.009734	0.051562	1	-0.120944	0.718831	-0.123209	0.719703	-0.0421514	1
AT3G54230	0.0194966	1	-0.00939055	1	0.0320741	1	0.0129757	1	-0.0159115	1	0.0933623	0.850368	0.10594	0.578018
AT3G54300	-0.230542	0.0315944	-0.11549	0.386508	-0.20045	0.0367605	-0.0490671	1	0.0659851	0.937167	0.035246	1	0.0653377	0.847411
AT3G54400	0.319187	0.222293	0.389232	0.13061	0.34123	0.123129	0.0757052	1	0.14575	0.941452	-0.26145	0.663885	-0.239407	0.489097
AT3G54410	-0.362628	0.341476	0.0880804	1	0.50919	0.0910631	-0.158727	1	0.291982	0.756563	-0.256486	0.85848	0.615333	0.0845429
AT3G54420	0.256078	0.412269	0.140384	0.801683	1.01706	0.000127077	-0.253944	0.790376	-0.369639	0.664331	-0.210088	0.834358	0.550892	0.0425471
AT3G54700	-0.0487577	1	0.0262987	1	0	1	0.0310983	1	0.106155	0.953391	-0.10901	0.976414	-0.060252	1
AT3G54990	0.309336	0.0421098	0.60942	0.000321573	0.813749	5.8064e-06	-0.275188	0.36157	0.0248958	1	-0.247087	0.435191	0.257326	0.125483
AT3G55110	-0.25022	0.148668	0.210373	0.281883	-0.0162601	1	-0.312222	0.33123	0.14837	0.746873	-0.202951	0.600321	0.0310091	1
AT3G55120	0.25003	0.382242	0.432193	0.0865574	0.400211	0.0654138	-0.341379	0.579249	-0.159216	0.906372	-0.289342	0.600321	-0.139161	0.874157
AT3G55500	0.281643	0.619612	0.716086	0.0657836	-0.418816	0.251881	-0.227955	1	0.206489	0.98269	0.191443	1	-0.509015	0.269521
AT3G55580	0.251895	0.688139	0.0685613	1	-0.588615	0.0830913	0.599213	0.465241	0.41588	0.71722	0.608985	0.435191	-0.231525	0.839867
AT3G55590	0	1	0	1	0	1	0	1	0	1	0	1	0	1
AT3G55610	0.218091	0.208911	0.0642201	0.947005	-0.0699581	0.863997	0.0759642	1	-0.0779066	1	0.210361	0.585186	-0.077688	0.958588
AT3G55640	0.415756	0.00244092	0.191766	0.202756	-0.0588718	0.860906	0.12565	0.823896	-0.0983404	0.860201	0.130989	0.742369	-0.343639	0.0152963
AT3G55760	-0.0416973	1	0.210774	0.40489	-0.108495	0.746337	-0.179336	0.850194	0.0731356	1	-0.0294377	1	-0.0962358	0.962418
AT3G55930	0.0512582	1	-0.189346	0.515887	-0.106142	0.815503	-0.0200716	1	-0.260676	0.683212	-0.103275	1	-0.260676	0.352844
AT3G55940	-0.183079	0.760186	-0.197133	0.708029	-0.323998	0.284754	0.237733	0.926044	0.223679	0.860874	0.0195666	1	-0.121353	1
AT3G55970	1.07889	0.0958305	-0.238028	0.970624	0.173663	1	0.712246	0.688253	-0.604672	0.718831	0.643992	0.710309	-0.261234	1
AT3G56260	-0.56658	0.0736996	-0.140602	0.897933	-0.30107	0.3503	-0.293668	0.820746	0.13231	1	-0.151832	1	0.113678	1
AT3G56275	-0.367331	0.461596	-0.132469	1	-0.338269	0.431162	-0.344618	0.862189	-0.109756	1	-0.331765	0.817974	-0.302703	0.698657
AT3G56290	0.125522	0.592003	0.0634959	0.952122	-0.00580734	1	-0.0819813	1	-0.144007	0.74798	-0.0796036	1	-0.210932	0.291925
AT3G56600	0.0879782	1	-0.0865378	1	-0.171365	0.620272	0.157792	1	-0.0167243	1	0.185702	0.899345	-0.0736414	1
AT3G56770	0.406885	0.286946	0.0611417	1	0.603673	0.0487938	0.165973	1	-0.17977	0.997677	-0.300731	0.797743	-0.103943	1
AT3G57010	-0.0746165	0.992692	0.154167	0.58535	-0.271429	0.143044	-0.0560041	1	0.17278	0.768207	-0.305927	0.474007	-0.50274	0.0165421
AT3G57020	-0.0576349	0.95268	0.016549	1	-0.249953	0.0454679	0.0198085	1	0.0939924	0.896124	0.0204216	1	-0.171896	0.343459
AT3G57460	0.220823	0.641967	-0.120698	0.95031	0.53639	0.0490045	0.0400599	1	-0.301461	0.718831	-0.163841	1	0.151725	0.945344
AT3G57645	0.135874	0.956448	-0.328292	0.451439	-0.0219823	1	0.101787	1	-0.362379	0.718831	-0.143053	1	-0.300909	0.567953
AT3G57760	0.533704	0.217799	-0.359994	0.476724	0.47988	0.21169	0.27939	0.972678	-0.614309	0.617019	-0.110478	1	-0.164302	1
AT3G57940	0.237929	0.260504	-0.0592519	1	0.172081	0.390066	0.416687	0.212066	0.119507	0.925836	0.144071	0.866474	0.0782232	1
AT3G58030	0.228838	0.0141322	0.195759	0.0396038	0.196017	0.018767	0.0982968	0.74779	0.0652174	0.882312	0.0318004	1	-0.00102049	1
AT3G58070	0.341849	0.431236	0.491808	0.216542	0.21118	0.680419	-0.304785	0.867759	-0.154827	1	-0.0613894	1	-0.192059	0.901714
AT3G58780	0.199845	0.932574	0.137058	1	0.10007	1	0.0226277	1	-0.0401589	1	-0.0209393	1	-0.120714	1
AT3G59090	-0.144285	0.466016	-0.267234	0.104108	-0.0490255	1	0.138269	0.852242	0.0153204	1	0.161673	0.697667	0.256932	0.137166
AT3G59210	0.0482446	1	-0.216491	0.319705	-0.0637663	0.970449	-0.0215968	1	-0.286332	0.613901	-0.0154585	1	-0.127469	0.77203
AT3G59220	-0.216552	0.543953	0.0224495	1	-0.667568	0.00486029	-0.0500331	1	0.188968	0.863103	-0.0441017	1	-0.495118	0.0756661
AT3G59880	0.637624	0.0531339	0.569688	0.099606	0.843356	0.00484688	-0.0221942	1	-0.0901303	1	0.321899	0.737333	0.52763	0.15077
AT3G60000	0	1	0.163841	0.48823	2.22045e-16	1	-0.060252	1	0.103589	0.971663	-0.060252	1	-0.060252	1
AT3G60010	0.179784	0.571137	0.193007	0.507911	0.153965	0.589341	0.0569047	1	0.0701283	1	0	1	-0.0258188	1
AT3G60090	0.353611	0.508107	0.230246	0.776013	-0.174649	0.865841	-0.137721	1	-0.261085	0.914815	0.145003	1	-0.383257	0.526572
AT3G60470	0.136736	0.823951	-0.157627	0.734241	0.103881	0.897037	0.0175184	1	-0.276844	0.718831	-0.0516499	1	-0.0845045	1
AT3G60520	0.765841	6.46784e-05	0.372585	0.0288781	0.186539	0.252209	-0.0901983	1	-0.483455	0.136164	-0.123412	0.885398	-0.702714	0.000415723
AT3G60730	-0.117101	1	0.0112484	1	0.281585	0.652685	-0.0637896	1	0.0645595	1	-0.409814	0.77819	-0.0111282	1
AT3G60890	-0.129674	1	0.0451721	1	-0.401617	0.263025	-0.0826934	1	0.0921532	1	0.15155	1	-0.120393	1
AT3G60930	2.13083	1.54943e-06	1.79041	1.51952e-05	1.61815	1.46971e-05	0.185692	1	-0.154731	1	0.353088	0.679845	-0.159588	0.958596
AT3G60930.1	#N/A	#N/A	#N/A	#N/A	#N/A	#N/A	#N/A	#N/A	#N/A	#N/A	#N/A	#N/A	#N/A	#N/A
AT3G60930.2	#N/A	#N/A	#N/A	#N/A	#N/A	#N/A	#N/A	#N/A	#N/A	#N/A	#N/A	#N/A	#N/A	#N/A
AT3G60940	0.140031	0.83432	-0.10901	0.938156	0.0828171	1	-0.126693	1	-0.375734	0.670488	-0.134922	1	-0.192136	0.746846
AT3G61120	-0.0774687	1	0.0925997	0.972427	-0.0623553	1	-0.126706	1	0.043362	1	0.0938964	1	0.10901	0.994456
AT3G61190	1.62445	0.00141549	0.902842	0.0770033	2.96558	1.58674e-06	0.0176127	1	-0.704	0.664331	0.0377998	1	1.37893	0.00847817
AT3G61230	-0.289168	0.691237	0.154147	0.989448	0.0790682	1	-0.488796	0.682691	-0.0454808	1	-0.138007	1	0.230229	0.91389
AT3G61240	-0.0241635	1	0.00602558	1	0.0635841	0.816106	-0.0443129	1	-0.0141238	1	-0.106046	0.845854	-0.0182987	1
AT3G61490	-0.16575	0.653297	-0.00812769	1	-0.280876	0.210091	-0.0129673	1	0.144655	0.933243	-0.0543711	1	-0.169497	0.73958
AT3G61710	-0.160552	0.514689	-0.0680348	0.976729	-0.377111	0.0220315	0.0148412	1	0.107358	0.959668	0.253088	0.554254	0.036529	1
AT3G61890	-0.704557	0.0192406	-0.590277	0.0573371	-0.668383	0.0134843	0.101749	1	0.216029	0.868975	-0.000206191	1	0.0359683	1
AT3G62020	-0.157446	0.574642	0.0107041	1	-0.304721	0.0885489	-0.0484607	1	0.11969	0.940662	-0.208866	0.685649	-0.35614	0.0953089
AT3G62260	0.238706	0.0945668	0.0426989	1	0.308526	0.013635	0.0552043	1	-0.140803	0.718831	-0.0913889	0.943074	-0.021569	1
AT3G62290	-0.0385887	1	-0.306406	0.0406212	-0.19648	0.151717	0.2764	0.331329	0.00858286	1	0.089113	0.976414	-0.0687785	0.970423
AT3G62320	-0.060252	1	0.0262987	1	0.0707616	0.970878	-0.00334733	1	0.0832034	1	0.131961	0.952106	0.262975	0.311619
AT3G62610	0.872377	0.0642546	0.454496	0.451439	0.384179	0.463667	-0.0738303	1	-0.491711	0.718831	0.220357	1	-0.267841	0.876738
AT3G62990	-0.278703	0.569223	0.0408243	1	-0.732002	0.0179327	-0.385214	0.698396	-0.0656866	1	-0.556822	0.441905	-1.01012	0.00657751
AT3G63060	0.608691	0.107459	0.293567	0.563737	-0.0997902	1	0.366704	0.783593	0.0515798	1	-0.197287	1	-0.905768	0.0192441
AT4G00050	0.0781487	1	0.191781	0.498665	0.0459251	1	-0.0730545	1	0.0405782	1	0.0116774	1	-0.0205462	1
AT4G00232	0	1	0.00334733	0.451439	0	1	0	1	0.00334733	0.718831	0	1	0	1
AT4G00360	-0.13046	0.711662	0.282317	0.214027	-0.168354	0.449729	-0.241905	0.63834	0.170872	0.780835	0.207607	0.700572	0.169713	0.626282
AT4G00500	0.205674	0.123532	0.200841	0.151792	0.12344	0.354693	-0.144319	0.694459	-0.149152	0.695191	0.0127562	1	-0.0694782	0.908228
AT4G00651	-0.25053	0.740141	0.235077	0.767943	0.100408	1	-0.477946	0.641965	0.00766102	1	-0.32997	0.834574	0.020968	1
AT4G00730	0.0791108	0.539027	0.0683186	0.627797	0.0242467	1	0.0473701	1	0.036578	1	0.164962	0.38829	0.110098	0.354572
AT4G01060	-0.363078	0.380614	0.0759925	1	-0.728674	0.0194926	-0.374975	0.729983	0.0640952	1	-0.13759	1	-0.503186	0.221748
AT4G01080	-0.584316	0.076562	0.250144	0.589595	0.62274	0.0321165	-0.708178	0.218197	0.126281	1	-0.659886	0.284155	0.54717	0.128715
AT4G01540	0.585809	0.0197246	0.421329	0.116343	1.48338	2.05636e-06	-0.0135842	1	-0.178064	0.875407	-0.138001	1	0.759566	0.005259
AT4G01550	0.173628	0.611568	0.18815	0.542899	0.183545	0.483545	-0.0630357	1	-0.0485131	1	0.0650273	1	0.0749445	1
AT4G01870	1.73525	0.000588714	0.112712	1	1.00307	0.0182159	0.8419	0.378607	-0.780635	0.557897	-0.0035812	1	-0.735756	0.174338
AT4G01915	-0.231633	0.582494	-0.222104	0.598939	-0.321939	0.260011	-0.219531	0.940597	-0.210003	0.868689	0.082824	1	-0.00748201	1
AT4G01985	-0.137722	1	-0.0207254	1	-0.0784038	1	-0.140775	1	-0.0237784	1	-0.256533	0.971648	-0.197214	0.96873
AT4G02160	0.204881	0.528801	0.0254593	1	-0.106142	0.856943	0.143649	1	-0.0357725	1	0.0458904	1	-0.265133	0.404207
AT4G02420	0.091192	0.992692	0.342577	0.212808	0.0231834	1	-0.114599	1	0.136785	0.971677	0.313859	0.599672	0.24585	0.478375
AT4G02890	-0.0584012	0.842247	-0.0440845	0.955925	0.00910271	1	0.0194064	1	0.0337231	1	-0.0129875	1	0.0545164	0.958896
AT4G02920	-0.174306	0.197549	-0.235958	0.0709697	-0.414473	0.000680569	0.0100853	1	-0.0515668	1	0.107763	0.810557	-0.132405	0.445816
AT4G03200	-0.0681073	0.676987	-0.0694109	0.656331	-0.152761	0.0915295	-0.125108	0.63834	-0.126411	0.670488	0.0524873	1	-0.0321663	1
AT4G03400	2.07827	1.27984e-07	1.38151	1.6889e-05	1.81378	2.87217e-07	0.243928	0.811797	-0.452835	0.506857	-0.354968	0.553803	-0.619464	0.0220384
AT4G03445	0.0120955	1	-0.611938	0.228934	0.0539385	1	0.258228	1	-0.365806	0.803519	-0.0265211	1	0.0153219	1
AT4G03450	0.178115	0.943541	-0.0962661	1	0.39751	0.368627	0.14871	1	-0.125671	1	0.0918055	1	0.311201	0.735066
AT4G03520	-0.0101013	1	0.00680041	1	-0.00337103	1	-0.0895693	0.694492	-0.0726677	0.737345	0.0859609	0.678454	0.0926912	0.364806
AT4G04020	-0.195472	0.349393	-0.41892	0.0221876	-0.285028	0.0808325	-0.0906831	1	-0.314131	0.515425	-0.0316966	1	-0.121252	0.787475
AT4G04077	-0.100408	0.812307	-0.252659	0.227029	0	1	0.155599	0.881418	0.00334733	1	-0.100408	1	0	1
AT4G04190	0.226825	0.83763	0.349401	0.55822	0.410016	0.364748	0.106884	1	0.22946	0.995911	-0.0300802	1	0.153111	1
AT4G04540	0.204881	0.413557	0.00334733	1	0.362081	0.0496294	0	1	-0.201534	0.718831	0	1	0.1572	0.704342
AT4G04830	-0.586256	0.00221388	-0.524988	0.00649523	-0.0894849	0.815181	-0.0848448	1	-0.023577	1	-0.481793	0.146542	0.0149783	1
AT4G04850	0.0391868	1	-0.0196205	1	-0.251996	0.0932386	-0.0835011	1	-0.142308	0.769739	0.0176988	1	-0.273484	0.135083
AT4G05018	-0.00698683	1	0.436399	0.285006	0.107263	1	-0.0949651	1	0.348421	0.718831	0.137511	1	0.251761	0.738574
AT4G05020	0.296546	0.2293	0.170322	0.600097	0.901267	0.000114697	-0.1926	0.874869	-0.318824	0.670488	-0.223549	0.728235	0.381172	0.12564
AT4G05050	0.132159	0.186866	0.139054	0.178236	0.283618	0.00135967	0.0255166	1	0.0324113	1	-0.0981029	0.691999	0.0533558	0.880412
AT4G05100	-0.99231	0.00734309	-0.523499	0.204351	-1.40234	0.000177324	-0.223534	1	0.245278	0.900091	-0.228156	0.966878	-0.638181	0.11329
AT4G05110	-0.331814	0.443658	0.267776	0.587446	-0.469666	0.146763	-0.414907	0.63834	0.184684	0.992411	-0.191154	1	-0.329006	0.532055
AT4G05320	0.367993	0.0310042	0.172518	0.435735	0.57414	0.000569529	0.270781	0.475768	0.0753067	1	0.0417198	1	0.247867	0.216942
AT4G05370	#N/A	#N/A	#N/A	#N/A	#N/A	#N/A	#N/A	#N/A	#N/A	#N/A	#N/A	#N/A	#N/A	#N/A
AT4G06535	0	1	-0.0569047	0.829755	0.0535574	0.806158	0.0569047	1	0	1	0	1	0.0535574	0.957171
AT4G06724.1	#N/A	#N/A	#N/A	#N/A	#N/A	#N/A	#N/A	#N/A	#N/A	#N/A	#N/A	#N/A	#N/A	#N/A
AT4G06746	0.565655	0.284188	-0.262031	0.784836	1.23039	0.00393265	0.346157	0.94533	-0.481529	0.718831	-0.215002	1	0.449734	0.516316
AT4G08145	0.16066	0.384773	0.0865507	0.790388	0.060252	0.919427	0	1	-0.0741089	1	0.106142	0.922431	0.00573475	1
AT4G08570	-0.780281	0.0224256	0.21383	0.728936	-0.61302	0.0459034	-0.869811	0.157199	0.124299	1	-0.304372	0.793614	-0.137111	1
AT4G08870	-0.24273	0.0474403	-0.100513	0.541408	0.0737568	0.676729	-0.102817	0.884205	0.0394002	1	0.0152152	1	0.331702	0.0104987
AT4G09750	-0.189062	0.195886	-0.197269	0.193837	0.217188	0.0783049	-0.0968808	0.968349	-0.105088	0.836277	-0.215898	0.452084	0.190352	0.243846
AT4G09820	-0.529138	0.519593	0.361076	0.761288	1.01565	0.065677	-0.797957	0.63834	0.0922573	1	-0.296329	1	1.24846	0.0544823
AT4G09840	-0.443024	0.203162	0.305884	0.451439	-0.251106	0.504043	-0.376654	0.653668	0.372253	0.696218	0.083097	1	0.275016	0.61968
AT4G09970	0.170155	0.852902	0.616817	0.0770481	0.385584	0.230553	-0.373568	0.698396	0.0730929	1	-0.228954	0.922495	-0.0135249	1
AT4G10040	-0.103337	0.685078	-0.291797	0.0647433	-0.200803	0.161326	-0.0643907	1	-0.25285	0.548313	-0.255845	0.415062	-0.35331	0.0280764
AT4G10250	-0.0867744	1	0.0469403	1	-0.389741	0.454624	-0.140722	1	-0.00700722	1	-0.26648	1	-0.569447	0.345469
AT4G10290	0	1	0	1	0	1	0	1	0	1	0	1	0	1
AT4G10410	0	1	-0.0535574	0.357288	0	1	0.0569047	0.63834	0.00334733	1	0	1	0	1
AT4G10550	-0.239214	0.632024	-0.115018	0.992344	-0.186104	0.711368	0.0275528	1	0.151749	1	-0.0894916	1	-0.0363808	1
AT4G10860	-0.203997	0.612664	0.0832034	1	-0.111113	0.891223	-0.181045	0.990653	0.106155	1	-0.0928838	1	-1.11022e-16	1
AT4G10960	-0.0203998	1	-0.171742	0.636896	0.283694	0.213028	-0.180366	0.938874	-0.331709	0.670488	-0.21434	0.788848	0.089754	1
AT4G11100	-0.112218	0.825231	0.0615439	1	-0.311907	0.104842	-0.119291	1	0.0544703	1	0.0322772	1	-0.167412	0.673639
AT4G11200	-0.123105	1	-0.231091	0.768156	-0.57709	0.114488	0.0188596	1	-0.0891264	1	0.175329	1	-0.278656	0.763859
AT4G11350	0.460352	0.211518	0.243731	0.637423	0.818638	0.00779342	0.142214	1	-0.0744071	1	-0.297515	0.800235	0.0607706	1
AT4G11890	0.109581	1	-0.732078	0.337416	2.91828	3.07361e-05	0.646743	0.771432	-0.194916	1	-0.646749	0.714612	2.16195	0.00223548
AT4G12000	0.00127927	1	0.0154894	1	-0.242798	0.246594	0.104061	1	0.118271	0.983531	0.181994	0.817974	-0.0620832	1
AT4G12005	-0.176893	1	0.0177518	1	-0.19677	0.921744	0.377655	0.947366	0.5723	0.711887	0.797841	0.462429	0.777963	0.184217
AT4G12432	#N/A	#N/A	#N/A	#N/A	#N/A	#N/A	#N/A	#N/A	#N/A	#N/A	#N/A	#N/A	#N/A	#N/A
AT4G12940	-0.0638254	1	0.304153	0.580679	0.0662251	1	-0.158107	1	0.209872	0.98836	-0.0720357	1	0.0580147	1
AT4G13100	-0.227848	0.120188	-0.033569	1	-0.1869	0.159875	-0.125039	0.857365	0.0692405	1	-0.0622441	1	-0.0212961	1
AT4G13564	-0.0357074	1	0.059566	1	0.108389	0.862229	-0.01159	1	0.0836834	1	-0.109349	1	0.0347475	1
AT4G13572	-0.160001	0.906839	0.0169954	1	-1.00633	0.00212612	-0.00550837	1	0.171488	1	0.401326	0.632638	-0.445002	0.321357
AT4G13710	-0.652632	0.00954452	-0.296139	0.312387	-0.315651	0.1849	-0.239945	0.807966	0.116548	1	-0.548875	0.232663	-0.211893	0.625438
AT4G13730	0.0430296	1	-0.0716947	0.847989	-0.315474	0.0142093	0.167698	0.652895	0.0529737	1	0.292354	0.284155	-0.0661492	0.977714
AT4G13900	0.268611	0.341827	-0.244233	0.446561	0.0578651	1	0.230661	0.818291	-0.282183	0.696218	0.203415	0.82614	-0.00733089	1
AT4G14030	-0.195023	0.115953	-0.251078	0.0405608	-0.0162632	1	0.123626	0.760982	0.0675717	0.971663	-0.0174762	1	0.161284	0.275601
AT4G14368	0.583633	0.262804	0.251112	0.808502	3.19322	4.02294e-07	-0.12462	1	-0.457141	0.718831	-0.0770516	1	2.53254	3.92245e-05
AT4G14530	-0.233	0.417757	-0.173283	0.619162	0.258514	0.260695	-0.0860035	1	-0.0262863	1	-0.339142	0.529097	0.152372	0.812285
AT4G14690	1.74584	4.40344e-05	1.33756	0.000793378	2.24901	1.37946e-06	-0.0414278	1	-0.449713	0.670488	-0.803743	0.232663	-0.300575	0.651306
AT4G14710	-0.189729	0.10631	-0.22523	0.055212	-0.168534	0.107417	-0.0167303	1	-0.0522313	1	-0.0123086	1	0.0088863	1
AT4G14713	-0.00402476	1	-0.373472	0.108067	-0.110582	0.786924	-0.0140084	1	-0.383456	0.512529	-0.0195633	1	-0.126121	0.875254
AT4G14805	0	1	0.106155	0.501368	0	1	0.0569047	1	0.163059	0.670488	0	1	0	1
AT4G15030	-0.2234	0.486509	-0.0881017	0.989448	0.0562902	1	-0.0964972	1	0.0388013	1	-0.119131	1	0.16056	0.810251
AT4G15130	-0.0214706	1	0.146972	0.514991	0.207765	0.210194	-0.230592	0.623288	-0.0621489	1	-0.120274	0.910123	0.108962	0.824851
AT4G15248	0.158367	0.827687	0.313689	0.402901	-0.0113332	1	-0.00741723	1	0.147904	1	0.0197743	1	-0.149926	0.942019
AT4G15393	-0.218176	0.77389	-0.0556475	1	0.183281	0.799577	0.131006	1	0.293535	0.824979	-0.0422063	1	0.359251	0.518034
AT4G15430	0.432533	0.0171188	0.538346	0.00427589	0.177368	0.339968	-0.0700766	1	0.0357357	1	0.21308	0.608738	-0.042086	1
AT4G15440	0.0465136	1	0.23197	0.725766	0.0563279	1	-0.274417	0.946545	-0.0889614	1	-0.262363	0.903205	-0.252548	0.778759
AT4G15480	0.366865	0.399724	0.752303	0.0416848	0.449023	0.193975	-0.557824	0.500442	-0.172387	1	-0.648709	0.376808	-0.566551	0.168221
AT4G15490	0.984059	2.19916e-06	0.291267	0.074835	0.469145	0.00153344	0.290588	0.344809	-0.402204	0.216133	-0.113213	0.89587	-0.628127	0.000615252
AT4G15530	-0.0601818	1	-0.144207	0.571611	0.0703249	0.922297	-0.164754	0.843812	-0.248779	0.670488	0.0542057	1	0.184712	0.478062
AT4G16140	0.20124	0.421488	0.467716	0.024117	-0.00272218	1	-0.232384	0.679685	0.0340921	1	-0.144444	0.90523	-0.348406	0.122369
AT4G16160	0.234815	1	0.00925816	1	-0.0250355	1	0.243131	1	0.0175737	1	-0.160839	1	-0.42069	0.86874
AT4G16550	0	1	0	1	0	1	0	1	0	1	0	1	0	1
AT4G16590	-1.15451	0.238181	1.07692	0.308807	1.34417	0.0975052	-2.146	0.178997	0.0854294	1	-1.64211	0.356094	0.856573	0.518109
AT4G16760	0.0661885	0.795814	-0.224712	0.0641856	0.0686096	0.69916	0.125639	0.734724	-0.165261	0.670488	0.034271	1	0.0366921	1
AT4G16820	-0.0840102	1	0.442547	0.421048	0.436653	0.313563	-0.467041	0.720225	0.0595163	1	-0.0712938	1	0.44937	0.45338
AT4G17090	1.33257	4.97007e-05	1.36614	5.33774e-05	1.40371	1.33695e-05	-0.0973007	1	-0.0637282	1	0.104277	1	0.175415	0.840071
AT4G17098	0.034617	1	0.19186	0.10095	-0.0525536	0.819541	-0.0971519	0.860314	0.0600907	0.985214	-0.0476835	1	-0.134854	0.345469
AT4G17140	0.147741	0.620421	-0.0150482	1	0.0234529	1	0.136449	0.98028	-0.0263397	1	0.232427	0.606368	0.10814	0.901337
AT4G17160	-0.35663	0.656515	0.162071	1	-0.37157	0.540293	-0.341857	0.985485	0.176844	1	-0.0913672	1	-0.106307	1
AT4G17420	-0.225165	0.0999863	-0.260234	0.0582931	-0.235988	0.048365	0.0481593	1	0.0130904	1	0.0422751	1	0.0314515	1
AT4G17550	0.0279281	1	0.110159	0.626124	-0.228979	0.0967482	-0.0378963	1	0.0443343	1	0.163336	0.671646	-0.093571	0.839144
AT4G17565	-0.10901	0.371581	-0.0569047	0.798212	0	1	-0.0521051	1	0	1	-0.10901	0.689428	0	1
AT4G17660	-0.152878	0.923237	-0.106308	1	0.440199	0.182507	-0.313249	0.844804	-0.266679	0.838396	-0.422434	0.600321	0.170643	0.952871
AT4G17730	-0.132127	0.465485	-0.382406	0.00876751	-0.331299	0.00965084	0.315718	0.206951	0.0654392	1	0.0940796	0.937142	-0.105093	0.73003
AT4G17880	0.114057	0.677641	0.21506	0.271578	-0.0478568	1	-0.16635	0.78321	-0.0653467	1	-0.0171512	1	-0.179065	0.426624
AT4G17908	0.0430106	1	0.0262987	1	0.0688541	0.994455	-0.0262987	1	-0.0430106	1	0.00860212	1	0.0344457	1
AT4G17980	0.121677	0.833354	0.00334733	1	-0.0458904	1	-0.0832034	1	-0.201534	0.766537	0.022939	1	-0.144629	0.833903
AT4G18070	0.115386	0.528251	0.123328	0.468713	-0.106201	0.495593	0.0202211	1	0.0281626	1	0.0224866	1	-0.199101	0.206142
AT4G18140	-0.117888	0.907382	-0.406333	0.148359	-0.342864	0.157889	-0.0115837	1	-0.300029	0.694338	0.10387	1	-0.121106	0.972151
AT4G18170	0.690852	0.169886	-0.0183013	1	1.481	0.00108072	0.418301	0.858663	-0.290852	0.938606	0.0445239	1	0.834676	0.108458
AT4G18280	0.429035	0.237058	0.227197	0.664013	0.0824658	1	0.326217	0.788504	0.124379	1	-0.0396333	1	-0.386202	0.353948
AT4G18375	-0.305621	0.569441	0.0901513	1	-0.320483	0.444416	-0.411381	0.720225	-0.0156091	1	-0.0106716	1	-0.0255338	1
AT4G18422	2.88755	3.8981e-06	2.4994	2.59886e-05	1.8593	0.000167569	-0.0149242	1	-0.403074	0.794895	0.0620726	1	-0.966176	0.0607662
AT4G18650	0.0582636	1	-0.117436	1	-0.195584	0.7967	-0.0346441	1	-0.210344	0.991593	-0.21341	1	-0.467258	0.345936
AT4G18680	-0.10901	0.447444	0.163059	0.205409	0	1	-0.10901	0.811199	0.163059	0.669442	-0.10901	0.75498	0	1
AT4G18700	0.748853	1.68326e-05	0.497611	0.0012741	0.545897	0.000195778	0.106172	0.951047	-0.145069	0.718831	0.208531	0.527374	0.00557614	1
AT4G18710	0.131156	0.235391	-0.0132934	1	-0.0300783	1	0.114684	0.675743	-0.0297653	1	0.197963	0.313415	0.0367284	1
AT4G18970	-0.116266	0.667595	0.199477	0.308807	-0.597934	0.00032006	-0.191576	0.670467	0.124167	0.854335	-0.065423	1	-0.547091	0.00285998
AT4G19112	#N/A	#N/A	#N/A	#N/A	#N/A	#N/A	#N/A	#N/A	#N/A	#N/A	#N/A	#N/A	#N/A	#N/A
AT4G19740	-0.100408	0.286946	0	1	0	1	-0.100408	0.63834	0	1	-0.100408	0.600321	0	1
AT4G20050	0.180232	0.908186	-0.204262	0.832275	-0.22103	0.729088	0.0441623	1	-0.340332	0.775875	0.146733	1	-0.254529	0.817751
AT4G20070	0.272672	0.0389423	0.115832	0.496905	-0.0868116	0.619579	-0.0225897	1	-0.17943	0.670488	0.119902	0.78014	-0.239581	0.094172
AT4G20170	0.556305	0.000935767	0.521129	0.00206936	0.692062	5.51877e-05	-0.121492	0.936931	-0.156668	0.718831	-0.016124	1	0.119633	0.722395
AT4G20320	0.188245	0.489483	0.140369	0.680693	0.257919	0.196663	0.0317331	1	-0.0161436	1	-0.278485	0.572669	-0.208811	0.488347
AT4G20380	-0.0676888	0.978751	-0.30186	0.100904	0.0472379	1	0.131958	0.936931	-0.102214	0.956573	0.0356496	1	0.150576	0.607654
AT4G20980	0.00458518	1	0.00414894	1	0.0597643	0.754474	0.0483592	1	0.047923	1	-0.106443	0.756594	-0.051264	0.980413
AT4G21020	0.12825	1	-0.530715	0.451439	0.124402	1	0.415466	0.932245	-0.243499	1	-0.0200844	1	-0.0239329	1
AT4G21060	0.075118	0.874201	0.0877831	0.780587	-0.199341	0.17161	-0.0437512	1	-0.031086	1	-0.0516155	1	-0.326074	0.0461437
AT4G21160	0.0432975	1	-0.098722	0.620527	-0.00203859	1	0.0497803	1	-0.0922392	0.888113	-0.0959202	0.898866	-0.141256	0.445945
AT4G21213	-0.0267663	1	-0.0569047	0.973962	0.060252	0.911289	-0.043503	1	-0.0736414	1	-0.100408	0.940653	-0.0133893	1
AT4G21440	-0.892518	0.0277619	-0.677557	0.11776	-0.488808	0.212767	-0.0151606	1	0.1998	1	-0.420752	0.700572	-0.0170418	1
AT4G21570	0.0229355	1	-0.0458623	1	-0.0372437	1	0.020585	1	-0.0482129	1	-0.0611796	1	-0.121359	0.617629
AT4G21620	-0.338032	0.336888	-0.124688	0.939986	-0.197167	0.634878	0.0154343	1	0.228778	0.85021	0.159389	1	0.300254	0.505038
AT4G21930	-0.858306	0.0169226	-0.597834	0.119624	-1.28561	0.000326385	0.0753133	1	0.335785	0.718831	0.0859786	1	-0.341327	0.531647
AT4G21940	0.0170483	1	0.13713	0.941011	0.00891546	1	0.0540053	1	0.174087	1	0.227883	0.928009	0.21975	0.810083
AT4G22030	1.05659	0.26497	0.043503	1	1.79353	0.0177813	0.0569047	1	-0.956186	0.706287	0	1	0.736936	0.601679
AT4G22280	-0.229796	0.879375	0.115749	1	-0.307535	0.63488	-0.201649	1	0.143896	1	-0.112094	1	-0.189833	1
AT4G22592	#N/A	#N/A	#N/A	#N/A	#N/A	#N/A	#N/A	#N/A	#N/A	#N/A	#N/A	#N/A	#N/A	#N/A
AT4G22758	0.936695	0.00918094	0.130411	0.981342	0.517846	0.115254	0.108492	1	-0.697792	0.403622	-0.0380261	1	-0.456875	0.314158
AT4G22850	0.0607827	1	-0.199105	0.615763	-0.2538	0.364957	0.159867	1	-0.100021	1	0.116888	1	-0.197695	0.734744
AT4G22880	-0.624218	0.535913	1.00461	0.23395	1.49463	0.0233507	-1.40748	0.31681	0.221348	1	-0.41743	1	1.70141	0.0287288
AT4G23215	0.367849	0.632913	-0.263454	0.821167	1.41309	0.00236924	0.0513103	1	-0.579993	0.692271	-0.023278	1	1.02196	0.0541939
AT4G23220	0.46785	0.441915	-0.0254159	1	1.15732	0.00867002	0.349187	0.966191	-0.144079	1	0.872948	0.376808	1.56242	0.00338235
AT4G23450	0.293363	0.584936	0.0127182	1	0.198112	0.755005	0.166134	1	-0.114511	1	0.221475	0.985131	0.126224	1
AT4G23600	-0.650728	0.102413	-0.0865681	1	0.362127	0.371906	-0.692049	0.373257	-0.127889	1	-0.128636	1	0.884219	0.030583
AT4G23630	-0.0264976	1	0.0378856	0.937193	0.145368	0.0829805	-0.0714078	0.928283	-0.00702454	1	-0.101889	0.655482	0.0699769	0.712214
AT4G23920	0.00815729	1	0.22727	0.186269	0.0892667	0.707909	-0.0405951	1	0.178518	0.696218	-0.0902731	0.995437	-0.00916363	1
AT4G23990	-0.30281	0.310002	-0.0874643	1	0.0836629	1	-0.22061	0.888217	-0.00526454	1	-0.0997054	1	0.286768	0.41794
AT4G24010	-0.452631	0.1398	-0.0377311	1	0.269275	0.385376	-0.0860785	1	0.328821	0.712707	-0.187809	0.954397	0.534097	0.094172
AT4G24410	0.464148	0.212745	-0.167253	0.860714	0.543839	0.0808568	0.287604	0.885563	-0.343798	0.718831	0.0623553	1	0.142046	1
AT4G24415	0.56279	0.302322	-0.278524	0.775751	0.230134	0.820874	0.240843	1	-0.600471	0.670488	-0.163152	1	-0.495808	0.471066
AT4G24420	-0.060252	1	0.39936	0.234206	0.103275	0.962558	0.0458904	1	0.505502	0.519276	0.0458904	1	0.209417	0.752203
AT4G24440	0.175325	0.434067	-0.0902644	0.848164	-0.128743	0.566306	0.125305	0.979256	-0.140285	0.833547	0.0773662	1	-0.226702	0.329045
AT4G24510	0.118883	0.800743	0.223646	0.4054	-0.0844338	0.909863	-0.0334213	1	0.0713422	1	0.131702	0.969032	-0.0716141	1
AT4G24700	-0.568518	0.00135659	-0.259329	0.166059	-0.556094	0.000749409	-0.225289	0.63834	0.0839004	1	-0.00975559	1	0.00266894	1
AT4G24730	-0.240288	0.20149	-0.0646726	0.976081	-0.132168	0.523667	-0.0873703	1	0.0882449	1	-0.189961	0.666858	-0.0818416	0.97107
AT4G24960	0.0699349	1	0.0441724	1	-0.0529425	1	0.0540605	1	0.0282981	1	-0.319098	0.474853	-0.441975	0.0454009
AT4G25030	0.286104	0.306516	-0.0449478	1	0.0190837	1	0.074683	1	-0.256369	0.718831	0.0272599	1	-0.239761	0.518109
AT4G25110	0.334906	0.776447	0.225184	0.955294	1.6523	0.002057	-0.483314	0.884205	-0.593036	0.718831	0.083011	1	1.4004	0.0206679
AT4G25230	0.0453695	0.972784	-0.103927	0.478323	0.0673234	0.69916	0.0342282	1	-0.115069	0.718831	-0.0580217	1	-0.0360678	1
AT4G25300	-0.0847618	0.881919	-0.157402	0.489029	-0.371	0.0190935	-0.0045743	1	-0.0772143	1	0.105647	0.984698	-0.180591	0.471786
AT4G25380	0.742817	0.0715062	0.497343	0.308807	1.4836	0.000275936	0.220719	1	-0.0247549	1	0.0439552	1	0.784736	0.0724668
AT4G25433	0.382194	0.354956	0.268266	0.600097	1.12815	0.000909416	-0.371003	0.748628	-0.484931	0.670488	-0.379558	0.679609	0.366401	0.461213
AT4G25470	4.64617	2.66835e-09	3.95417	2.83779e-08	4.37792	2.67724e-09	0.497185	0.63834	-0.194815	1	0.49934	0.600321	0.231087	0.877853
AT4G25480	3.78437	6.44712e-09	3.64949	1.75943e-08	2.99866	4.08306e-08	-0.112898	1	-0.247784	0.884717	-0.198904	1	-0.984618	0.00968949
AT4G25490	0.675277	0.0413991	0.974372	0.00444181	1.07563	0.000749409	0.0397005	1	0.338796	0.718831	-0.100408	1	0.299944	0.56778
AT4G25640	0.160439	0.339889	0.173985	0.308807	0.25885	0.0477478	-0.114904	0.919346	-0.101358	0.884251	-0.156213	0.68015	-0.0578018	1
AT4G25670	-0.455403	0.000286169	-0.369417	0.0024566	-0.14477	0.190177	-0.0239302	1	0.0620563	0.990114	-0.0873941	0.87109	0.22324	0.0725172
AT4G25850	-0.143963	1	-0.0128208	1	0.534821	0.231597	-0.392613	0.884205	-0.261471	0.972136	-0.531695	0.632638	0.147088	1
AT4G26150	2.23637	1.08675e-06	2.23013	1.59685e-06	2.64806	7.72931e-08	-0.253833	0.936931	-0.260075	0.8318	-0.196879	0.989815	0.214816	0.8161
AT4G26850	-0.276333	0.126731	-0.035115	1	-0.101066	0.704869	-0.168063	0.806904	0.0731554	1	-0.0313838	1	0.143883	0.644063
AT4G26860	-0.0589413	1	0.146334	0.590824	-0.321505	0.0608689	-0.256081	0.623269	-0.0508058	1	-0.0499794	1	-0.312543	0.141024
AT4G26950	-0.15307	0.993843	0.227269	0.792689	0.0886334	1	-0.463174	0.68429	-0.0828352	1	-0.138616	1	0.103087	1
AT4G27030	0.145962	0.300783	0.170302	0.237149	0.0853936	0.598735	-0.089266	0.968349	-0.064926	1	-0.0748128	0.985131	-0.135381	0.42471
AT4G27150	-1.45975	0.710683	1.61761	0.633953	0.218222	1	-1.30297	1	1.77439	0.824979	-1.60916	0.898365	0.0688147	1
AT4G27310	1.08914	3.52314e-07	0.98399	1.67381e-06	0.440606	0.00157556	0.0341682	1	-0.0709807	1	0.0906976	0.972719	-0.557835	0.000970526
AT4G27350	0.0529258	1	0.145052	0.641093	0.381647	0.0359173	-0.0784901	1	0.0136357	1	-0.114232	1	0.214489	0.443586
AT4G27360	0.741348	0.0750141	1.23209	0.00393528	0.555324	0.147114	-0.152834	1	0.337911	0.801623	0.193431	1	0.00740673	1
AT4G27410	-0.820216	0.000426894	-0.934156	0.000172026	-1.06372	1.50647e-05	0.291206	0.62422	0.177266	0.807927	0.110447	1	-0.13306	0.844878
AT4G27430	0.209365	0.0332629	0.129214	0.25923	-0.0884628	0.39928	-0.0043225	1	-0.0844735	0.77555	0.0880865	0.789444	-0.209741	0.0440868
AT4G27510	-0.327702	0.721246	0.332931	0.702486	0.00843442	1	-0.0699485	1	0.590685	0.696218	-0.00723187	1	0.328905	0.816436
AT4G27520	0.1324	0.546181	0.160525	0.436489	0.0841429	0.759523	0.0277771	1	0.0559022	1	0.174073	0.662131	0.125816	0.680523
AT4G27560	0.145879	0.629374	0.489668	0.015076	0.476764	0.00761024	-0.354379	0.367768	-0.0105899	1	-0.138801	0.907023	0.192084	0.511279
AT4G27652	0.804976	0.0464007	0.772336	0.0633393	0.941119	0.00947668	0.0132798	1	-0.0193605	1	-0.192114	1	-0.0559708	1
AT4G27654	0.668301	0.069154	0.683478	0.0700531	0.70586	0.0298676	-0.112883	1	-0.0977059	1	-0.110235	1	-0.0726751	1
AT4G27657	0.945178	0.0619082	0.853042	0.108441	0.871583	0.0527347	-0.0557736	1	-0.14791	1	-0.177625	1	-0.25122	0.943292
AT4G27670	-0.38969	0.383476	-0.022459	1	-0.100408	1	-0.28068	0.943642	0.0865507	1	-0.289282	0.8624	0	1
AT4G27830	0.38376	0.0543538	-0.339612	0.105518	-0.0554284	1	0.280176	0.581035	-0.443197	0.291959	0.096971	1	-0.342218	0.11612
AT4G27940	-0.115264	0.581509	0.0314485	1	0.0164863	1	-0.0332183	1	0.113494	0.83058	-0.0508924	1	0.0808579	0.893073
AT4G28088	-0.552279	0.213565	-0.487693	0.308807	-0.141155	0.970685	0.0127244	1	0.0773111	1	-0.546532	0.571199	-0.135408	1
AT4G28110	-0.75804	0.123062	0.128517	1	-0.754406	0.079725	-0.814167	0.400221	0.0723907	1	-0.0580379	1	-0.0544037	1
AT4G28150	-0.129008	1	-0.445191	0.396023	-0.0106827	1	0.147913	1	-0.168271	1	-0.387639	0.769346	-0.269313	0.8161
AT4G28280	-0.642282	0.00553958	-0.572878	0.0143161	-0.796021	0.000419663	0.0193437	1	0.088747	1	0.0649334	1	-0.0888063	1
AT4G28290	-0.647414	0.00727447	-0.563168	0.0209441	-0.793023	0.000642927	0.00531099	1	0.0895562	1	0.0562178	1	-0.0893918	1
AT4G28300	-0.0949157	0.837672	-0.238781	0.259124	-0.0291916	1	0.111616	1	-0.0322488	1	-0.03634	1	0.0293841	1
AT4G28330	-0.247833	0.542336	0.0441905	1	0.26358	0.406945	-0.108957	1	0.183067	0.935383	-0.157889	1	0.353525	0.345469
AT4G28365	0.146298	0.773732	-0.160974	0.707608	-0.23657	0.360719	0.183925	0.94928	-0.123347	1	0.229875	0.770786	-0.152993	0.844513
AT4G28770	-0.255014	0.0174457	-0.199508	0.0740533	-0.338875	0.000974972	-0.132775	0.63834	-0.0772697	0.867915	-0.0592384	1	-0.1431	0.281486
AT4G29070	-0.656846	0.00128755	-0.520198	0.00977949	-0.651782	0.000635571	-0.0149759	1	0.121673	0.934683	0.13444	0.92084	0.139504	0.75431
AT4G29540	0.501611	0.105342	0.333102	0.364341	0.0593752	1	-0.00851605	1	-0.177025	0.956573	0.207441	0.917936	-0.234795	0.689636
AT4G29570	-0.060252	1	-0.416686	0.0407267	0.106142	0.755794	0.259373	0.63834	-0.0970603	1	-0.16066	0.841428	0.00573475	1
AT4G29600	0	1	0	1	0	1	0	1	0	1	0	1	0	1
AT4G29650	0.18193	0.677234	0.0262987	1	-0.341227	0.173955	-0.0262987	1	-0.18193	0.888741	0.258024	0.744529	-0.265133	0.489443
AT4G30000	0.216928	0.51622	0.0678056	1	-0.109638	0.860303	0.303724	0.63834	0.154601	0.934683	0.333999	0.570692	0.00743271	1
AT4G30190	-0.100658	0.855122	0.224306	0.350857	0.503708	0.00549683	-0.266098	0.62679	0.0588666	1	-0.181013	0.78014	0.423354	0.0444651
AT4G30200	0.111828	0.312351	-0.13533	0.224262	-0.0875019	0.403481	0.162532	0.432465	-0.0846255	0.769739	-0.0121287	1	-0.211459	0.0408837
AT4G30210	0.464219	0.000511836	0.332344	0.00971416	0.952586	1.2478e-07	-0.0667167	1	-0.198592	0.590293	-0.0963757	0.8624	0.391992	0.00407072
AT4G30290	-0.0279432	1	-0.0298717	1	0.506901	0.000161819	0.0560213	1	0.0540927	1	-0.32198	0.180024	0.212865	0.147595
AT4G30350	0.717021	1.24277e-06	0.635919	6.68635e-06	0.657944	1.61794e-06	0.00974499	1	-0.071357	0.911074	-0.0541653	1	-0.113242	0.457934
AT4G30460	-0.296127	0.172864	-0.503729	0.0160768	-0.153897	0.528617	0.219679	0.732629	0.0120776	1	-0.179621	0.799226	-0.03739	1
AT4G30470	0.420189	0.00714911	0.437063	0.00628542	0.458334	0.00163613	-0.141623	0.83688	-0.124749	0.814804	-0.19214	0.600321	-0.153994	0.492968
AT4G30830	-0.331543	0.496767	0.278013	0.606853	-0.51622	0.133442	-0.203373	1	0.406182	0.718831	-0.191075	1	-0.375753	0.476887
AT4G31140	0.216675	0.286946	0.181649	0.436922	0.04068	1	0.0159032	1	-0.0191223	1	0.0524845	1	-0.12351	0.776495
AT4G31300	-0.0861261	0.653297	-0.00868618	1	0.0659823	0.740012	-0.0420881	1	0.0353519	1	-0.101919	0.817974	0.0501892	1
AT4G31370	-0.327648	0.277711	0.123359	0.886194	-0.190544	0.564433	-0.247792	0.829383	0.203215	0.8401	-0.0912137	1	0.0458904	1
AT4G31390	-0.00405473	1	-0.226481	0.246747	-0.167033	0.333861	-1.03805e-05	1	-0.222437	0.670488	0.0503509	1	-0.112627	0.795465
AT4G31740	0.0736414	0.972156	0.0229514	1	0.060252	0.997753	-0.043503	1	-0.0941929	1	-0.100408	1	-0.113797	0.846519
AT4G31830	0.173639	1	-0.450873	0.662116	-0.344273	0.759677	0.0859655	1	-0.538546	0.799278	0.00723826	1	-0.510674	0.685585
AT4G31860	0.0422725	1	-0.543509	7.84028e-05	-0.295679	0.00552855	0.212274	0.360276	-0.373508	0.0850377	0.209585	0.376808	-0.128367	0.408977
AT4G31875	0.148591	0.849354	0.397861	0.231011	-0.0902943	1	-0.245738	0.884078	0.00353281	1	0.195249	0.930296	-0.0436357	1
AT4G31890	0.16948	0.553437	0.409065	0.0529015	0.34187	0.0654332	-0.0871421	1	0.152443	0.856482	-0.0461203	1	0.12627	0.844403
AT4G32190	-0.134034	0.599423	-0.116405	0.682654	-0.560868	0.000803395	-0.0106544	1	0.00697467	1	0.185112	0.682989	-0.241722	0.248092
AT4G32250	-0.0431668	1	-0.145417	0.451439	-0.232565	0.100949	-0.0300821	1	-0.132332	0.778888	0.127368	0.832498	-0.0620303	1
AT4G32270	-0.243519	0.494748	-0.145546	0.812809	-0.389514	0.120036	-0.204615	0.938874	-0.106642	1	-0.0378998	1	-0.183895	0.784309
AT4G32295	-0.59647	0.0182006	0.0224761	1	-0.421593	0.0644628	-0.229674	0.841741	0.389273	0.617019	-0.118357	1	0.0565205	1
AT4G32717	0	1	0	1	0	1	0	1	0	1	0	1	0	1
AT4G32720	-0.00348028	1	0.0640127	1	0.13663	0.583334	0.0557381	1	0.123231	0.930619	-0.139245	0.904661	0.000865755	1
AT4G32730	0.268535	0.165962	0.225484	0.30631	0.220823	0.212376	-0.0187782	1	-0.0618298	1	0.0649565	1	0.0172443	1
AT4G32800	1.64424	0.00055279	1.30185	0.0049179	1.17026	0.00430095	0.133151	1	-0.209235	1	0.396964	0.793614	-0.0770152	1
AT4G33040	-0.803103	0.00477529	-0.266714	0.451439	-0.187101	0.612776	-0.54642	0.307513	-0.0100311	1	-0.311781	0.652084	0.304221	0.421037
AT4G33080	-0.388318	0.00204616	-0.279282	0.0248475	-0.440645	0.000309112	-0.0204885	1	0.0885471	0.866456	-0.0553819	1	-0.107709	0.595334
AT4G33150	-0.169064	0.539027	-0.350619	0.0985189	-0.801854	0.000120132	0.243556	0.63834	0.0620007	1	0.0812369	1	-0.551554	0.0100073
AT4G33465	-0.27296	0.589579	-0.552163	0.142485	0.0765848	1	-0.0531074	1	-0.33231	0.718831	-0.0973661	1	0.252179	0.743809
AT4G33510	0.0665222	0.766198	-0.13935	0.297994	-0.0583096	0.768768	0.0952291	0.879467	-0.110643	0.718831	0.133684	0.600321	0.0088523	1
AT4G33550	-0.0583625	1	0.0944396	1	-0.711732	0.0104655	-0.0957689	1	0.0570333	1	-0.35944	0.615277	-1.01281	0.00285199
AT4G33905	0.0765322	1	-0.0968981	1	0.51483	0.104964	-0.0844601	1	-0.25789	0.854335	-0.466375	0.569529	-0.0280779	1
AT4G34000	-0.413567	0.0398125	-0.339104	0.112093	-0.529448	0.00407896	-0.079153	1	-0.0046896	1	0.182011	0.782864	0.0661301	1
AT4G34060	-0.0622275	1	0.187464	0.739234	-0.267928	0.417479	-0.403726	0.637959	-0.154035	1	0.0338179	1	-0.171883	0.887741
AT4G34230	-0.0284698	1	-0.134928	0.556212	0.115056	0.590801	0.00131129	1	-0.105147	0.929135	-0.028849	1	0.114677	0.776775
AT4G34300	0.160268	0.733835	-0.0291537	1	0.16066	0.651185	0.00860212	1	-0.180819	0.875733	-0.100408	1	-0.100016	1
AT4G34410	-0.0122121	1	-0.0390481	1	0.147119	0.874642	0.039165	1	0.0123289	1	-0.245544	0.900037	-0.0862129	1
AT4G34550	1.37592	0.00144647	1.08674	0.0109031	0.853488	0.0218762	0.00245628	1	-0.286729	0.88768	-0.177448	1	-0.699884	0.129579
AT4G34610	0.371604	0.00642383	0.421511	0.00288377	0.0576054	0.874426	-0.148507	0.707349	-0.0986	0.861727	0.0845439	0.963404	-0.229454	0.123985
AT4G34650	-0.24838	0.604	-0.0728223	1	-0.696603	0.0164032	-0.186527	1	-0.0109691	1	0.20551	0.958161	-0.242713	0.719925
AT4G34710	0.231719	0.351968	-0.147358	0.665344	0.865777	0.00010529	0.160988	0.939121	-0.21809	0.718831	-0.272085	0.600321	0.361972	0.126516
AT4G34990	-0.49153	0.054683	-0.585582	0.0232816	-1.07691	6.65789e-05	0.0501233	1	-0.043928	1	0.169496	0.932644	-0.415883	0.141935
AT4G35030	-0.449025	0.0223939	-0.194262	0.451439	-0.796438	0.000106982	-0.161776	0.89833	0.0929878	1	-0.128197	0.947809	-0.475609	0.0220384
AT4G35070	0.274819	0.449705	0.0584499	1	0.00954812	1	0.0919105	1	-0.124459	1	0.164928	1	-0.100343	1
AT4G35090	0.158586	0.133809	-0.169193	0.118915	-0.0346217	0.976084	0.115382	0.681699	-0.212397	0.361099	0.100441	0.73344	-0.0927668	0.56327
AT4G35190	0.497356	0.161635	0.17783	0.820211	0.75117	0.0129131	0.327215	0.803401	0.00768888	1	-0.596477	0.384273	-0.342664	0.473092
AT4G35240	0.63165	0.000126208	0.492651	0.00168684	0.462742	0.00103922	0.104062	0.971386	-0.034937	1	0.0429542	1	-0.125954	0.619513
AT4G35300	-0.00363636	1	-0.0277521	1	-0.0326251	0.899099	-0.001095	1	-0.0252108	1	-0.0542622	0.927991	-0.083251	0.460226
AT4G35320	0.572259	0.0101481	0.797426	0.000882999	0.197409	0.406135	-0.304253	0.606667	-0.0790859	1	0.0176804	1	-0.357169	0.150411
AT4G35655	0	1	0.0798561	0.612824	-0.197948	0.0394713	0	1	0.0798561	0.854587	0.197948	0.361547	0	1
AT4G36010	2.61395	3.45748e-09	2.12988	6.12078e-08	2.2817	7.8318e-09	-0.145271	1	-0.629344	0.185773	-0.148505	0.956716	-0.480754	0.0519693
AT4G36060	-0.14703	1	0.235035	0.890067	0.0192259	1	-0.196739	1	0.185327	1	-0.337111	0.941633	-0.170855	1
AT4G36070	0.0863091	1	-0.121024	0.91007	-0.0381723	1	0.127412	1	-0.0799211	1	0.0040656	1	-0.120416	0.999293
AT4G36110	-0.326366	0.747655	0.171462	1	0.876755	0.0689732	0.289791	1	0.78762	0.646684	-0.375644	0.906867	0.827478	0.173771
AT4G36490	-0.149165	0.523058	0.0401556	1	-0.0927407	0.752876	-0.0693093	1	0.120012	0.885154	-0.00286737	1	0.0535574	1
AT4G36640	-0.383132	0.0312851	-0.21324	0.308807	-0.320243	0.0445797	-0.0950546	1	0.0748373	1	0.0909905	1	0.15388	0.608418
AT4G36700	-0.303397	0.79483	-0.229139	0.920865	2.89453	5.41625e-06	0.0839236	1	0.158182	1	-0.184376	1	3.01356	2.89086e-05
AT4G36820	0.596785	0.252241	0.969113	0.0428759	0.312294	0.61154	-0.574852	0.63834	-0.202524	1	0.0372719	1	-0.247219	0.919672
AT4G36950	0.970517	0.00685041	0.668053	0.0703091	0.751247	0.0182159	0.372447	0.748628	0.0699827	1	0.253487	0.899345	0.0342175	1
AT4G37190	0.129184	0.558993	-0.116699	0.616935	-0.0306698	1	0.160078	0.770724	-0.0858044	0.984978	-0.126917	0.842302	-0.28677	0.0944539
AT4G37230	0.0392402	1	0.0611454	1	-0.157662	0.846392	-0.152516	1	-0.130611	1	0.0458046	1	-0.151097	1
AT4G37500	-0.183611	0.286946	-0.0569047	0.9753	-0.0918055	0.68239	-0.126706	0.893652	0	1	-0.0918055	0.982616	0	1
AT4G37760	-0.00187763	1	-0.184657	0.269225	-0.28002	0.0278256	-0.0155483	1	-0.198328	0.670488	-0.0268591	1	-0.305002	0.0430825
AT4G37790	0.338858	0.0500534	0.504356	0.00466982	0.660184	0.000171408	-0.0298683	1	0.13563	0.825081	-0.166328	0.748803	0.154998	0.574154
AT4G37830	-0.0312896	0.940785	-0.0773595	0.407563	0.0255808	0.969355	0.0351101	1	-0.0109597	1	-0.0947495	0.600321	-0.037879	0.934991
AT4G37980	-0.00708123	1	-0.0497139	0.935189	-0.182335	0.0970441	-0.0522007	1	-0.0948334	0.824979	0.0294296	1	-0.145824	0.345469
AT4G37990	0.798406	0.39553	-1.37052	0.0972706	0.287834	0.944187	0.993039	0.63834	-1.17588	0.637583	-0.687815	0.798865	-1.19839	0.182544
AT4G38400	0.660768	0.0210533	0.647223	0.0265176	0.520698	0.0428393	0.136898	1	0.123353	1	-0.149805	1	-0.289875	0.479472
AT4G38560	0.443325	0.418935	0.617753	0.226659	1.80187	0.000111607	-0.264236	1	-0.0898085	1	-0.0505534	1	1.30799	0.00666712
AT4G38580	0.348824	0.116643	0.0886931	0.936139	0.199108	0.378508	0.0955739	1	-0.164557	0.839235	-0.0119605	1	-0.161676	0.717545
AT4G38670	-0.153033	0.799499	-0.011958	1	-0.491573	0.0445658	0.109526	1	0.250601	0.730608	0.243524	0.793471	-0.095017	1
AT4G38960	0.277114	0.286946	0.508877	0.0316554	-0.0635648	1	-0.141979	1	0.0897847	1	0.164501	0.90523	-0.176178	0.712512
AT4G39210	-0.354374	0.035075	-0.172706	0.421811	0.442997	0.00407896	-0.0686266	1	0.113042	0.896893	0.0714289	1	0.8688	6.36788e-05
AT4G39640	-0.076987	1	-0.0834842	1	0.255454	0.310255	-0.0210889	1	-0.0275861	1	0.259058	0.700572	0.591498	0.0248909
AT4G39670	-0.146498	1	0.0328758	1	2.15772	9.01163e-05	-0.854252	0.449751	-0.674878	0.670488	-0.696819	0.574129	1.6074	0.00470843
AT4G39800	-0.151727	0.476843	0.075927	0.890067	0.0492788	1	-0.276467	0.428083	-0.0488131	1	0.0342033	1	0.235209	0.233254
AT4G40010	-0.224339	0.644843	0.0404276	1	-0.249671	0.480862	-0.387901	0.63834	-0.123134	1	-0.215715	0.912267	-0.241048	0.69241
AT4G40085	0.405975	0.289202	-0.0973323	1	0.667018	0.0297024	0.0104923	1	-0.492815	0.664331	-0.143386	1	0.117656	1
AT5G01100	0.84773	0.0234795	0.77773	0.0423519	1.79228	1.93985e-05	-0.187374	1	-0.257374	0.888354	-0.0826579	1	0.861893	0.0293407
AT5G01260	0.15122	0.423232	0.0902796	0.764231	0.112942	0.545257	-0.120348	0.922804	-0.181289	0.67909	-0.100166	0.947252	-0.138444	0.574239
AT5G01300	-0.136462	1	-0.745454	0.135206	-0.286662	0.661995	0.303643	1	-0.305349	0.907922	0.0192147	1	-0.130986	1
AT5G01340	0.260251	0.206342	0.429691	0.0264973	0.529615	0.00272873	-0.1829	0.807966	-0.0134598	1	-0.298399	0.462362	-0.0290347	1
AT5G01380	0.0532267	1	-0.611408	0.324204	0.122308	1	0.433914	0.893787	-0.230721	1	0.185324	1	0.254406	0.958277
AT5G01430	0.0382615	1	0.0621045	1	-0.19163	0.565016	0.0487327	1	0.0725758	1	0.122935	1	-0.106956	1
AT5G01520	-0.632154	0.0336239	-0.664799	0.0281323	-1.41403	2.06702e-05	0.246118	0.894133	0.213473	0.868813	0.32303	0.668814	-0.458841	0.178208
AT5G01540	1.12497	0.00630736	0.373116	0.467227	2.64955	7.13291e-07	0.32317	0.91573	-0.428686	0.718831	0.0784583	1	1.60303	0.00072166
AT5G01810	1.40377	3.30078e-07	1.49391	3.11248e-07	1.18374	1.12407e-06	-0.229794	0.63834	-0.139654	0.858537	0.0748852	1	-0.145143	0.703484
AT5G01820	-1.03935	1.26769e-05	-0.729793	0.000617376	-0.77826	0.000119876	-0.19148	0.796889	0.118079	0.943314	-0.0709402	1	0.190152	0.510235
AT5G01850	0.293148	0.332662	-0.0244662	1	0.43863	0.0654138	0.0204518	1	-0.297162	0.710326	-0.0875288	1	0.0579535	1
AT5G01880	0.4746	0.0582829	0.158342	0.716193	0.122517	0.799521	0.118891	1	-0.197367	0.823659	0.168016	0.927454	-0.184067	0.728731
AT5G02270	0.0982964	0.81216	0.361661	0.0494175	0.288614	0.0758466	-0.287508	0.465241	-0.0241429	1	-0.419345	0.193862	-0.229027	0.315578
AT5G02490	-0.0453102	1	-0.507809	0.118019	0.970735	0.000900537	0.190025	1	-0.272474	0.748905	-0.299295	0.737333	0.71675	0.0253726
AT5G03090	-0.0329186	1	0.00286737	1	0.0580181	1	-0.155951	1	-0.120165	1	0.0098007	1	0.100737	1
AT5G03210	-0.929726	0.227969	-1.11882	0.141234	0.0874459	1	0.336352	1	0.147256	1	-0.484987	0.917718	0.532185	0.713403
AT5G03380	0.295061	0.44454	0.0873699	1	0.705888	0.0110336	-0.0902125	1	-0.297903	0.718831	-0.0505084	1	0.360319	0.358199
AT5G03555	0.178911	0.391602	0.303612	0.0995438	-0.0165893	1	-0.0699133	1	0.0547878	1	0.156939	0.788223	-0.0385615	1
AT5G04340	1.08316	0.00993834	0.40379	0.451439	1.63261	0.000144931	0.390253	0.82689	-0.289113	0.88522	0.487145	0.61497	1.0366	0.0186159
AT5G04370	0.144024	1	0.0515918	1	-0.828126	0.03625	-0.0151136	1	-0.107546	1	-0.121364	1	-1.09351	0.0188258
AT5G05220	-0.0960747	1	-0.153322	1	-0.0481307	1	0.195629	1	0.138381	1	0.13328	1	0.181224	1
AT5G05260	0.120416	1	-0.258438	0.589271	0.408677	0.205776	-0.00246332	1	-0.381317	0.704942	-0.163841	1	0.12442	1
AT5G05270	-0.00960933	1	0.362094	0.113548	0.682027	0.000940143	-0.441233	0.261814	-0.0695296	1	-0.356733	0.422048	0.334904	0.171765
AT5G05290	0.963514	0.0108906	-0.507229	0.242774	-0.18685	0.797037	1.27678	0.0386863	-0.193961	1	0.737511	0.317724	-0.412854	0.411173
AT5G05360	0.110746	0.912745	-0.0695151	1	0.0549192	1	0.0977108	1	-0.0825507	1	-0.131223	1	-0.18705	0.70834
AT5G05365	0.191386	0.89458	0.350273	0.5138	0.15334	0.934161	-0.374298	0.836125	-0.215411	0.997413	-0.00457256	1	-0.0426187	1
AT5G05600	0.982282	0.000667426	0.263313	0.451439	0.876061	0.000839785	0.0626982	1	-0.656271	0.243044	-0.378503	0.550266	-0.484724	0.102998
AT5G06090	0.322286	0.355719	0.246895	0.540433	0.429578	0.119152	-0.180573	1	-0.255964	0.777453	-0.00407983	1	0.103212	1
AT5G06120	-0.0388133	1	-0.0284207	1	0.0832354	0.533922	0.0362413	1	0.0466338	1	-0.03829	1	0.0837586	0.717793
AT5G06510	-0.247827	0.696036	0.284423	0.595881	0.162748	0.863721	-0.390058	0.748935	0.142193	1	0.0592782	1	0.469853	0.325388
AT5G06530	0.428818	0.0405133	0.316961	0.166382	-0.0436249	1	0.0392007	1	-0.072656	1	0.17055	0.834574	-0.301893	0.220325
AT5G06710	0.677032	0.0329874	0.316954	0.446165	0.387962	0.204315	0.261713	0.895682	-0.0983647	1	0.0692779	1	-0.219792	0.770534
AT5G06750	0.0422235	0.968907	0.268994	0.0132038	0.558938	6.80779e-06	-0.319166	0.0749744	-0.0923957	0.766537	-0.386189	0.0175996	0.130525	0.344157
AT5G06755	-0.0576989	1	-0.0510494	1	0.784146	0.0237404	0.0400599	1	0.0467093	1	0.0427088	1	0.884554	0.0306313
AT5G06760	-0.287689	0.665964	-0.513682	0.295467	0.00627445	1	0.0908713	1	-0.135122	1	-0.452421	0.65759	-0.158458	1
AT5G06980	0.0405323	1	0.0345093	1	-0.616432	0.0078594	-0.0373391	1	-0.0433621	1	0.225337	0.79793	-0.431627	0.128472
AT5G07070	0.646337	0.00182043	0.483344	0.0185983	0.843804	7.41905e-05	-0.0704077	1	-0.233401	0.692271	-0.252013	0.600321	-0.054547	1
AT5G07090	0.0328338	1	0.127054	0.498318	0.161979	0.249058	0.0553702	1	0.14959	0.718831	-0.13508	0.767036	-0.00593486	1
AT5G07190	-0.603633	0.310966	0.595151	0.349892	-0.0646787	1	-0.793975	0.523734	0.404809	0.838293	-0.966013	0.364724	-0.427058	0.660028
AT5G07310	0	1	0	1	0.100408	0.35363	0	1	0	1	0	1	0.100408	0.522756
AT5G07330	-0.19882	0.966622	-0.742119	0.174972	-0.176074	0.959714	0.303362	1	-0.239937	1	-0.185134	1	-0.162387	1
AT5G07380	0.502689	0.22475	-0.213008	0.785985	0.23164	0.669176	0.549443	0.557283	-0.166255	1	0.164541	1	-0.106508	1
AT5G07990	-0.092744	1	0.667673	0.0827976	0.688526	0.0365184	-0.825467	0.202618	-0.0650502	1	-0.521534	0.536913	0.259735	0.759109
AT5G08130	-0.0748833	0.811372	-0.102909	0.60341	-0.0561738	0.892644	0.0434384	1	0.0154124	1	-0.0132287	1	0.00548085	1
AT5G08185	-0.175909	0.908186	-0.217764	0.78632	-0.288664	0.53453	-0.075036	1	-0.116891	1	0.187113	1	0.0743586	1
AT5G08640	0.0170545	1	0.335463	0.381898	0.274071	0.411219	-0.419917	0.616927	-0.101509	1	-0.542701	0.390614	-0.285684	0.557892
AT5G08760	0.858639	0.088917	1.02978	0.0412478	2.59333	7.17207e-06	-0.0968566	1	0.0742825	1	-0.306116	0.967624	1.42857	0.0070507
AT5G09330	0.13576	0.362919	-0.232471	0.0799087	0.173055	0.144489	0.295498	0.191656	-0.0727327	0.966076	0.112014	0.797743	0.14931	0.354365
AT5G09440	0.132218	0.86667	-0.20819	0.582598	0.502903	0.0357289	0.0781958	1	-0.262212	0.718831	-0.257966	0.749382	0.112719	1
AT5G09470	0.102329	1	0.171438	0.870834	1.10171	0.0012428	-0.060547	1	0.00856183	1	-0.398372	0.652362	0.601006	0.132492
AT5G09690	-0.500774	0.139281	0.0154026	1	-0.474336	0.11166	-0.0908167	1	0.42536	0.670488	-0.0287084	1	-0.0022708	1
AT5G09750	-0.337961	0.761372	-0.0132149	1	0.17675	1	-0.00685483	1	0.317891	0.971677	0.0287918	1	0.543503	0.52118
AT5G09900	0.00684934	1	0.0535061	0.768879	0.0688377	0.532944	-0.0426769	1	0.00397987	1	-0.106667	0.618561	-0.044679	0.958407
AT5G09930	-0.505384	0.286946	-0.413682	0.451439	-0.84323	0.0238831	-0.316742	0.936931	-0.22504	0.987982	0.145782	1	-0.192064	0.978055
AT5G10100	0.247382	0.476843	-0.136415	0.842307	-0.152623	0.719983	0.444074	0.439553	0.0602769	1	-0.12318	1	-0.523185	0.07056
AT5G10140	0.111924	1	0.0209568	1	-0.049007	1	0.0662718	1	-0.0246949	1	-0.275646	0.889067	-0.436577	0.365206
AT5G10340	0.0955012	1	0.289893	0.742296	0.144935	1	0.141679	1	0.33607	0.875118	0.1302	1	0.179634	1
AT5G10410	-0.10162	1	-0.129054	1	0.256502	0.609024	-0.148388	1	-0.175823	1	-0.0410936	1	0.317028	0.642177
AT5G10650	-0.179625	0.280588	-0.529796	0.00085983	-0.392138	0.00368361	0.256961	0.39134	-0.0932098	0.923461	0.237291	0.439449	0.0247784	1
AT5G10660	-0.196509	0.759778	0.202345	0.735359	0.0433529	1	-0.21329	1	0.185564	0.970008	-0.0152081	1	0.224654	0.776531
AT5G11010	0.0723903	1	-0.157499	0.596016	-0.327196	0.0808325	0.10196	1	-0.127929	0.934683	0.283591	0.554254	-0.115995	0.88842
AT5G11110	-0.170408	0.526575	0.0308593	1	0.109032	0.738738	-0.117717	1	0.0835509	1	-0.171911	0.807465	0.10753	0.906564
AT5G11210	0.679178	0.501477	-0.428758	0.78773	3.06918	0.000113144	0.0983148	1	-1.00962	0.670488	-0.494804	0.950426	1.8952	0.0187097
AT5G11650	1.01964	3.79041e-06	0.790373	7.97715e-05	1.43273	3.96519e-08	-0.114267	0.990718	-0.343529	0.38327	-0.115272	0.926769	0.29782	0.110748
AT5G11820	-0.296275	0.625354	0.213164	0.813514	0.292044	0.546417	-0.220464	1	0.288975	0.864405	-0.321351	0.841329	0.266967	0.791213
AT5G12010	0.679441	0.000240267	0.51549	0.00359862	0.595372	0.000384944	-0.0118189	1	-0.17577	0.718831	-0.0749461	1	-0.159016	0.543273
AT5G12020	0.582206	0.440874	-1.20953	0.0519377	-0.100265	1	0.156128	1	-1.63561	0.185773	-0.582273	0.751414	-1.26474	0.0490564
AT5G12030	0.570613	0.378652	-0.751847	0.227268	-0.240238	0.85993	-0.0412704	1	-1.36373	0.216133	-0.454631	0.825363	-1.26548	0.0278918
AT5G12240	-0.0635827	1	-0.234917	0.292473	-0.22492	0.212767	0.172771	0.835055	0.00143626	1	0.108981	0.996226	-0.0523563	1
AT5G12330	0.133597	1	0.593356	0.227563	1.05336	0.00711701	-0.208711	1	0.251048	0.959922	-0.482501	0.64605	0.437261	0.476887
AT5G12840	-0.0828294	0.801186	-0.0914868	0.736951	-0.327767	0.0138759	0.0113467	1	0.00268934	1	0.110502	0.878538	-0.134436	0.570352
AT5G13100	0.735818	1.15093e-05	0.80156	6.34125e-06	0.704877	8.61883e-06	0.0143716	1	0.0801136	0.957502	-0.069393	1	-0.100334	0.735511
AT5G13170	-0.509024	0.131378	-0.0106938	1	0.281576	0.425538	-0.677563	0.251576	-0.179233	0.979904	-0.337721	0.697959	0.452878	0.245999
AT5G13200	0.803343	0.06856	0.150891	1	1.24601	0.00217085	0.28023	1	-0.372222	0.778985	0.244636	1	0.687305	0.164354
AT5G13205.1	#N/A	#N/A	#N/A	#N/A	#N/A	#N/A	#N/A	#N/A	#N/A	#N/A	#N/A	#N/A	#N/A	#N/A
AT5G13210	0.229557	0.888575	-0.523909	0.382739	1.26887	0.00429709	0.153094	1	-0.600372	0.670488	0.0607724	1	1.10008	0.0313028
AT5G13360	-0.12145	0.611049	0.0409485	1	0.117147	0.546592	-0.159106	0.786214	0.00329179	1	-0.044961	1	0.193635	0.345469
AT5G13370	0.405762	0.00505669	-0.291807	0.0460981	0.126997	0.408415	0.337575	0.186013	-0.359995	0.216133	0.121148	0.816432	-0.157617	0.406441
AT5G13750	0.356405	0.111744	-0.135235	0.730291	0.686429	0.000966132	-0.0639482	1	-0.555588	0.216133	-0.196228	0.784411	0.133796	0.842651
AT5G13790	0.134213	0.864908	0.441068	0.129177	0.37328	0.137784	-0.293675	0.720225	0.0131797	1	0.0387553	1	0.277822	0.46755
AT5G13930	0.254494	0.488339	0.467343	0.120666	0.708567	0.00575405	-0.370963	0.63834	-0.158113	0.972504	-0.36062	0.600321	0.0934535	1
AT5G13950	0.195685	0.255471	0.0543679	0.993911	-0.123159	0.486984	0.122322	0.915762	-0.0189948	1	0.158686	0.705905	-0.160157	0.459053
AT5G14700	0.818839	8.63726e-05	0.671244	0.000799261	1.03185	3.65105e-06	-0.178435	0.806904	-0.326031	0.506471	-0.00761891	1	0.20539	0.398054
AT5G14760	0.362978	0.0456195	0.65103	0.000882999	0.623191	0.000460537	-0.311739	0.400221	-0.0236862	1	-0.0769043	1	0.183309	0.477031
AT5G15650	0.00456252	1	0.146487	0.451439	0.182738	0.205307	0.00970154	1	0.151626	0.718831	-0.213	0.53566	-0.0348252	1
AT5G15840	1.14057	0.000217034	0.948862	0.00153346	0.965567	0.000478619	0.140537	1	-0.0511678	1	-0.627063	0.227916	-0.802063	0.00786363
AT5G15845	0.523012	0.0103441	0.247212	0.308807	0.047307	1	0.109097	1	-0.166703	0.803519	0.285619	0.544259	-0.190086	0.546256
AT5G15850	0.515059	0.0116966	0.248054	0.308807	0.0480039	1	0.1065	1	-0.160505	0.825081	0.283837	0.549181	-0.183218	0.575025
AT5G15853	0.391177	0.58498	0.0291605	1	-0.371091	0.5316	0.10242	1	-0.259596	0.998831	0.222888	1	-0.53938	0.416427
AT5G15860	-0.190396	0.0919207	-0.421109	0.000514668	-0.274604	0.00624919	0.173619	0.48252	-0.0570942	1	0.0430497	1	-0.0411584	1
AT5G15948	#N/A	#N/A	#N/A	#N/A	#N/A	#N/A	#N/A	#N/A	#N/A	#N/A	#N/A	#N/A	#N/A	#N/A
AT5G15950	0.368898	0.262988	0.871639	0.00429751	0.336235	0.235041	-0.367219	0.63834	0.135521	1	0.0341287	1	0.00146549	1
AT5G15960	-0.310038	0.513793	0.108049	1	-1.09763	0.00116061	-0.291975	0.897446	0.126112	1	-0.753366	0.259523	-1.54096	0.000311687
AT5G15970	0.0641517	1	0.222031	0.393227	-0.646705	0.00110426	-0.141665	0.985485	0.0162144	1	-0.0787799	1	-0.789636	0.000940185
AT5G16010	-0.111205	0.469885	-0.203833	0.110132	-0.316033	0.00416763	0.0088743	1	-0.083754	0.883974	-0.0511783	1	-0.256006	0.0443128
AT5G16200	1.12098	8.49992e-06	1.00844	3.72445e-05	1.20493	1.88261e-06	-0.195092	0.806904	-0.307629	0.628812	0.196657	0.744833	0.280609	0.251118
AT5G17010	-0.091846	0.485766	0.040436	0.948436	0.174893	0.0549253	-0.227196	0.202618	-0.0949136	0.718831	-0.237676	0.193237	0.0290627	1
AT5G17020	0.00930128	1	-0.0254787	1	0.0581736	0.811404	0.0476534	1	0.0128734	1	0.0269165	1	0.0757889	0.830568
AT5G17030	-0.182298	0.616345	0.175803	0.629808	0.0134017	1	-0.199034	0.897446	0.159066	0.909473	-0.155531	0.953367	0.040168	1
AT5G17040	0.771521	0.0448605	0.681635	0.0905051	0.620335	0.0737927	-0.205393	1	-0.295279	0.837797	-0.21763	1	-0.368816	0.520806
AT5G17050	0.445524	0.00765579	0.909032	1.35747e-05	0.938114	3.21243e-06	-0.450436	0.128511	0.0130709	1	-0.293585	0.384273	0.199005	0.345469
AT5G17180	-0.0698141	1	0.0865507	0.927208	-0.130428	0.645075	-0.143455	0.975947	0.0129094	1	0.0405296	1	-0.020084	1
AT5G17210	0.0535556	1	0.120009	0.900915	0.168016	0.65424	-0.0426035	1	0.0238502	1	-0.247194	0.771954	-0.132733	0.949769
AT5G17220	-0.452917	0.548494	0.717421	0.258536	1.30583	0.00817789	-1.32577	0.176126	-0.155427	1	-0.424426	0.858414	1.33432	0.0202853
AT5G17300	0.359124	0.0911641	0.404107	0.0593265	-0.0142114	1	0.055325	1	0.100308	1	0.0680503	1	-0.305285	0.208833
AT5G17310	0.030523	1	0.0523181	0.961972	-0.138515	0.310351	-0.121609	0.849762	-0.0998144	0.859424	-0.0979305	0.895878	-0.266968	0.0659484
AT5G17350	0.0687039	1	0.166328	0.820697	1.27216	0.000107719	-0.184622	1	-0.0869973	1	-0.0619195	1	1.14154	0.00134146
AT5G17460	0.112462	0.87842	0.090903	0.957038	-0.040438	1	-0.0178974	1	-0.0394562	1	-0.335047	0.52934	-0.487947	0.0480111
AT5G17490	0.269116	0.467995	-0.103311	0.990504	-0.45905	0.081541	0.557014	0.315074	0.184587	0.922903	0.320431	0.655482	-0.407735	0.241152
AT5G17540	0.0701973	1	0.0315525	1	-0.220444	0.518608	-0.234103	0.907235	-0.272748	0.718831	-0.113972	1	-0.404613	0.244295
AT5G17600	-0.227902	0.323845	-0.00155047	1	-0.306388	0.0978848	-0.203355	0.777771	0.0229969	1	0.0224264	1	-0.0560596	1
AT5G17760	0.318183	0.105342	0.130597	0.670305	0.681241	0.00033415	0.10915	1	-0.0784352	1	-0.339749	0.379058	0.0233103	1
AT5G17780	-0.252347	0.453846	-0.126698	0.873493	-0.0547981	1	-0.261103	0.799712	-0.135455	1	-0.160067	0.983023	0.0374818	1
AT5G17850	0.442502	0.0935895	0.152707	0.7594	0.641547	0.00621111	0.212652	0.895153	-0.0771426	1	-0.209777	0.83709	-0.010732	1
AT5G18407	0.28245	0.722862	-0.118125	1	-0.294336	0.612776	0.0116387	1	-0.388936	0.759563	0.132896	1	-0.443889	0.485227
AT5G18670	-0.394637	0.0418641	-0.385634	0.0521552	-0.159878	0.461211	-0.0856382	1	-0.0766346	1	-0.0398365	1	0.194923	0.480847
AT5G18830	0.122562	0.277248	0.0800287	0.560155	0.107227	0.27521	-0.0279798	1	-0.0705129	0.875869	-0.187621	0.348364	-0.202956	0.0554275
AT5G19240	1.59072	5.61708e-06	1.54414	1.07449e-05	2.87963	4.32545e-09	-0.116072	1	-0.162649	0.955021	0.026591	1	1.3155	0.000139445
AT5G19390	0.0714265	0.680272	0.227766	0.0327259	-0.156462	0.102978	-0.0669662	1	0.0893734	0.779274	0.0588916	1	-0.168997	0.149882
AT5G19450	0.0443053	0.923619	0.00936768	1	0.0352461	0.965765	-0.000822048	1	-0.0357597	1	0.0693621	0.918533	0.0603028	0.856831
AT5G19730	-0.0921316	0.740203	0.133772	0.48047	-0.207639	0.131995	-0.251966	0.417148	-0.0260623	1	-0.0130058	1	-0.128513	0.608279
AT5G19875	-0.164626	0.525383	-0.219793	0.338687	-0.18018	0.368738	0.126425	1	0.0712586	1	0.000311895	1	-0.0152418	1
AT5G20060	-0.169868	0.233403	-0.000761965	1	-0.0989819	0.516576	-0.0728779	1	0.0962285	0.85488	-0.127124	0.738437	-0.0562371	1
AT5G20070	-0.117988	0.286946	0.00742006	1	-0.0543058	0.738264	-0.0586595	1	0.0667486	0.896124	0.020268	1	0.0839502	0.624011
AT5G20160	0.0351789	1	0.333442	0.130639	0.227888	0.254178	-0.164955	0.912175	0.133309	0.915211	-0.248203	0.600321	-0.0554942	1
AT5G20190	1.37772	2.8238e-07	1.28399	9.97472e-07	1.49597	5.78648e-08	-0.150436	0.899333	-0.244162	0.670488	-0.0557289	1	0.0625242	1
AT5G20230	3.40705	1.96953e-08	1.26842	0.0010131	4.05543	1.71335e-09	1.20429	0.0386863	-0.934337	0.216133	0.0616663	1	0.710049	0.0625683
AT5G20670	0.696625	0.0200216	0.539655	0.0860271	0.504999	0.0619142	-0.128857	1	-0.285828	0.718831	0.0237416	1	-0.167885	0.890177
AT5G20720	-0.125317	0.285038	-0.0483318	0.87831	0.0545949	0.758688	0.0475335	1	0.124519	0.670488	-0.0192977	1	0.160614	0.171049
AT5G20730	0.354338	0.0144661	0.216491	0.175148	0.276225	0.0331022	0.0801868	1	-0.0576604	1	0.161706	0.646881	0.0835938	0.874454
AT5G20830	-0.0426414	1	0.199715	0.200847	-0.0895697	0.635095	-0.189768	0.611989	0.0525891	1	-0.151397	0.667209	-0.198325	0.231191
AT5G21105	0.243865	0.112106	0.047789	1	0.191034	0.174926	0.144693	0.803401	-0.0513832	1	-0.0177871	1	-0.0706186	0.966958
AT5G21160	0.179097	0.254014	0.0746447	0.818817	-0.00691813	1	0.143948	0.76556	0.0394948	1	0.121744	0.807465	-0.0642713	0.98164
AT5G22060	-0.345996	0.000845699	-0.290288	0.00447046	0.132045	0.151717	-0.0248186	1	0.0308891	1	-0.125278	0.600321	0.352763	0.00146054
AT5G22090	-0.0702332	0.788365	0.117585	0.451439	0.150251	0.202061	-0.0448	1	0.143018	0.687701	-0.140575	0.629203	0.0799092	0.809193
AT5G22280	-0.0248318	1	-0.00621362	1	-0.0694138	0.903257	-0.0258075	1	-0.00718931	1	0.0306687	1	-0.0139134	1
AT5G22300	0.358602	0.117442	0.028629	1	-0.153506	0.585768	-0.156748	0.969648	-0.486721	0.306649	-0.150709	0.924072	-0.662817	0.00557008
AT5G22380	0.144629	0.785714	0.109502	0.912526	0.471064	0.0363387	-0.00334733	1	-0.0384741	1	-0.060252	1	0.266183	0.440555
AT5G22530	0.389396	0.625441	-0.112357	1	1.50317	0.00210143	-2.22045e-16	1	-0.501753	0.718831	-0.192213	1	0.921563	0.107906
AT5G22540	0.646618	0.0800934	-0.0366674	1	0.929355	0.00512875	0.368242	0.771432	-0.315043	0.769179	0.198322	1	0.481059	0.287112
AT5G22545	-0.0159032	1	-0.339244	0.303426	0.544216	0.0266976	0.22676	0.895032	-0.0965804	1	-0.0895445	1	0.470575	0.120212
AT5G22720	0	1	0.00334733	1	0.060252	0.596885	0	1	0.00334733	1	0	1	0.060252	0.779752
AT5G23155	-0.319055	0.712615	-0.316166	0.710217	-0.0995337	1	-0.185255	1	-0.182366	1	0.00610016	1	0.225621	0.979316
AT5G23180	0	1	0	1	-0.0918055	0.379546	0	1	0	1	0.0918055	0.769789	0	1
AT5G23220	-0.207743	0.539027	-0.223984	0.472971	0.396809	0.0753894	-0.154347	1	-0.170588	0.885154	-0.232807	0.759145	0.371745	0.192024
AT5G23730	0.541463	0.00461598	0.50159	0.00953039	0.350204	0.0378612	0.0424324	1	0.00255941	1	0.0251388	1	-0.16612	0.593244
AT5G23830	-0.211441	0.434161	-0.0687094	1	-0.278995	0.176463	-0.0481012	1	0.0946301	1	-0.361838	0.422048	-0.429392	0.0651155
AT5G23850	0.089452	1	0.180531	0.723814	0.130763	0.841199	0.103207	1	0.194286	0.893542	0.168969	0.99027	0.21028	0.736248
AT5G23950	-0.394789	0.255965	0.27453	0.496084	0.00267692	1	-0.353166	0.682691	0.316154	0.718831	-0.557559	0.376931	-0.160093	0.93392
AT5G24080	-0.773288	0.0805096	-0.126645	1	-0.179777	0.891051	-0.624853	0.565286	0.0217899	1	-0.409373	0.762013	0.184138	1
AT5G24110	0.744142	0.578294	0.524345	0.786951	3.05926	0.000711472	-0.186725	1	-0.406522	1	-0.250518	1	2.06461	0.0363477
AT5G24120	-0.0204611	1	-0.173206	0.451439	-0.330569	0.0450654	-0.0213305	1	-0.174075	0.718831	0.0733922	1	-0.236715	0.309395
AT5G24150	-0.208732	0.316625	-0.497504	0.00836701	-0.601097	0.000716023	-0.0515019	1	-0.340274	0.457318	-0.0400406	1	-0.432406	0.0253054
AT5G24270	-0.191089	0.659351	0.0682675	1	0.175583	0.629251	-0.249715	0.834739	0.00964179	1	0.091614	1	0.458286	0.125671
AT5G24310	-0.211652	0.456308	0.0994894	0.905637	-0.305322	0.145564	-0.26685	0.63834	0.0442908	1	-0.133848	0.985159	-0.227518	0.478187
AT5G24370	0.29914	0.696166	-0.0983978	1	0.300139	0.61154	0.262833	1	-0.134705	1	-0.0845738	1	-0.0835748	1
AT5G24380	-0.00471702	1	0.042115	1	0.351133	0.0222006	-0.255274	0.535384	-0.208441	0.670488	-0.172822	0.718563	0.183028	0.434152
AT5G24580	-0.492771	0.0482164	-0.164625	0.690548	-0.116207	0.827772	-0.176753	0.968349	0.151393	0.940359	-0.491961	0.310755	-0.115397	0.974595
AT5G24600	0.917998	0.0833284	0.4028	0.586342	0.664032	0.178936	0.143317	1	-0.371881	0.870166	0.101964	1	-0.152002	1
AT5G24760	-0.138011	0.48762	0.0357913	1	0.169961	0.252045	-0.255003	0.428081	-0.0812007	0.992858	-0.172977	0.636265	0.134994	0.589679
AT5G25045	0.060252	1	-0.165914	0.450987	-0.0841385	0.788997	0.165914	0.788504	-0.060252	1	0.197948	0.602366	0.0535574	1
AT5G25110	0.24652	0.462648	0.046189	1	-0.299999	0.239324	0.190951	0.961411	-0.00937964	1	0.323353	0.600321	-0.223167	0.626753
AT5G25140	-0.272206	0.296771	-0.503718	0.0336179	-0.315821	0.145979	-0.0310061	1	-0.262518	0.709108	0.147647	0.958423	0.104033	0.989583
AT5G25360	-0.189618	0.0916889	0.0925687	0.527404	-0.163929	0.10363	-0.212034	0.312525	0.0701526	0.921208	-0.248227	0.218218	-0.222538	0.0567545
AT5G25450	-0.567106	0.255167	-1.06601	0.0194924	-0.345098	0.509345	0.287945	1	-0.210955	1	-0.101726	1	0.120282	1
AT5G25470	-0.386971	0.531996	0.101259	1	-0.0675492	1	-0.276141	1	0.212089	1	-0.327386	0.896954	-0.00796447	1
AT5G25530	-0.304426	0.448688	-0.0760719	1	-0.19002	0.689692	-0.0972353	1	0.131119	1	-0.209353	0.94505	-0.0949461	1
AT5G26000	0.0821292	0.642174	0.0411971	0.981914	0.0635547	0.724411	0.0887465	0.922332	0.0478144	1	0.0594202	1	0.0408457	1
AT5G26620	-0.08702	1	0.0288067	1	-0.0927407	1	-0.161641	1	-0.0458145	1	-0.158992	1	-0.164713	0.977714
AT5G26680	-0.106648	0.839142	0.0896934	0.909493	0.0138155	1	-0.088917	1	0.107425	0.998424	-0.0886011	1	0.0318625	1
AT5G26770	0.215637	0.569441	0.0567855	1	0.0174607	1	0.0455489	1	-0.113303	1	0.273239	0.709658	0.0750631	1
AT5G26850	-0.0341283	1	0.00309852	1	-0.0340177	1	0.179991	0.740045	0.217217	0.670488	0.0221564	1	0.0222669	1
AT5G27290	-0.094355	0.589508	-0.138007	0.337164	-0.400264	0.000627436	-0.126966	0.747588	-0.170618	0.670488	-0.0177668	1	-0.323676	0.0112444
AT5G27830	-0.0811389	0.905747	-0.000447319	1	0.163174	0.384242	-0.0899847	1	-0.0092931	1	-0.0720979	1	0.172215	0.515578
AT5G27889	0.156418	0.998471	-0.110939	1	-0.533538	0.185056	0.0647879	1	-0.202569	1	0.4844	0.630414	-0.205555	0.957859
AT5G28150	-0.181604	0.327596	-0.0222195	1	-0.0545943	0.981528	-0.0235153	1	0.135869	0.79093	0.0120617	1	0.139071	0.61526
AT5G28237	-0.304697	0.401496	0.166407	0.796093	-0.121826	0.900377	-0.304697	0.772007	0.166407	0.979904	-0.0289062	1	0.153965	0.936001
AT5G28360	-0.27889	0.233738	0.123698	0.768095	0	1	-0.169881	0.914123	0.232708	0.718831	-0.27889	0.585186	0	1
AT5G28888	0.100408	0.774425	0	1	0	1	0	1	-0.100408	0.957602	0	1	-0.100408	0.86699
AT5G35110	0.0659044	1	-0.351527	0.536539	0.244523	0.70713	0.181709	1	-0.235722	0.975865	-0.306028	0.894693	-0.12741	1
AT5G35180	-0.0849247	0.742828	0.0290301	1	-0.0993313	0.556909	-0.0715125	1	0.0424423	1	0.106904	0.85848	0.0924978	0.789278
AT5G36220	0.132637	0.923265	0.0321399	1	0.70737	0.00932458	0.100306	1	-0.000191125	1	0.0135533	1	0.588286	0.0685609
AT5G36970	0.554367	0.583002	0.095947	1	1.80258	0.00487467	-0.152992	1	-0.611412	0.766158	0.0953918	1	1.3436	0.0742549
AT5G37020	0.386954	0.00346735	0.393126	0.00376551	0.205179	0.0822522	0.0855247	1	0.0916967	0.877142	0.104685	0.841781	-0.0770901	0.862032
AT5G37250	0.133893	0.767948	0.391	0.102238	0.060252	1	0	1	0.257107	0.704075	0.100408	1	0.0267663	1
AT5G37260	1.61093	4.37039e-08	1.52607	1.40476e-07	1.6388	1.69308e-08	0.107403	1	0.0225448	1	-0.0851337	1	-0.0572673	1
AT5G37300	-0.196439	0.825236	0.548641	0.175331	-0.397951	0.270575	-0.370168	0.775164	0.374912	0.718831	-0.40908	0.648271	-0.610592	0.135124
AT5G37550	0.425351	0.139369	0.520382	0.068861	0.655717	0.00855988	-0.0817283	1	0.0133024	1	-0.169555	0.971026	0.0608103	1
AT5G37850	0.0732623	0.797269	0.0551643	0.924445	-0.0321502	1	-0.0739221	1	-0.09202	0.876507	0.0873796	0.930296	-0.0180329	1
AT5G38060	-0.223055	0.733829	0.31376	0.4954	-0.604167	0.0592639	-0.478457	0.623269	0.0583586	1	-0.0646493	1	-0.445761	0.329982
AT5G38120	-0.00554118	1	0.222776	0.867905	-0.131853	1	-0.228702	1	-0.000384875	1	-0.359414	0.85848	-0.485726	0.451149
AT5G38130	0.0908456	0.916742	0.0806378	0.950945	0.0535574	1	1.11022e-16	1	-0.0102078	1	-0.0832034	1	-0.120492	0.863038
AT5G38240	0.519388	0.237856	-0.0209097	1	0.599417	0.100754	0.154297	1	-0.386	0.718831	0.194796	1	0.274825	0.773387
AT5G38320	0.299299	0.539027	-0.306951	0.507802	-0.165089	0.831423	0.468383	0.63834	-0.137866	1	0.206264	0.996739	-0.258124	0.74252
AT5G39330	0.390278	0.578034	0.0111231	1	0.0149918	1	0.117596	1	-0.26156	0.991208	-0.171331	1	-0.546618	0.395393
AT5G39580	1.61842	0.132554	-0.0614608	1	3.40424	0.000686446	0.692851	0.991211	-0.987033	0.718831	0.139386	1	1.9252	0.084604
AT5G39660	-0.205539	0.388089	-0.236817	0.310177	-0.215505	0.272502	0.128538	1	0.0972592	1	0.254813	0.600321	0.244847	0.345469
AT5G40000	0.611178	0.385216	-0.102388	1	2.13026	0.00030321	0.173642	1	-0.539924	0.73265	-0.100408	1	1.41867	0.0227103
AT5G40348	0.126214	0.514395	2.22045e-16	1	0.100408	0.584948	-2.22045e-16	1	-0.126214	0.766537	0	1	-0.0258064	1
AT5G40350	0.226622	0.0835891	0	1	0.100408	0.501696	0	1	-0.226622	0.50691	0	1	-0.126214	0.505045
AT5G40390	0.00275867	1	0.206849	0.437972	-0.0316353	1	-0.240709	0.651541	-0.0366182	1	-0.112061	1	-0.146455	0.753144
AT5G40645	-0.180942	0.898705	0.00462522	1	-0.359195	0.38316	0.0971416	1	0.282709	0.86565	0.186978	1	0.0087254	1
AT5G40790	0.0462568	1	0.214313	0.965673	-0.335336	0.685404	-0.0299872	1	0.138069	1	0.323101	1	-0.0584911	1
AT5G41040	-0.110376	0.972238	0.121036	0.915719	0.11247	0.9034	-0.366764	0.63834	-0.135352	1	-0.238015	0.814292	-0.0151694	1
AT5G41090	0.0614255	1	-0.105662	0.974507	-0.275791	0.343417	0.0487577	1	-0.11833	1	0.238477	0.817974	-0.0987385	1
AT5G41280	-0.100408	0.286946	0	1	0	1	-0.100408	0.63834	0	1	-0.100408	0.600321	0	1
AT5G41460	-0.264018	0.365557	-0.0235604	1	-0.26103	0.290801	-0.228258	0.835533	0.0121995	1	0.018457	1	0.0214446	1
AT5G41590	0.81392	0.0127035	0.674679	0.0428759	0.364871	0.248702	-0.105097	1	-0.244338	0.848751	-0.1186	1	-0.567649	0.112845
AT5G41700	-0.000600991	1	-0.126251	0.690757	-0.287771	0.0985477	0.119669	1	-0.00598095	1	0.2483	0.590618	-0.0388695	1
AT5G41740	1.38358	9.68679e-05	1.08386	0.00129579	2.18412	3.62136e-07	-0.0254742	1	-0.325196	0.718831	0.14145	1	0.941989	0.00560173
AT5G41780	-0.313913	0.690538	0.39929	0.516129	0.0791601	1	-0.652897	0.593511	0.0603055	1	-0.00492682	1	0.388146	0.639273
AT5G41890	-0.11289	1	0.150147	0.983011	-0.0353049	1	0.159488	1	0.422525	0.718831	-0.324508	0.854185	-0.246923	0.857795
AT5G41900	-0.8588	0.000175664	-0.0563443	1	-0.492635	0.00866886	-0.516231	0.165039	0.286224	0.670488	0.293709	0.538477	0.659874	0.00358944
AT5G42380	1.4748	0.00591638	0.0138545	1	3.28846	1.19329e-06	0.498616	0.818547	-0.962325	0.484685	0.0873772	1	1.90104	0.00144489
AT5G42520	0.17359	0.202126	-0.0156825	1	-0.0254825	1	0.23802	0.331959	0.0487475	1	0.14837	0.608709	-0.0507022	1
AT5G42570	-0.0735701	0.914869	0.0871744	0.816657	-0.047642	1	-0.188003	0.671771	-0.0272588	1	-0.116404	0.90288	-0.0904756	0.898013
AT5G42630	-0.300922	0.562098	-0.0269821	1	0.192234	0.768819	0.1826	1	0.45654	0.670488	-0.219521	0.98577	0.273635	0.728722
AT5G42760	0.752038	0.0182967	0.95699	0.00394225	0.907498	0.00225215	-0.216842	0.985688	-0.0118894	1	-0.125274	1	0.0301854	1
AT5G42920	-0.0213115	1	0.0112688	1	0.119035	0.468079	-0.0259406	1	0.00663971	1	-0.0449	1	0.0954461	0.803099
AT5G42965	0.449961	0.508424	0.170276	1	0.488502	0.355921	0.204416	1	-0.0752688	1	-0.0663062	1	-0.0277652	1
AT5G43066	0	1	0	1	0	1	0	1	0	1	0	1	0	1
AT5G43150	-0.753916	5.28989e-05	-0.28923	0.0873858	-0.513774	0.000913814	-0.325979	0.270939	0.138707	0.774787	-0.0046943	1	0.235448	0.213196
AT5G43310	0.128977	0.284321	0.242006	0.0244669	0.0542369	0.778178	-0.0660238	1	0.0470052	1	0.0982102	0.768481	0.0234705	1
AT5G43380	0.101091	1	-0.137727	0.872586	0.486938	0.0625951	-0.0817555	1	-0.320574	0.718831	-0.125894	1	0.259953	0.578307
AT5G43630	0.405553	0.000184254	0.481578	4.58748e-05	0.222749	0.011809	-0.108081	0.709712	-0.032056	1	0.0854637	0.804643	-0.0973403	0.497559
AT5G43640	0.136736	0.852432	-0.211805	0.574307	0	1	0.0716967	1	-0.276844	0.718831	-0.037313	1	-0.174049	0.813196
AT5G43680	-0.290432	0.130131	-0.0608726	1	-0.230124	0.19141	0.0211867	1	0.250746	0.670488	-0.124272	0.929141	-0.0639635	1
AT5G43740	0.38148	0.0550342	0.236896	0.308807	0.230941	0.220783	0.0664939	1	-0.0780908	1	0.154856	0.854057	0.00431706	1
AT5G43900	-0.0570169	0.897614	0.00644022	1	-0.0378272	1	-0.0529182	1	0.010539	1	0.0199381	1	0.0391279	1
AT5G44110	-0.1322	0.819221	0.343346	0.214629	-0.135756	0.730882	-0.333974	0.611284	0.141572	0.96186	-0.420745	0.401346	-0.424301	0.114127
AT5G44190	0.328492	0.039266	0.337787	0.0370871	-0.203627	0.176135	0.0265291	1	0.0358242	1	0.199623	0.600321	-0.332496	0.0484932
AT5G44250	0.101774	0.693855	0.0366131	1	-0.159801	0.292568	0.0486674	1	-0.0164931	1	0.135549	0.793471	-0.126026	0.643062
AT5G44255.1	#N/A	#N/A	#N/A	#N/A	#N/A	#N/A	#N/A	#N/A	#N/A	#N/A	#N/A	#N/A	#N/A	#N/A
AT5G44540	0.184925	0.915198	0.00347599	1	-0.597168	0.115546	0.42503	0.760315	0.243581	0.954706	0.340856	0.82904	-0.441236	0.431481
AT5G44565	0.622365	0.34086	0.791205	0.218769	0.397881	0.576728	-0.26846	1	-0.0996204	1	0.0702385	1	-0.154245	1
AT5G44570	-0.311364	0.385897	-0.346252	0.336229	0.0862908	1	0.114745	1	0.0798561	1	-0.135981	1	0.261674	0.605497
AT5G44575	0.447392	0.930359	-0.908259	0.496643	2.65123	0.00494155	0.953886	0.834394	-0.401766	1	0.175347	1	2.37918	0.0288792
AT5G44670	0.50678	0.000825853	0.557058	0.000446777	0.281416	0.0286273	-0.0280689	1	0.0222082	1	0.033522	1	-0.191842	0.28123
AT5G44930	0.0871453	0.964884	-0.103051	0.871814	-0.624729	0.00202436	0.161102	0.946155	-0.0290945	1	0.345758	0.449128	-0.366116	0.127013
AT5G44990	0.779159	0.269953	-0.103493	1	2.49809	0.000121656	-0.161641	1	-1.04429	0.544512	-0.273737	1	1.44519	0.0288792
AT5G45340	2.68076	2.65622e-06	2.60445	4.98691e-06	3.71794	3.37121e-08	-0.196303	1	-0.272612	0.930318	-0.107898	1	0.929283	0.0434636
AT5G45630	-0.118056	1	-0.759412	0.13859	-0.334556	0.574754	0.367035	0.929399	-0.274321	0.96186	0.147549	1	-0.0689511	1
AT5G45720	0.43747	0.0450575	0.284514	0.262204	0.168208	0.508105	-0.0257951	1	-0.17875	0.803074	0.10655	1	-0.162711	0.721457
AT5G45860	0.165744	1	0.02066	1	0.0445261	1	-0.0598943	1	-0.204978	1	-0.138849	1	-0.260066	0.923926
AT5G47060	1.34995	2.06684e-05	1.22417	8.57915e-05	1.46802	4.17588e-06	-0.087365	1	-0.213151	0.818871	-0.267614	0.717326	-0.149547	0.887741
AT5G47080	-0.105363	0.543912	-0.022058	1	-0.156002	0.196534	-0.0247563	1	0.0585481	1	-0.0551255	1	-0.105765	0.63092
AT5G47430	-0.184428	0.217965	-0.34388	0.0144152	-0.106192	0.509104	0.11887	0.870402	-0.0405818	1	-0.0208863	1	0.0573501	1
AT5G47560	0.462155	0.0110659	0.0410883	1	0.0937626	0.772565	0.224081	0.63834	-0.196985	0.718831	0.342519	0.344342	-0.0258736	1
AT5G47610	-0.277435	0.414004	-0.424134	0.164829	-0.804712	0.00200096	0.0915896	1	-0.0551094	1	0.440298	0.454397	-0.0869791	1
AT5G47620	-0.0704117	0.81783	-3.52071e-05	1	-0.165136	0.180189	-0.0211925	1	0.049184	1	0.00765686	1	-0.0870679	0.790625
AT5G47630	-0.251209	0.440175	-0.0340748	1	-0.0395511	1	-0.0388389	1	0.178295	0.891078	-0.243252	0.76757	-0.0315938	1
AT5G47650	-0.0304131	1	0.0707678	0.962589	-0.30772	0.0637225	-0.131266	0.967666	-0.0300847	1	0.0412029	1	-0.236104	0.310792
AT5G48240	0.149608	0.716304	0.151478	0.700206	0.34221	0.107834	0.0658887	1	0.0677588	1	-0.18166	0.855428	0.0109425	1
AT5G48270	0	1	0	1	0	1	0	1	0	1	0	1	0	1
AT5G48400	1.04348	0.103809	0.170643	1	3.31717	6.34728e-06	-0.147379	1	-1.02021	0.557897	-0.6563	0.690323	1.61739	0.0142407
AT5G48410	0.364949	0.737645	0.0581511	1	1.7454	0.0015681	-0.438709	0.941863	-0.745506	0.670488	-0.30342	1	1.07703	0.0896102
AT5G48540	0.471736	0.286946	0.297821	0.598241	1.8697	1.96253e-05	-0.29174	0.945576	-0.465654	0.670488	-0.220445	1	1.17752	0.00541429
AT5G48880	-0.114775	0.941234	0.223937	0.540492	0.46485	0.0568052	-0.457911	0.419798	-0.119199	1	-0.471306	0.393711	0.108319	1
AT5G49070	0.313906	0.799764	-0.00896772	1	-0.0176896	1	0.129906	1	-0.192969	1	0.00566345	1	-0.325933	0.870969
AT5G49330	1.22253	0.00162039	1.72329	8.8421e-05	1.80113	1.85539e-05	-0.328759	0.862813	0.171994	1	-0.109187	1	0.469407	0.330887
AT5G49480	1.4593	0.000101653	0.881031	0.0101733	1.02553	0.00123183	0.19866	1	-0.37961	0.704992	-0.153675	1	-0.587448	0.108406
AT5G49520	1.48637	0.0041849	0.896335	0.0964822	2.43112	2.05196e-05	0.22588	1	-0.364153	0.871338	0.288135	1	1.23289	0.0220707
AT5G49650	-0.0361496	0.945202	-0.123275	0.203095	-0.0886811	0.305108	-0.0114455	1	-0.0985705	0.699916	-0.00158033	1	-0.0541119	0.831991
AT5G50070	0	1	-0.10901	0.66276	0	1	0.10901	0.98028	0	1	0	1	0	1
AT5G50100	-0.158098	0.298924	-0.0276096	1	-0.317205	0.00946885	-0.185176	0.611284	-0.054688	1	0.0363962	1	-0.122711	0.57039
AT5G50360	-0.201292	0.980412	-0.794924	0.161521	-0.496722	0.355622	0.669561	0.63834	0.0759296	1	0.369165	0.901863	0.0737348	1
AT5G50800	-0.0176724	1	-0.0215931	1	-0.0384551	1	-0.0909326	1	-0.0948532	1	0.084881	1	0.0640983	1
AT5G50830	-0.215491	0.2358	0.0832034	0.843209	0.060252	0.94678	-0.315899	0.315168	-0.0172042	1	-0.315899	0.337751	-0.0401556	1
AT5G51105	0.209155	0.724424	-0.638631	0.0592381	0.0570311	1	0.469243	0.570685	-0.378544	0.696218	-0.0637258	1	-0.21585	0.80296
AT5G51230	0.0860767	0.644848	0.00153289	1	-0.0147088	1	0.188366	0.476843	0.103822	0.766357	0.0229862	1	-0.0777993	0.807142
AT5G51460	0.82463	0.000116025	0.823211	0.000171986	0.598612	0.00105182	0.0309686	1	0.0295493	1	0.228326	0.600321	0.00230804	1
AT5G51990	0.060252	1	0.166709	0.686781	0.00860212	1	0.0832034	1	0.18966	0.841512	0.100408	1	0.0487577	1
AT5G52055	0.146298	0.601297	0.163854	0.509202	0	1	0.105662	1	0.123218	0.915889	-0.060252	1	-0.20655	0.417541
AT5G52200	0.226458	0.0503177	0.184629	0.136922	0.222833	0.0304552	-0.0248458	1	-0.0666745	0.96186	-0.0271101	1	-0.0307354	1
AT5G52300	0.0562103	1	-0.552186	0.424987	-0.222729	0.890868	0.319844	1	-0.288552	0.990459	0.00839094	1	-0.270548	0.943003
AT5G52310	0.279217	0.334004	0.229732	0.469566	-0.234678	0.373446	-0.0354486	1	-0.0849339	1	0.0629806	1	-0.450915	0.100549
AT5G52400	-0.0267663	1	0.043503	1	0.060252	1	-0.043503	1	0.0267663	1	-0.100408	1	-0.0133893	1
AT5G52570	0.226732	0.286946	0.231337	0.305224	-0.351987	0.036211	-0.0607116	1	-0.0561069	1	0.0156716	1	-0.563048	0.00549268
AT5G52640	-0.312294	0.335872	-1.00708	0.000966427	0.0965667	0.974724	0.170648	1	-0.52414	0.455239	-0.16778	0.986285	0.24108	0.617739
AT5G52660	0.0692659	1	0.0505385	1	-0.178893	0.400603	0.0425152	1	0.0237877	1	0.199205	0.723571	-0.0489536	1
AT5G52730	0.060252	0.915743	0.100408	0.61005	0	1	0	1	0.0401556	1	-2.22045e-16	1	-0.060252	0.988752
AT5G53120	-0.0793984	0.657924	-0.245906	0.0312798	-0.105194	0.368881	-0.0532407	1	-0.219749	0.403622	-0.154758	0.554054	-0.180553	0.150932
AT5G53420	0.494731	0.00493871	0.73929	0.000191974	1.13852	6.56072e-07	-0.421148	0.178333	-0.176589	0.718831	-0.200146	0.62529	0.443644	0.0156865
AT5G53486	-0.0426145	1	0.0494176	1	-0.115229	1	0.0706423	1	0.162674	1	-0.328461	0.845854	-0.401075	0.511704
AT5G53570	0.578438	6.20719e-06	0.508472	3.35794e-05	0.758892	1.42454e-07	0.0332363	1	-0.0367298	1	-0.018255	1	0.162199	0.153278
AT5G53588	#N/A	#N/A	#N/A	#N/A	#N/A	#N/A	#N/A	#N/A	#N/A	#N/A	#N/A	#N/A	#N/A	#N/A
AT5G53600	0	1	0	1	-0.0918055	0.327538	0	1	0	1	0.0918055	0.727958	0	1
AT5G53710	-0.115084	1	0.106155	1	-0.0384865	1	-0.158586	1	0.0626518	1	0.0897974	1	0.166394	0.938635
AT5G53750	1.13202	5.05462e-06	1.25122	2.21094e-06	1.51497	8.99873e-08	-0.184961	0.810421	-0.0657631	1	0.00394711	1	0.386902	0.0610399
AT5G53870	-0.407092	0.286946	-0.421578	0.296397	-0.177177	0.765003	0.404043	0.63834	0.389557	0.696218	0.0394701	1	0.269385	0.675106
AT5G53970	0.389806	0.00538086	0.00251781	1	0.0778407	0.723614	0.147858	0.73573	-0.23943	0.519276	0.056229	1	-0.255736	0.087039
AT5G54130	0.497694	0.0551291	1.06543	0.000245486	0.585676	0.0114713	-0.511305	0.281258	0.0564277	1	-0.0337184	1	0.0542639	1
AT5G54165	-0.559461	0.145494	-1.16626	0.00251923	-0.583724	0.0795266	0.266005	0.958761	-0.340795	0.722644	0.0565671	1	0.0323042	1
AT5G54300	-0.429567	0.0851782	-0.769149	0.00276045	-0.647028	0.00400386	0.175275	0.966191	-0.164307	0.898523	0.0184653	1	-0.198996	0.657021
AT5G54470	2.63982	1.49876e-09	2.41815	8.43768e-09	1.63355	1.58198e-07	0.012137	1	-0.209532	0.718831	-0.092112	1	-1.09838	8.75979e-05
AT5G54585	-0.470022	0.0636474	-0.454229	0.0832351	-0.913172	0.0002773	0.0740311	1	0.0898234	1	-0.0665827	1	-0.509733	0.0557385
AT5G54610	0.170225	1	-0.432986	0.451439	2.38044	8.90816e-06	0.132561	1	-0.470649	0.718831	-0.348246	0.87166	1.86196	0.000586969
AT5G54650	-0.0133303	1	-0.0196861	1	0.112384	0.730882	0.0122817	1	0.00592593	1	-0.0833945	1	0.0423195	1
AT5G55000	-0.120997	0.564059	-0.07177	0.866104	-0.255881	0.0561408	0.102024	0.984209	0.151251	0.718831	0.148123	0.727958	0.0132393	1
AT5G55160	-0.249731	0.0834505	-0.14113	0.44762	-0.25987	0.0404239	0.0227321	1	0.131333	0.724323	-0.112359	0.848729	-0.122499	0.608443
AT5G55250	-0.499579	0.103167	0.0161186	1	-0.312975	0.291828	-0.176747	1	0.33895	0.70452	-0.240346	0.841428	-0.0537425	1
AT5G55330	0.106142	0.921758	0.147137	0.740864	-0.131961	0.737652	0.140108	1	0.181103	0.845727	0.192213	0.844845	-0.0458904	1
AT5G55450	0.257135	0.662957	0.165886	0.894865	1.46356	0.000116546	0.132065	1	0.0408164	1	-0.0918166	1	1.11461	0.0049519
AT5G55507	-0.0774687	1	0.0192898	1	0.00860212	1	0.0605662	1	0.157325	0.962334	-0.0918055	1	-0.00573475	1
AT5G55520	0.12994	0.855122	0.0971689	0.969002	0.16567	0.633834	-0.0387717	1	-0.0715426	1	-0.0993266	1	-0.0635961	1
AT5G55620	-0.483237	0.0501669	-0.121492	0.853039	-0.79289	0.000806936	-0.323588	0.63834	0.0381574	1	-0.195516	0.845854	-0.505169	0.05257
AT5G55800	0	1	-0.162567	0.0454522	0	1	0.165914	0.251576	0.00334733	1	0	1	0	1
AT5G55970	-0.397311	0.0626057	-0.708486	0.0015971	-0.257925	0.204189	0.150402	0.968349	-0.160772	0.840221	0.0864754	1	0.225862	0.431518
AT5G55980	0.060252	0.539027	0	1	0.060252	0.448267	0	1	-0.060252	0.787595	0	1	-2.22045e-16	1
AT5G56030	-0.459855	4.46881e-05	-0.442651	9.39413e-05	-0.0424168	0.862291	0.0117708	1	0.0289749	1	-0.212651	0.232663	0.204787	0.0461437
AT5G56610	-0.00018402	1	-0.201433	0.500803	-0.249379	0.271567	0.130738	1	-0.0705106	1	-0.177404	0.862683	-0.426598	0.0867337
AT5G56960	1.24116	0.112385	-0.022459	1	1.3935	0.0399142	0.10901	1	-1.15461	0.627971	2.22045e-16	1	0.152342	1
AT5G56980	-0.0753077	0.608005	0.0339872	1	0.19357	0.0282167	-0.0748985	0.936931	0.0343964	1	-0.136637	0.553803	0.132241	0.277479
AT5G57010	0.855553	0.00475402	0.599186	0.0510455	0.70081	0.00937665	-0.314215	0.748496	-0.570581	0.422624	-0.133175	1	-0.287918	0.520579
AT5G57050	0.0486469	1	-0.191997	0.422648	-0.232116	0.194018	0.106415	1	-0.134229	0.868689	-0.036371	1	-0.317134	0.12535
AT5G57420	0.161441	0.957639	0.0907226	1	0.645023	0.071036	0.40213	0.766332	0.331412	0.788929	-0.072498	1	0.411083	0.45653
AT5G57510	0.182873	1	0.19711	0.964589	2.3693	2.88624e-05	-0.106648	1	-0.0924118	1	-0.420539	0.834574	1.76589	0.00203692
AT5G57565	-0.216219	0.656515	-0.0195119	1	-0.601901	0.0271282	-0.292413	0.807966	-0.0957062	1	0.155965	1	-0.229718	0.716408
AT5G57660	0.547238	0.0244229	0.00427197	1	-0.45385	0.0372699	0.368919	0.516726	-0.174047	0.869851	0.28948	0.600321	-0.711608	0.00661634
AT5G58120	-0.046107	1	0.131759	0.75067	0.653136	0.00154038	-0.229375	0.748628	-0.0515089	1	0.0101437	1	0.709386	0.00311677
AT5G58210	0.143053	0.602833	-0.108506	0.76718	0.197688	0.284278	0.234893	0.63834	-0.0166659	1	0.108457	0.995712	0.163092	0.598619
AT5G58370	0.0937838	0.969623	-0.0507693	1	0.203761	0.428583	0.0666787	1	-0.0778744	1	-0.152205	0.951147	-0.042228	1
AT5G58720	-0.0215035	1	0.0787198	0.627381	0.000960927	1	-0.0503204	1	0.0499029	1	0.0129191	1	0.0353836	1
AT5G58770	-0.769294	0.000593116	-0.90941	0.000165311	-0.628849	0.00154038	-0.117496	1	-0.257611	0.670488	-0.0649631	1	0.0754821	1
AT5G58780	-0.251964	0.741777	-0.404829	0.449436	-0.652284	0.0775616	-0.214578	1	-0.367443	0.74322	-0.333501	0.834358	-0.733821	0.0983387
AT5G58840	0.930214	0.0224256	0.319856	0.578595	0.0659811	1	0.541366	0.634894	-0.0689921	1	0.608019	0.502494	-0.256214	0.832266
AT5G59040	0.0965804	0.987955	0.207389	0.548308	0.00860212	1	0	1	0.110808	1	0.00860212	1	-0.0793761	1
AT5G59050	-0.174278	0.608973	0.166458	0.627979	-0.303044	0.157436	-0.283952	0.63834	0.0567838	1	0.0599646	1	-0.0688007	1
AT5G59220	-1.07871	0.000716819	-1.09636	0.000809737	-1.52875	1.04525e-05	0.357517	0.640154	0.339865	0.710326	0.201136	0.934226	-0.248905	0.644402
AT5G59230	0.126214	0.706979	-0.0832034	0.916574	-0.0372882	1	0.0832034	1	-0.126214	0.911822	0.197948	0.707445	0.0344457	1
AT5G59430	-0.00980554	1	0.110537	0.661411	-0.178463	0.248483	-0.0166687	1	0.103674	0.914686	0.149264	0.764924	-0.0193933	1
AT5G59480	0.0947553	0.87279	0.324254	0.117197	0.195382	0.319316	-0.133015	0.984173	0.0964843	1	-0.160672	0.828432	-0.0600451	1
AT5G59580	-0.0322067	1	-0.0390543	1	0.0250444	1	0.187243	1	0.180395	1	0.192265	1	0.249516	0.855498
AT5G59720	-0.188676	0.754529	0.244794	0.576523	-0.647122	0.0203317	-0.0488547	1	0.384616	0.670488	-0.0119961	1	-0.470442	0.192076
AT5G59820	1.34279	0.000128535	0.851871	0.00842576	2.69914	3.26473e-08	-0.0251977	1	-0.51612	0.557897	-0.180268	1	1.17608	0.00102389
AT5G59920	0.57548	9.11584e-05	0.352949	0.00842576	0.233908	0.0451766	-0.043257	1	-0.265788	0.378882	-0.0145608	1	-0.356133	0.0102237
AT5G59950	0.12272	0.559156	0.215748	0.198972	0.259302	0.0544083	-0.0164329	1	0.0765955	1	-0.0709103	1	0.065672	0.997739
AT5G60330	#N/A	#N/A	#N/A	#N/A	#N/A	#N/A	#N/A	#N/A	#N/A	#N/A	#N/A	#N/A	#N/A	#N/A
AT5G60470	0.147244	1	0.197244	0.886987	-0.275563	0.634707	-0.134855	1	-0.0848557	1	0.417216	0.742369	-0.00559077	1
AT5G60790	0.253519	0.00229282	0.159146	0.0569209	0.240559	0.00162006	0.0729455	0.846461	-0.0214274	1	-0.0916329	0.639567	-0.104592	0.307139
AT5G61180	-0.100408	0.658678	-0.131949	0.455567	0.0220039	1	0.197948	0.59357	0.166407	0.685724	-0.00860212	1	0.113809	0.668549
AT5G61270	0.28533	0.0151482	0.355553	0.00374007	0.142059	0.210057	-0.253227	0.227255	-0.183003	0.613739	0.027987	1	-0.115283	0.504914
AT5G61540	-0.0587494	1	0.293723	0.0869576	0.0595042	0.949439	-0.197932	0.63834	0.15454	0.718831	-0.165286	0.716737	-0.0470323	1
AT5G61620	-0.220023	0.612461	-0.0806825	1	0.410839	0.126099	0.151252	1	0.290592	0.718831	-0.32043	0.655482	0.310431	0.43195
AT5G61810	0.482441	0.004258	0.591688	0.000984475	0.145127	0.421305	-0.0632895	1	0.0459573	1	0.0535367	1	-0.283778	0.122231
AT5G61820	0.381198	0.0393454	-0.491671	0.00946866	-0.0899352	0.806158	0.317666	0.400221	-0.555203	0.123223	-0.123522	0.931696	-0.594655	0.00325544
AT5G62000	0.210261	0.0836451	0.227953	0.0650773	0.0754018	0.647958	0.0302082	1	0.0478999	1	0.162931	0.55859	0.0280713	1
AT5G62020	-1.46789	1.01332e-06	-1.53755	8.52109e-07	-0.961001	4.34926e-05	-0.0601235	1	-0.129783	0.949058	-0.0708344	1	0.436057	0.0596032
AT5G62130	0.00410941	1	0.231587	0.226922	-0.0431825	1	-0.128032	0.936931	0.0994457	0.953796	0.120188	0.89879	0.0728961	1
AT5G62150	0.441958	0.6031	-0.125061	1	0.855074	0.105016	-0.0101277	1	-0.577147	0.718831	0.15066	1	0.563776	0.506135
AT5G62160	0.183913	0.790726	-0.469317	0.192157	0.181556	0.723936	0.372257	0.665826	-0.280973	0.76734	0.0835773	1	0.08122	1
AT5G62165	-0.0131408	1	-0.263927	0.638586	-0.183411	0.795128	0.0687193	1	-0.182067	1	-0.0524687	1	-0.222739	0.851809
AT5G62210	0.190725	0.853395	0.64389	0.105939	0.703024	0.0364673	-0.529781	0.586195	-0.0766158	1	-0.547473	0.522048	-0.0351738	1
AT5G62220	0.670565	3.26094e-05	0.621538	0.000103077	0.32343	0.00910993	-0.131574	0.808317	-0.1806	0.670488	0.13599	0.732125	-0.211145	0.180157
AT5G62290	-0.211718	0.0994081	-0.0907275	0.630838	-0.0287668	1	-0.00335511	1	0.117635	0.718831	-0.134618	0.677566	0.0483327	1
AT5G62320	-0.0213457	1	-0.165914	0.65676	0.0220039	1	0.0938787	1	-0.05069	1	-0.0634336	1	-0.020084	1
AT5G62350	0.281958	0.0926139	0.214605	0.261332	-0.130173	0.490206	0.0356856	1	-0.0316676	1	-0.0306926	1	-0.442824	0.0109491
AT5G62430	0.0246798	1	0.418635	0.0826974	-0.286392	0.194018	-0.158096	0.984173	0.235859	0.718831	0.219024	0.75684	-0.0920473	1
AT5G62470	0.431948	0.0789051	0.419233	0.101579	0.350503	0.115546	0.0419374	1	0.0292225	1	0.324294	0.570692	0.24285	0.485652
AT5G62640	0.218823	0.0447289	0.0808826	0.611847	0.216356	0.0259527	0.146196	0.622786	0.00825554	1	0.085894	0.850368	0.0834276	0.700941
AT5G63130	1.05397	0.00430415	0.892949	0.0163294	1.23235	0.000530567	0.00184021	1	-0.159185	1	-0.0870122	1	0.0913684	1
AT5G63160	0.986603	0.00307501	0.603547	0.0761817	0.734135	0.012407	0.24527	0.940425	-0.137786	1	0.290683	0.793471	0.0382139	1
AT5G63260	0.0979697	0.681843	-0.12731	0.493564	0.0486682	0.979774	0.265558	0.348684	0.0402789	1	0.0348044	1	-0.0144971	1
AT5G63300	-0.366236	0.347179	-0.218712	0.702537	-0.323328	0.351496	-0.00079084	1	0.146733	1	0.0147215	1	0.0576296	1
AT5G63350	-0.133897	1	-0.679961	0.173664	-0.792252	0.0517449	0.234887	1	-0.311177	0.888497	0.478252	0.689428	-0.180103	1
AT5G63770	0.499598	0.00125329	0.46073	0.00310859	0.68515	2.86968e-05	0.0785275	1	0.0396597	1	0.0957249	0.952175	0.281277	0.0792335
AT5G63870	-0.289712	0.0410336	-0.287701	0.0469881	-0.393984	0.00268073	-0.00258737	1	-0.000576044	1	0.0645874	1	-0.0396847	1
AT5G63880	0.318184	0.0598823	0.0531599	1	-0.00502882	1	0.0859183	1	-0.179105	0.718831	0.0591445	1	-0.264068	0.164066
AT5G64080	-0.0678713	1	0.161242	0.769623	0.376758	0.146213	-0.240078	0.870798	-0.0109649	1	-0.444357	0.449128	0.000271972	1
AT5G64130	-0.07743	0.821823	-0.0063092	1	-0.0776158	0.747567	-0.00187162	1	0.0692492	1	-0.0501143	1	-0.0503001	1
AT5G64170	-0.184795	0.473953	-0.305041	0.165977	-0.633578	0.000976371	-0.0284012	1	-0.148647	0.857064	0.176771	0.797743	-0.272012	0.269109
AT5G64230	0.853045	0.00647171	0.150185	0.86348	0.100341	0.996648	0.194243	1	-0.508617	0.557897	0.0278777	1	-0.724827	0.0264203
AT5G64250	0.0344392	1	-0.234791	0.154684	0.20029	0.158717	-0.0382943	1	-0.307524	0.38327	-0.0269979	1	0.138853	0.56097
AT5G64552	#N/A	#N/A	#N/A	#N/A	#N/A	#N/A	#N/A	#N/A	#N/A	#N/A	#N/A	#N/A	#N/A	#N/A
AT5G64720	0.0172042	1	0.123359	0.750456	0.106142	0.770901	-0.0262987	1	0.0798561	1	-0.0832034	1	0.00573475	1
AT5G64750	0.526994	0.211609	0.226842	0.766848	0.707781	0.042065	0.204481	1	-0.0956711	1	-0.176478	1	0.00430898	1
AT5G64840	0.0572299	1	-0.0931227	0.850894	-0.22843	0.205305	0.00275024	1	-0.147602	0.825393	0.157652	0.817974	-0.128008	0.778475
AT5G64850	0.466601	0.0245979	0.568901	0.00786854	0.402245	0.0304985	-0.15549	0.942701	-0.0531896	1	0.0274288	1	-0.0369269	1
AT5G64940	-0.112812	0.47649	-0.0251932	1	-0.333746	0.00328683	-0.0405525	1	0.0470667	1	0.254395	0.274719	0.0334618	1
AT5G65140	-0.0753784	1	0.111796	1	0.0419	1	-0.258013	0.914123	-0.0708392	1	-0.297728	0.771075	-0.18045	0.890862
AT5G65165	0.250862	0.857715	-0.0564991	1	-0.146868	1	0.043327	1	-0.264034	0.994758	-0.0801944	1	-0.477924	0.523203
AT5G65280	0.143698	0.743902	0.159452	0.670561	-0.0550732	1	0.0977599	1	0.113514	1	-0.219261	0.762013	-0.418032	0.100455
AT5G65609	0.024663	1	0.117457	1	0.364065	0.510195	0.0319189	1	0.124713	1	-0.247257	1	0.092145	1
AT5G65930	-0.10898	0.441799	0.0394032	0.99972	-0.151977	0.152609	0.0618851	1	0.210269	0.45892	0.0468421	1	0.00384563	1
AT5G66210	1.29552	1.58915e-07	1.05879	2.22011e-06	1.84963	1.7442e-09	-0.0440421	1	-0.280771	0.524451	0.0566823	1	0.610794	0.00106801
AT5G66270	0.879005	0.00141849	0.734603	0.00727604	0.637047	0.00798405	0.023764	1	-0.120639	1	-0.0275801	1	-0.269538	0.475253
AT5G66460	0.0626026	1	0.185374	0.593296	-0.0389148	1	-0.0990486	1	0.0237226	1	-0.336744	0.550151	-0.438261	0.0956963
AT5G66600	0.290554	0.163616	-0.114293	0.770932	-0.231188	0.220681	0.231105	0.65212	-0.173742	0.759336	0.187205	0.756853	-0.334537	0.12572
AT5G66620	0.216871	0.810118	-0.32701	0.537639	-0.498866	0.183406	0.355661	0.844704	-0.18822	1	0.184325	1	-0.531412	0.273337
AT5G66650	0.904616	1.9756e-05	0.598395	0.00149348	1.76367	6.80195e-09	0.0853813	1	-0.220839	0.670488	-0.142258	0.842412	0.716801	0.000548691
AT5G66740	0.0543429	1	0.589958	0.0012741	0.000449524	1	-0.408038	0.186013	0.127577	0.852602	-0.135869	0.847598	-0.189762	0.401707
AT5G66780	0.219676	0.961928	-0.0661152	1	0.12154	1	0.0203239	1	-0.265467	1	-0.174376	1	-0.272511	0.942802
AT5G66816	-0.109037	1	0.35843	0.49661	0.224264	0.736071	-0.154157	1	0.313311	0.837797	-0.186042	1	0.14726	1
AT5G67010	0	1	-0.0258064	1	0	1	0.10901	0.806904	0.0832034	0.858294	0	1	0	1
AT5G67110	0.398916	0.0636023	-0.00509844	1	0.0909207	0.874006	0.154808	0.956698	-0.249207	0.686504	-0.207198	0.743339	-0.515194	0.0214931
AT5G67140	0.327183	0.0836451	0.353083	0.0665322	0.464076	0.00603801	-0.311027	0.426558	-0.285127	0.622056	-0.0900522	1	0.0468406	1
AT5G67210	-0.122082	0.650142	0.226848	0.248339	-0.108971	0.637701	-0.249474	0.545288	0.0994553	0.95851	-0.397985	0.193237	-0.384874	0.0318169
AT5G67300	1.17621	5.40511e-06	0.808908	0.000339275	1.29149	9.09456e-07	0.01748	1	-0.34982	0.519276	0.0502018	1	0.165488	0.654249
AT5G67380	-0.152851	0.305666	-0.260257	0.0564318	-0.165429	0.190481	0.196846	0.535384	0.0894402	0.895171	0.0842222	0.957307	0.0716446	0.906226
AT1G01100	-0.110865	0.889226	-0.0282991	1	0.0119879	1	0.0527465	1	0.135312	0.96186	-0.122621	1	0.000231992	1
AT1G01240	-0.353884	0.179142	-0.613368	0.0152503	-0.984053	0.000123396	0.169158	0.985479	-0.0903259	1	0.341157	0.554254	-0.289012	0.357489
AT1G01370	-0.153646	0.690358	0.122474	0.813514	0.0152046	1	-0.160466	0.974111	0.115654	1	-0.184409	0.841428	-0.0155587	1
AT1G01448	-0.439594	0.0140759	-0.456762	0.0126866	-0.913293	9.64583e-06	0.311239	0.39656	0.294071	0.557897	0.366155	0.282935	-0.107544	0.854569
AT1G01620	-0.0971856	0.502888	-0.17699	0.133635	-0.699441	8.91148e-07	0.204731	0.337537	0.124927	0.703662	-0.00650816	1	-0.608764	3.17202e-05
AT1G01910	0.0142729	1	-0.0646853	0.724459	0.0679467	0.617514	0.0344581	1	-0.0445002	1	-0.0953912	0.768481	-0.0417175	1
AT1G02010	0.244026	0.401967	0.296791	0.306617	-0.0774104	1	0.0161125	1	0.0688771	1	0.187122	0.85848	-0.134315	0.892952
AT1G02145	-0.240111	0.286946	-0.250096	0.302527	-0.32895	0.072297	-0.0210005	1	-0.030986	1	0.0879692	1	-0.000870243	1
AT1G02300	-0.525628	0.0292611	-0.133526	0.795122	-0.606721	0.0057666	-0.218961	0.841741	0.173142	0.868689	0.0922431	1	0.0111506	1
AT1G02530	0.141206	0.977547	-0.128556	0.991373	0.388943	0.27582	-0.0302417	1	-0.300004	0.798671	-0.135296	1	0.112441	1
AT1G02570	-0.485768	0.179743	-0.760132	0.0280536	0.0534502	1	0.120915	1	-0.153449	1	-0.331516	0.74294	0.207702	0.845878
AT1G02575	-0.397306	0.456308	0.0637464	1	-0.695914	0.0680807	-0.132171	1	0.328881	0.831868	0.00866216	1	-0.289946	0.775451
AT1G02620	0.267389	0.77701	0.180988	0.953083	-0.0695396	1	0.210617	1	0.124216	1	0.0631371	1	-0.273791	0.858109
AT1G02640	0.532714	0.00267009	0.212448	0.308807	-0.0943892	0.742885	0.34492	0.280706	0.0246541	1	0.0271985	1	-0.599904	0.00193098
AT1G02650	-0.00897698	1	0.0191038	1	0.0599557	1	0.161664	1	0.189745	1	0.105227	1	0.174159	1
AT1G02681	0.060252	0.924911	-0.11735	0.5165	0	1	0.203901	0.536778	0.0262987	1	0	1	-0.060252	0.997488
AT1G02880	0.316239	0.168868	0.32749	0.169703	0.407291	0.0359379	-0.0902118	1	-0.0789611	1	-0.112132	1	-0.0210798	1
AT1G02960	-0.123113	0.721926	-0.272619	0.209291	-0.274078	0.123171	0.0905036	1	-0.059003	1	0.155456	0.840185	0.00449103	1
AT1G02990	0.163518	0.197898	0.0231398	1	-0.1527	0.170952	0.109321	0.832928	-0.0310576	1	0.253461	0.248534	-0.0627579	0.916039
AT1G03240	0.100408	0.635212	0	1	-0.100408	0.546215	0	1	-0.100408	0.860362	0.100408	0.888108	-0.100408	0.736248
AT1G03300	-0.389218	0.156326	0.0588247	1	-0.405165	0.0877017	-0.0743088	1	0.373734	0.665092	0.175398	0.929164	0.15945	0.845137
AT1G03410	-0.189984	0.442601	-0.156876	0.570527	-0.781699	0.000134402	0.0999305	1	0.133039	0.898559	0.0944539	1	-0.497261	0.017322
AT1G03470	0.260439	0.560176	0.220405	0.663109	1.5948	1.20078e-05	-0.09608	1	-0.136114	1	-0.116323	1	1.21804	0.000888407
AT1G03580	-0.181829	0.980726	0.0551909	1	-0.185537	0.911477	-0.198554	1	0.038466	1	0.315847	0.929575	0.31214	0.795796
AT1G03850	-0.189919	0.568881	-0.559933	0.0196878	-0.139818	0.688763	0.275693	0.651541	-0.0943212	1	0.0668728	1	0.116974	0.946814
AT1G04445	0.0736414	1	-0.268674	0.492323	-0.120497	0.909082	0.291625	0.807876	-0.05069	1	0.470695	0.470206	0.276557	0.564692
AT1G04510	0.000151339	1	0.0668101	0.87378	0.0620662	0.859701	-0.0785193	1	-0.0118605	1	-0.158265	0.64326	-0.0963502	0.778475
AT1G04560	0.222332	0.991439	-0.258573	0.910422	0.0214523	1	0.148515	1	-0.33239	0.971943	-0.285956	1	-0.486836	0.645616
AT1G05220	-0.106943	1	-0.335876	0.478209	-0.324661	0.421446	-0.376074	0.772864	-0.605007	0.562358	-0.119579	1	-0.337296	0.568986
AT1G05230	-0.285164	0.0857276	-0.129555	0.566496	-0.229478	0.127729	-0.105539	1	0.0500698	1	0.0431219	1	0.0988073	0.849342
AT1G05410	-0.0705281	0.975234	-0.0101635	1	-0.0774349	0.870841	-0.0357031	1	0.0246615	1	-0.0831001	1	-0.0900069	0.944646
AT1G05450	0.0601838	1	-0.136374	1	-0.124355	1	-0.114526	1	-0.311083	0.858342	0.0657583	1	-0.11878	1
AT1G05570	-0.152053	0.51622	-0.163196	0.452613	-0.405609	0.0100241	0.198545	0.681699	0.187401	0.718831	0.232535	0.574129	-0.021021	1
AT1G05650	-0.0129244	1	0.34542	0.727798	-0.467981	0.443566	-0.326916	1	0.0314278	1	-0.16886	1	-0.623917	0.386949
AT1G05660	-0.71921	0.0149795	-0.908532	0.00330439	-0.88208	0.0015467	0.0930812	1	-0.0962405	1	-0.149665	1	-0.312535	0.44154
AT1G05710	-0.0545256	1	0.010338	1	0.105767	0.819521	-0.247993	0.698704	-0.183129	0.802272	-0.326231	0.516909	-0.165938	0.723479
AT1G05785	0.0843835	0.960034	-0.268931	0.269991	0.108634	0.76568	0.173024	0.889007	-0.180291	0.768272	-0.0723438	1	-0.0480936	1
AT1G06120	-0.569037	0.184661	-0.264864	0.693446	-0.702889	0.0511667	-0.292748	0.955799	0.011425	1	-0.262876	0.943938	-0.396728	0.49854
AT1G06137	0.421685	0.290753	0	1	1.05435	0.0016745	0	1	-0.421685	0.677585	0	1	0.632664	0.104683
AT1G06160	0.882728	0.0738137	0.900376	0.0759295	0.81891	0.0621819	-0.0753788	1	-0.0577305	1	1.42052	0.0779126	1.3567	0.00902806
AT1G06330	0.325039	0.630505	0.0906707	1	0.147765	0.98228	-0.00280279	1	-0.237171	0.987844	0.133731	1	-0.0435429	1
AT1G06630	-0.174524	0.608127	-0.268671	0.318953	-0.416024	0.0422663	0.0820831	1	-0.012064	1	0.195171	0.812662	-0.0463291	1
AT1G06645	-0.197048	0.773732	-0.354604	0.401181	-0.818126	0.0072206	0.0739088	1	-0.0836478	1	0.135749	1	-0.485329	0.220339
AT1G06850	-0.0289037	1	0.25604	0.133462	0.097477	0.666182	-0.14985	0.815242	0.135094	0.780025	0.0612028	1	0.187583	0.347259
AT1G06960	-0.136127	0.666124	-0.170234	0.500319	-0.435605	0.0127095	0.0670201	1	0.0329124	1	0.212958	0.662131	-0.0865202	0.991904
AT1G07050	1.68947	9.98547e-05	1.06408	0.00749725	1.19274	0.00116714	0.502514	0.63834	-0.122879	1	-0.180114	1	-0.676844	0.109838
AT1G07170	-0.275097	0.0768274	-0.445646	0.00494875	-0.255525	0.0644025	0.201375	0.63834	0.030827	1	0.00695211	1	0.0265246	1
AT1G07175	-0.333496	0.756059	0.0442835	1	-0.806591	0.112107	-0.129014	1	0.248766	1	0.328112	0.986723	-0.144983	1
AT1G07280	0.500237	0.00122031	0.208171	0.216149	-0.0478882	0.998031	0.000881913	1	-0.291184	0.403622	0.359241	0.184028	-0.188885	0.317744
AT1G07460	-0.060252	0.815935	0	1	-0.0401556	0.950057	-0.060252	1	0	1	0.0401556	1	0.060252	0.90427
AT1G07660	0.00369977	1	0.0663998	0.953547	0.040295	1	0.109732	1	0.172432	0.718831	-0.0177645	1	0.0188307	1
AT1G07780	-0.137675	0.700478	-0.130762	0.725925	0.107279	0.775151	0.017912	1	0.0248248	1	-0.00220039	1	0.242754	0.360267
AT1G08005	-0.103589	1	0.267955	0.525421	0.309496	0.341449	-0.0749031	1	0.296641	0.718831	-0.264249	0.825363	0.148837	0.970669
AT1G08035	-0.139228	1	0.27488	0.637423	0.311023	0.47496	-0.386151	0.775164	0.0279571	1	-0.547125	0.532526	-0.0968737	1
AT1G08060	0.0964465	0.774167	0.0578686	0.994342	-0.00204443	1	0.142901	0.867759	0.104323	0.924239	0.233723	0.535737	0.135232	0.647357
AT1G08310	-0.534955	0.0706719	-0.473616	0.132068	-0.313417	0.277265	-0.0514846	1	0.00985455	1	0.0685805	1	0.290119	0.495129
AT1G08320	-0.171053	0.263501	-0.184193	0.240502	-0.172716	0.183017	-0.162644	0.63834	-0.175785	0.670488	-0.13194	0.748674	-0.133604	0.506828
AT1G08710	-0.245265	0.444053	-0.188465	0.621188	-0.310946	0.208498	-0.136067	1	-0.079266	1	-0.0327055	1	-0.0983865	1
AT1G08800	-0.0418016	1	-0.205724	0.316239	-0.0742106	0.877384	0.12927	0.947852	-0.0346518	1	0.0798168	1	0.0474078	1
AT1G09090	-0.631651	0.0580021	-0.229327	0.660895	-0.554184	0.0627526	-0.282269	0.876422	0.120055	1	-0.178844	1	-0.101378	1
AT1G09415	-0.514256	0.0436247	-0.459027	0.0840605	-0.244664	0.3503	0.0789061	1	0.134135	0.995944	0.200485	0.850424	0.470077	0.0865843
AT1G09840	-0.178953	0.131514	0.036346	1	-0.169889	0.104247	-0.151975	0.630216	0.0633244	0.977491	-0.122956	0.676004	-0.113891	0.490748
AT1G10070	0.243956	0.552286	-0.0289512	1	-0.14925	0.786356	0.107883	1	-0.165025	0.97368	0.341325	0.620457	-0.0518819	1
AT1G10657	0.00157479	1	0.436147	0.298718	-0.503109	0.120144	-0.433319	0.63834	0.00125331	1	-0.00977859	1	-0.514462	0.209974
AT1G10990	0.295162	0.751673	0.219919	0.895943	0.976546	0.0245685	-0.380767	0.922332	-0.456009	0.718831	0.107834	1	0.789218	0.146808
AT1G11080	0.206917	0.832887	0.400431	0.428563	0.259529	0.617376	0.0925846	1	0.286099	0.863307	-0.52676	0.570692	-0.474148	0.345469
AT1G11270	-0.0452717	1	-0.110233	0.929115	0.00827187	1	0.196695	0.942075	0.131734	1	0.153706	0.993826	0.207249	0.681611
AT1G11360	-0.383127	0.00840371	-0.267161	0.075385	-0.285578	0.026825	-0.0100671	1	0.105898	0.859952	0.00739816	1	0.104947	0.742049
AT1G11540	-0.524616	0.206342	-0.471525	0.307772	0.0717095	1	-0.058508	1	-0.0054171	1	-0.0354242	1	0.560902	0.212572
AT1G11810	0.261357	0.958193	0.424169	0.691317	0.18953	1	0.0079803	1	0.170792	1	-0.114625	1	-0.186452	1
AT1G11930	-0.0689063	0.580818	-0.115568	0.249225	-0.294678	0.000520561	-0.011182	1	-0.0578441	0.901545	0.0361091	1	-0.189662	0.0386602
AT1G12070	-0.0956562	1	-0.306408	0.824989	-0.404947	0.586834	-0.0701265	1	-0.280878	1	-0.0801817	1	-0.389473	0.795064
AT1G12663	0	1	0.00334733	1	-0.100408	0.212767	0	1	0.00334733	1	0.100408	0.600321	0	1
AT1G12670	-0.215491	0.59487	-0.333962	0.308807	0.309496	0.249687	0.28153	0.768528	0.163059	0.955939	-0.215491	0.858414	0.309496	0.3951
AT1G12730	-0.170931	0.79122	-0.426058	0.20783	-0.558033	0.0377138	0.289417	0.806904	0.0342906	1	0.349062	0.61623	-0.0380392	1
AT1G12805	0.0736414	1	-0.176676	0.810178	-0.424805	0.170267	0.19628	1	-0.0540373	1	0.364553	0.651157	-0.133893	1
AT1G12900	-0.0418939	0.981306	0.149555	0.226659	-0.227264	0.0192239	-0.155201	0.569533	0.0362474	1	-0.0373308	1	-0.2227	0.0532287
AT1G13140	-0.0322352	1	-0.211819	0.817727	-0.429999	0.273822	0.337173	0.884205	0.157589	1	0.146123	1	-0.251641	0.828182
AT1G13145	-0.398758	0.337953	-0.24083	0.687447	-0.508723	0.128417	-0.0279114	1	0.130017	1	-0.136657	1	-0.246621	0.779467
AT1G13270	0.20375	0.375843	-0.00681015	1	0.16039	0.462202	0.179919	0.832928	-0.0306406	1	0.164768	0.815432	0.121409	0.834986
AT1G13350	0.0456227	1	0.0426547	1	-0.259376	0.0260046	-0.0199122	1	-0.0228801	1	0.227004	0.393674	-0.0779939	0.856144
AT1G13448	-0.0968429	1	0.0727775	1	-0.420185	0.479883	-0.0328275	1	0.136793	1	0.182706	1	-0.140637	1
AT1G13609	-0.0114539	1	0.256771	0.627582	1.50538	6.21801e-05	-0.208705	1	0.0595202	1	-0.255656	0.892889	1.26117	0.00146112
AT1G13650	-0.587808	0.0457929	0.153492	0.824819	-1.45927	1.26769e-05	-0.691373	0.186013	0.0499269	1	0.0684694	1	-0.802989	0.0100926
AT1G13700	0.352832	0.311417	-0.159049	0.831237	-0.669217	0.015389	0.445967	0.557859	-0.0659142	1	0.417454	0.564314	-0.604595	0.0665923
AT1G14180	0.0391001	1	0.0998962	0.852632	0.0603174	1	0.0782387	1	0.139035	0.887639	-0.0323846	1	-0.0111673	1
AT1G14182	0.21827	0.542989	-0.0258064	1	-0.20655	0.492948	0.131961	1	-0.112115	1	0.146298	1	-0.278522	0.433161
AT1G14240	-0.539545	0.0161422	-0.157287	0.653799	-0.732073	0.000732453	-0.060183	1	0.322075	0.664331	-0.521736	0.195143	-0.714264	0.00354129
AT1G14300	0.0529717	1	-0.398676	0.108661	-0.153017	0.625259	0.207547	0.854106	-0.244101	0.718831	-0.0168119	1	-0.2228	0.530367
AT1G14380	-0.0571087	0.608928	0.0436976	0.766848	-0.0466274	0.658322	0.0458154	1	0.146622	0.403622	0.0814597	0.667628	0.091941	0.345469
AT1G14455	-0.216998	0.667955	-0.306313	0.451439	0.24979	0.483814	0.170913	1	0.0815978	1	-0.242196	0.85848	0.224593	0.747134
AT1G14500	0.335596	0.3603	0.0168572	1	0.21227	0.600573	0.169455	1	-0.149284	1	0.0544925	1	-0.0688337	1
AT1G14630	-0.135802	1	0.112355	1	-0.158831	0.965025	-0.173248	1	0.0749092	1	-0.16941	1	-0.192439	1
AT1G14650	0.167906	0.064268	0.110776	0.303963	0.0447728	0.793959	0.0656735	0.954087	0.00854344	1	0.0640983	0.899122	-0.0590352	0.802892
AT1G14685	-0.23261	0.0760187	-0.0822178	0.716834	-0.180502	0.131795	-0.0151991	1	0.135194	0.718831	-0.0225596	1	0.029549	1
AT1G14700	-0.304312	0.0799874	-0.148373	0.505991	-0.656911	0.00017032	-0.0276531	1	0.128285	0.848678	0.282255	0.425571	-0.0703444	1
AT1G14760	-0.106106	1	-0.175547	1	-0.176912	1	0.24295	1	0.173509	1	-0.244472	1	-0.315278	0.970129
AT1G14930	0.150007	1	-0.546958	0.308807	-0.029817	1	0.526995	0.66046	-0.169971	1	-0.286652	0.960965	-0.466476	0.46714
AT1G15125	-0.242078	0.796691	-0.644827	0.173272	0.498761	0.225906	0.259768	1	-0.142981	1	0.709685	0.424593	1.45052	0.00228683
AT1G15165	0.129052	0.919114	-0.0301471	1	-0.206089	0.569496	0.172373	1	0.0131731	1	0.0936716	1	-0.24147	0.637708
AT1G15175	0.169867	0.88767	0.523971	0.188863	-0.607092	0.0596863	-0.211683	1	0.142421	1	0.0296944	1	-0.747265	0.0490564
AT1G15180	0.142199	0.453693	-0.0166303	1	-0.246868	0.0698354	0.0322763	1	-0.126553	0.788154	0.182411	0.600321	-0.206656	0.258982
AT1G15200	-0.0593197	1	-0.006131	1	-0.0610306	0.93375	-0.0124217	1	0.0407671	1	0.0443082	1	0.0425973	1
AT1G15215	-0.171601	0.512851	-0.0732789	0.973824	0.0407168	1	-0.0190925	1	0.0792296	1	-0.0540892	1	0.158229	0.664087
AT1G15220	-0.355083	0.358189	-0.506753	0.160188	-0.645749	0.0287553	0.043474	1	-0.108196	1	0.0522859	1	-0.23838	0.746479
AT1G15400	-0.348076	0.0396567	-0.45876	0.00822152	-0.399932	0.0087614	0.0675765	1	-0.0431074	1	0.00469385	1	-0.0471621	1
AT1G15540	-0.155239	0.75265	0.0839976	1	-0.130428	0.780997	0.0106753	1	0.249912	0.718831	0.0287459	1	0.0535574	1
AT1G15550	0.236488	0.654814	0.405478	0.308807	0.702243	0.0181693	-0.478605	0.561289	-0.309615	0.720298	-0.136134	1	0.329621	0.495062
AT1G15640	-0.104081	1	-0.272154	0.578855	-0.853464	0.00685964	-0.0864678	1	-0.254541	0.861061	0.101366	1	-0.648017	0.0844477
AT1G15830	-1.07202	8.63726e-05	-0.772933	0.00237468	-1.3998	2.47779e-06	0.078708	1	0.377792	0.611811	0.417523	0.397559	0.0897362	1
AT1G15890	0.447837	0.203242	0.23763	0.627667	0.738481	0.0118293	0.114915	1	-0.0952921	1	0.461168	0.538691	0.751812	0.0289189
AT1G15900	0.156719	0.917274	-0.0578881	1	-0.096616	1	0.248391	0.969699	0.0337834	1	0.258803	0.885336	0.00546773	1
AT1G15950	-0.00132809	1	-0.0408728	0.900713	0.014504	1	-0.00574739	1	-0.0452921	1	-0.020184	1	-0.00435193	1
AT1G16110	0.924085	0.0179884	0.841254	0.0347256	1.66046	6.56027e-05	0.269951	0.98028	0.187119	1	0.149916	1	0.886292	0.0315094
AT1G16230	0.0172042	1	0	1	-0.163698	0.3906	-0.143455	0.914123	-0.16066	0.750366	0.134052	0.877894	-0.0468503	1
AT1G16470	0.00560388	1	0.0556107	0.826011	0.178671	0.0630959	-0.0777796	0.955409	-0.0277728	1	-0.174036	0.434061	-0.000968074	1
AT1G16640	-0.184603	0.836892	-0.164644	0.881336	0.428644	0.207174	-0.421887	0.63834	-0.401928	0.703662	-0.229168	0.947934	0.384078	0.416026
AT1G16820	0.028091	1	-0.475289	0.239091	-0.385668	0.261856	0.187521	1	-0.315858	0.746321	0.0473062	1	-0.366452	0.455246
AT1G16880	-0.0159202	1	-0.0290551	1	-0.130373	0.282615	-0.0580294	1	-0.0711644	0.960709	-0.0153984	1	-0.129851	0.439059
AT1G16910	0	1	0	1	-0.0918055	0.212767	0	1	0	1	0.0918055	0.600321	0	1
AT1G17200	-0.411139	0.00750022	-0.228017	0.17483	-0.512552	0.000571301	-0.111256	0.955275	0.0718663	1	0.0460953	1	-0.0553176	1
AT1G17235	0.310077	0.814142	-0.0859242	1	-0.65415	0.230451	0.253684	1	-0.142318	1	0.704251	0.600321	-0.259977	0.980413
AT1G17240	0.274373	0.699175	0.142471	1	0.150423	0.949987	-0.169694	1	-0.301595	0.863388	0.184429	1	0.0604788	1
AT1G17590	-0.273342	0.508926	0.0192288	1	0.0325972	1	-0.0166163	1	0.275954	0.754228	0.108565	1	0.414504	0.28123
AT1G17610	0.0509955	1	0.592293	0.08792	-0.0832229	1	-0.634833	0.315074	-0.093536	1	0.415065	0.600321	0.280847	0.623376
AT1G17850	-0.0523715	1	0.0227209	1	-0.255837	0.101028	0.106361	1	0.181453	0.718831	0.171129	0.719703	-0.0323365	1
AT1G18000	-0.47493	0.0181213	-0.431703	0.0351611	-0.725779	0.000300104	-0.0773051	1	-0.034078	1	0.154469	0.862936	-0.0963808	0.962501
AT1G18250	-0.148782	0.83395	0.254281	0.481576	0.200392	0.57068	-0.177237	1	0.225825	0.820903	-0.318577	0.640779	0.0305966	1
AT1G18265	0.040724	1	-0.164195	0.898505	-0.697092	0.0330475	-0.147308	1	-0.352226	0.718831	0.334049	0.777207	-0.403768	0.404591
AT1G18486	-0.100408	0.560021	0	1	-0.106142	0.42838	-0.100408	0.900537	0	1	0.00573475	1	0	1
AT1G18570	2.14213	0.00275405	0.948146	0.238199	3.21561	2.9334e-05	0.334706	1	-0.859274	0.670488	0.501406	0.898443	1.57489	0.032949
AT1G18620	-0.100618	0.624392	0.00600939	1	-0.340204	0.00572059	-0.0294103	1	0.0772173	0.966271	0.206204	0.477418	-0.0333821	1
AT1G18700	0.222545	0.0113423	0.0853364	0.451439	0.0576217	0.620478	0.124126	0.580133	-0.0130829	1	0.118539	0.565761	-0.0463841	0.918191
AT1G18960	0	1	0.24745	0.462114	-0.176318	0.621104	0.129094	1	0.376544	0.670488	0.229875	0.810815	0.0535574	1
AT1G18990	-0.615684	0.0774272	-0.565465	0.124276	-0.983998	0.00212612	0.216041	1	0.266259	0.835322	-0.141043	1	-0.509357	0.202703
AT1G19000	-0.553067	0.000198367	-0.536236	0.000357042	-0.690571	9.51339e-06	0.102767	0.936931	0.119598	0.755399	0.192976	0.532526	0.0554718	1
AT1G19010	-0.02148	1	-0.0174092	1	-0.188962	0.408418	-0.119913	1	-0.115842	0.984813	0.222875	0.692271	0.0553935	1
AT1G19080	-0.0626029	1	0.0589205	1	-0.0564132	1	0.0469777	1	0.168501	1	0.136622	1	0.142811	1
AT1G19310	0.353193	0.137606	0.0160257	1	0.399063	0.0513608	0.15367	0.990428	-0.183498	0.816627	0.135867	0.985131	0.181737	0.675106
AT1G19415	-0.060252	1	-0.0262863	1	-0.176318	0.493246	0.129094	1	0.163059	0.861642	0.229875	0.70371	0.113809	0.936588
AT1G19715	-0.244937	0.0559958	-0.122471	0.451439	-0.274263	0.0160728	-0.0958175	0.938874	0.0266483	1	-0.198771	0.463381	-0.228098	0.0999535
AT1G19780	0.463379	0.168904	-0.112452	0.992703	0.891888	0.0025323	0.210459	0.997704	-0.365372	0.696218	0.25523	0.843049	0.683739	0.0421801
AT1G19790	0.184336	0.847187	0.497106	0.224262	0.497918	0.13564	-0.17438	1	0.13839	1	-0.355442	0.732985	-0.0418605	1
AT1G19900	-0.261233	0.594452	0.0185747	1	-0.442172	0.160365	-0.0633656	1	0.216443	0.918685	-0.0790277	1	-0.259966	0.694446
AT1G19968	-0.0466211	1	-0.42312	0.37528	-0.233153	0.680315	0.158871	1	-0.217628	0.972176	-0.000490152	1	-0.187022	0.960168
AT1G20190	-0.00792962	1	0.186819	0.58451	-0.329852	0.141191	-0.0963718	1	0.0983769	1	0.0616989	1	-0.260223	0.422495
AT1G20400	0.0161453	1	-0.183661	0.94655	-0.324799	0.569713	0.139366	1	-0.0604405	1	0.254262	1	-0.0866824	1
AT1G20620	0.00157699	1	-0.257017	0.379177	-0.84177	0.000342395	0.356856	0.522047	0.0982621	1	0.314776	0.574129	-0.528571	0.034135
AT1G20640	-0.344124	0.0364434	0.0619885	0.969809	0.0212235	1	-0.215575	0.63834	0.190538	0.692271	-0.141715	0.807465	0.223633	0.265218
AT1G21100	0.777537	0.0720179	-0.0275558	1	1.06451	0.00609961	0.20626	1	-0.598832	0.670488	-0.0469608	1	0.240009	0.88776
AT1G21130	1.26492	0.000989679	0.688629	0.0701891	1.53241	7.63616e-05	0.126792	1	-0.449497	0.670488	0.598414	0.43332	0.865906	0.0248223
AT1G21650	-0.0654198	0.80084	-0.162184	0.224262	-0.0309928	1	0.0583227	1	-0.0384417	1	0.120143	0.708411	0.15457	0.288887
AT1G21690	-0.0345215	1	0.101802	0.601277	-0.167222	0.194018	-0.0319353	1	0.104388	0.835462	-0.0557569	1	-0.188458	0.24438
AT1G22180	0.126881	0.84483	0.343135	0.219889	0.216017	0.417472	-0.154764	1	0.061489	1	0.0217201	1	0.110856	0.986604
AT1G22330	0.554922	0.00179982	0.567033	0.00189815	-0.158065	0.385618	-0.121911	0.969892	-0.1098	0.922446	0.230113	0.572991	-0.482874	0.00873976
AT1G22360	0.722977	8.49187e-05	0.562629	0.00124098	0.802011	1.38545e-05	0.0632185	1	-0.0971299	0.948672	-0.0567638	1	0.0222703	1
AT1G22370	-0.69876	0.0102973	-0.812622	0.00399423	-0.805903	0.00159916	0.0372803	1	-0.076582	1	0.325212	0.600321	0.21807	0.666531
AT1G22380	0.0335269	1	-0.598169	0.337476	0.0656297	1	0.626572	0.63834	-0.00512412	1	0.208305	1	0.240408	0.977788
AT1G22430	-0.133408	0.265133	0.00448144	1	-0.328699	0.00119383	-0.0647954	1	0.0730939	0.889229	-0.0256835	1	-0.220974	0.0509843
AT1G22500	0.151132	0.799338	-0.257743	0.451439	-0.330947	0.201316	0.399478	0.536778	-0.00939762	1	0.176642	0.943571	-0.305437	0.38392
AT1G23350	0.318078	0.477583	-0.143444	0.935848	-0.404704	0.223795	0.345098	0.788128	-0.116424	1	0.300775	0.806823	-0.422006	0.345469
AT1G23360	-0.15161	0.650618	-0.0274813	1	-0.284909	0.149708	-0.0507752	1	0.0733533	1	0.144279	0.923213	0.0109793	1
AT1G23390	-2.18738	5.94017e-06	-2.45447	2.21937e-06	-2.59348	4.31601e-07	0.274252	0.963511	0.00716105	1	0.369287	0.746141	-0.0368084	1
AT1G23465	-0.379296	0.392806	-0.202896	0.80121	-0.123508	0.984868	0.181736	1	0.358136	0.718831	-0.00836004	1	0.247428	0.793181
AT1G23470	-0.312284	0.422056	-0.310427	0.451439	-0.696313	0.0143414	-0.111101	1	-0.109244	1	-0.0792195	1	-0.463249	0.212518
AT1G23480	0.434751	0.124831	0.55316	0.0480925	0.0152861	1	-0.181469	0.995834	-0.0630605	1	0.118742	1	-0.300722	0.407655
AT1G23520	-0.183611	0.421783	0.0262987	1	0.16066	0.430052	-0.126706	0.985688	0.0832034	1	-0.183611	0.735767	0.16066	0.610463
AT1G23860	-0.197475	0.280825	-0.410645	0.0129872	-0.182181	0.243554	0.225401	0.592995	0.0122311	1	-0.0517031	1	-0.0364088	1
AT1G24620	-0.55925	0.269847	-0.437796	0.451439	-0.347906	0.508263	-0.412264	0.836103	-0.290809	0.917513	-0.44031	0.741596	-0.228966	0.938083
AT1G24792	0	1	0	1	0	1	0	1	0	1	0	1	0	1
AT1G25098	0	1	0	1	0	1	0	1	0	1	0	1	0	1
AT1G25175	0	1	0	1	0	1	0	1	0	1	0	1	0	1
AT1G25230	-0.0253304	1	-0.445037	0.0135357	-0.881201	1.19907e-05	0.380102	0.226301	-0.0396046	1	0.274856	0.464701	-0.581015	0.00273287
AT1G25275	-0.116685	0.746762	-0.101224	0.816597	0.604855	0.000925932	-0.064354	1	-0.0488934	1	0.096521	1	0.818061	0.000339188
AT1G25280	0.0503619	0.894644	0.164234	0.163371	0.166785	0.0887284	-0.082901	0.930302	0.0309709	1	-0.0836031	0.85848	0.0328202	1
AT1G25420	-0.0256069	1	-0.302275	0.00540022	-0.437355	7.95818e-05	0.165481	0.48252	-0.111187	0.718831	0.143808	0.556266	-0.267941	0.0157211
AT1G25440	-1.28002	4.15794e-06	-0.952365	0.000130999	-1.80727	4.11908e-08	-0.176185	0.900537	0.151471	0.879505	0.198879	0.770368	-0.328374	0.185417
AT1G26240	2.16927	0.297983	0.163059	1	4.97441	0.00364377	-0.0832034	1	-2.08941	0.711887	0.00860212	1	2.81374	0.189582
AT1G26260	-0.0750853	1	-0.12637	0.785006	-0.16203	0.555995	0.019751	1	-0.0315337	1	-0.133704	0.984886	-0.220648	0.502166
AT1G27110	-0.323479	0.562012	0.351792	0.491859	-0.459736	0.226732	-0.452433	0.67768	0.222837	0.972313	-0.0453695	1	-0.181627	0.980413
AT1G27210	-0.516278	0.00808322	-0.209258	0.382248	-0.432548	0.0127664	-0.0253389	1	0.281681	0.659254	0.00148937	1	0.0852192	0.994665
AT1G27285	0.122285	1	-0.490806	0.189102	-0.621535	0.0384062	0.664428	0.284674	0.0513368	1	0.8884	0.135239	0.14458	1
AT1G27290	-0.312677	0.0371334	-0.441622	0.00445761	-0.419225	0.0025703	0.125078	0.888296	-0.0038667	1	0.111173	0.879465	0.00462547	1
AT1G27640	0.109369	1	-0.3785	0.398308	-0.218388	0.669491	0.531777	0.535166	0.043907	1	0.317504	0.793471	-0.0102529	1
AT1G27921	-0.206917	0.58084	-0.0674097	1	-0.567797	0.0150663	-0.0110677	1	0.128439	1	-0.0122398	1	-0.37312	0.227393
AT1G28070	-0.0719735	1	-0.261504	0.469145	-0.219243	0.51551	0.149664	1	-0.0398658	1	0.168088	0.991321	0.0208188	1
AT1G28100	-0.205001	0.521457	-0.132756	0.789592	0.0134067	1	0.0326978	1	0.104943	1	-0.148313	0.965537	0.0700952	1
AT1G28330	-0.134302	1	-0.71812	0.0714743	-1.00519	0.0042893	0.881505	0.196492	0.297687	0.834605	0.462655	0.600321	-0.408231	0.435485
AT1G28447	0	1	0	1	0.113809	0.151744	0	1	0	1	0	1	0.113809	0.277129
AT1G28660	-0.379464	0.365985	-0.362041	0.432476	-0.260724	0.548866	0.046496	1	0.0639192	1	0.221443	0.967283	0.340182	0.528256
AT1G28670	-0.0968834	0.684839	-0.136743	0.451439	-0.357551	0.00599748	0.0366433	1	-0.00321605	1	0.353976	0.175588	0.0933076	0.808325
AT1G29179	-0.0509364	1	0.157349	0.995241	-0.237433	0.759152	-0.122995	1	0.0852909	1	-0.0842012	1	-0.270698	0.852259
AT1G29180	-0.0571382	1	0.206785	0.805329	-0.749659	0.0275257	-0.151559	1	0.112364	1	0.350904	0.770714	-0.341617	0.576677
AT1G29200	-0.17718	0.674236	0.0463755	1	-0.24794	0.349576	-0.206526	0.912175	0.0170291	1	-0.240825	0.764867	-0.311584	0.345469
AT1G29420	-0.376714	0.32797	-0.641572	0.0657836	-0.466181	0.13613	0.0492908	1	-0.215568	0.920631	-0.0305728	1	-0.12004	1
AT1G29460	-0.647527	0.11571	-0.622822	0.150007	-0.879937	0.013803	-0.0155811	1	0.00912354	1	0.368192	0.769789	0.135782	1
AT1G29740	-0.528449	0.414732	0.0984043	1	0.126189	1	-0.274637	1	0.352215	0.90524	-0.29418	1	0.360457	0.783491
AT1G29750	-0.233615	0.12036	-0.0945224	0.703021	-0.392791	0.0033891	-0.0268743	1	0.112218	0.837112	0.152026	0.694602	-0.00715074	1
AT1G29780	-0.319925	0.573586	-0.623462	0.150007	-0.445701	0.249643	0.37263	0.82689	0.0690925	1	-0.0344922	1	-0.160268	1
AT1G29785	-0.281331	0.286946	-0.367569	0.143434	-0.0964598	0.887888	0.117367	1	0.0311287	1	-0.099002	1	0.0858691	1
AT1G30110	-0.0520218	1	0.0201679	1	0.0227551	1	-0.0865634	1	-0.0143737	1	-0.190902	0.784411	-0.116126	0.900061
AT1G30200	-0.410684	0.00606865	-0.373996	0.0136156	-0.586771	0.000127063	0.0164886	1	0.0531773	1	0.165278	0.646881	-0.0108088	1
AT1G30240	0.383336	0.136491	0.145516	0.762646	0.281757	0.236743	0.237028	0.807966	-0.000791569	1	-0.170154	0.918302	-0.271732	0.408404
AT1G30740	0.0372759	1	0.34522	0.33848	0.0512964	1	-0.0811302	1	0.226814	0.846458	-0.0490967	1	-0.0350762	1
AT1G31170	-0.259326	0.0795812	-0.289092	0.0535059	-0.524665	0.000303667	-0.116572	0.913534	-0.146338	0.718831	-0.00450701	1	-0.269846	0.0861611
AT1G31173	1.94471	0.00357198	0.406849	0.732107	0.82688	0.1849	0.42642	1	-1.11144	0.53386	0.624286	0.755159	-0.493547	0.716539
AT1G31200	0.184589	0.583563	0.136389	0.766097	0.132516	0.717817	0.100143	1	0.0519438	1	0.110595	1	0.0585226	1
AT1G31320	-1.10888	4.57489e-05	-0.81222	0.00123092	-0.647431	0.00285727	-0.26085	0.699258	0.0358054	1	-0.561324	0.188874	-0.0998791	1
AT1G32370	-0.133465	0.834696	0.0441125	1	-0.438115	0.0552905	0.032311	1	0.209889	0.801374	0.030083	1	-0.274567	0.423205
AT1G32400	-0.169349	0.243368	-0.301215	0.0238248	-0.219853	0.0631273	0.0582534	1	-0.0736123	0.972554	0.0316032	1	-0.0189007	1
AT1G32970	0.0736414	1	-0.185998	0.548704	-0.264145	0.226869	0.129094	1	-0.130546	0.965668	0.470695	0.277368	0.132909	0.869756
AT1G33055	-0.604412	0.16936	-1.03216	0.0149691	-1.27805	0.00119622	0.885168	0.237792	0.457418	0.718831	0.662756	0.449128	-0.0108851	1
AT1G33260	-0.342894	0.138708	0.149837	0.678533	-0.263794	0.212767	-0.226821	0.76556	0.265909	0.670488	-0.0384981	1	0.0406019	1
AT1G33320	-0.138083	1	-0.222561	0.845196	-0.5973	0.148805	-0.124712	1	-0.209191	1	-0.158018	1	-0.617235	0.247383
AT1G33615	-0.198819	0.898608	-0.130965	1	-0.466822	0.267798	-0.303641	0.969564	-0.235788	0.982565	-0.0015608	1	-0.269564	0.831373
AT1G33770	-0.376245	0.00223891	-0.749983	3.19168e-06	-0.465079	0.000157361	0.204391	0.411731	-0.169347	0.670488	0.224028	0.349064	0.135193	0.389561
AT1G33790	0.546633	0.296398	0.166097	0.990793	0.299454	0.63725	0.375298	0.912175	-0.00523788	1	0.301871	0.950845	0.0546924	1
AT1G33880	-0.060252	1	0.0798561	0.886213	0.0545173	1	-0.060252	1	0.0798561	1	0.0458904	1	0.16066	0.550499
AT1G33970	0.219111	0.292078	-0.187666	0.436922	-0.101174	0.74307	0.230477	0.63834	-0.1763	0.718831	0.192139	0.701913	-0.128147	0.773464
AT1G34120	0.0746582	1	-0.035694	1	-0.317228	0.254931	-0.0562046	1	-0.166557	0.959851	0.209603	0.888413	-0.182284	0.822024
AT1G34540	-0.907377	0.0212021	-0.269247	0.671637	-0.0921819	1	-0.189412	1	0.448719	0.70452	-0.285136	0.895013	0.530059	0.275975
AT1G34780	0.382626	0.00145401	0.462781	0.000335355	-0.166492	0.119243	-0.106265	0.836103	-0.0261102	1	0.0213516	1	-0.527766	0.000210311
AT1G35180	-1.40663	0.00445813	-0.367278	0.603987	-1.06268	0.0150599	-0.288133	1	0.751219	0.617019	-0.195594	1	0.148352	1
AT1G35270	-0.0117288	1	-0.439965	0.357288	0.199912	0.783734	0.12344	1	-0.304796	0.835786	-0.131303	1	0.0803378	1
AT1G35430	-0.636636	0.0456195	-0.97099	0.00341904	-0.754033	0.00860588	0.432383	0.611989	0.0980295	1	0.381523	0.600321	0.264126	0.636719
AT1G35610	0.196322	0.674383	-0.0543511	1	0.267116	0.369503	0.0773471	1	-0.173326	0.941516	-0.264249	0.768481	-0.193455	0.782987
AT1G35612	0.106667	0.917868	-0.0269942	1	-0.394377	0.0682664	0.13708	1	0.00341872	1	0.0345678	1	-0.466476	0.0688741
AT1G35625	-0.102265	1	0.269596	0.701643	-0.940994	0.0114655	0.149075	1	0.520936	0.670488	0.224627	1	-0.614102	0.201977
AT1G36060	-0.192285	0.849595	-0.469186	0.296397	0.631151	0.0629345	0.411681	0.713693	0.13478	1	-0.268878	0.898866	0.554557	0.20656
AT1G37150	-0.221317	0.88658	-0.0457248	1	-0.817097	0.0504796	0.0240907	1	0.199683	1	0.348116	0.875227	-0.247664	0.915481
AT1G43010	-0.130356	0.759832	-0.0397005	1	0.060252	1	-0.124141	1	-0.0334857	1	-0.264249	0.600321	-0.0736414	1
AT1G43020	-0.177899	0.774897	-0.0929444	1	0.355543	0.221344	-0.1909	1	-0.105945	1	-0.256053	0.817974	0.27739	0.564056
AT1G43170	0.0327618	1	0.0547194	0.963313	0.183876	0.172289	0.107202	0.939199	0.12916	0.739624	-0.0707116	1	0.0804024	0.886306
AT1G43675	-0.119351	1	-0.494705	0.294595	-0.310692	0.496636	0.0996579	1	-0.275696	0.883571	0.0561819	1	-0.135159	1
AT1G43765	-0.259926	0.734702	0.369127	0.489913	0.107709	1	-0.569528	0.60923	0.0595253	1	-0.383013	0.770714	-0.0153781	1
AT1G43800	-0.373907	0.543154	-0.413604	0.4599	-0.0315501	1	0.179215	1	0.139519	1	-0.359638	0.842302	-0.0172804	1
AT1G44050	0.20321	0.990395	0.779729	0.194728	-0.249616	0.832458	-0.698103	0.63834	-0.121584	1	-0.186764	1	-0.63959	0.345469
AT1G44090	0.131149	0.98777	-0.261335	0.599985	-0.268124	0.504623	0.0142899	1	-0.378194	0.718831	-0.121644	1	-0.520917	0.191321
AT1G44150	-0.0832034	0.79483	-0.140108	0.451439	-0.0315535	1	0.0569047	1	0	1	0.00860212	1	0.060252	1
AT1G44770	-0.309049	0.0895524	-0.478068	0.00890418	-0.413609	0.00992372	0.129605	0.95663	-0.0394131	1	0.0531293	1	-0.0514302	1
[truncated: 1,421 more rows]
