# Supplementary material for: Clock-Controlled and Cold-Induced CYCLING DOF FACTOR6 Alters Growth and Development in Arabidopsis
Source: Front Plant Sci. 2022 Jul 26;13:919676. doi: 10.3389/fpls.2022.919676 (PMC9361860; doi:10.3389/fpls.2022.919676)
Supplement: Supplementary file 5 [file Data_Sheet_3.xlsx]

## Sheet: Summary of Phaser Results
Supplementary Dataset 3: Phaser results (from Diurnal database) using LL12:LDHH conditions in Arabidopsis for DEGs identified in WT: 10°C/22°C, cdf6: 10°C/22°C, SUC2::CDF6: 10°C/22°C
Note that query loci does not match the number of DEGs in a given category due to the microarray not containing a probe for each gene
Summary of Results
WT: 10°C/22°C					cdf6: 10°C/22°C					SUC2::CDF6: 10°C/22°C
Phase	Count	Expected	P-value	Query Loci	Phase	Count	Expected	P-value	Query Loci	Phase	Count	Expected	P-value	Query Loci
no data	58			370	no data	2			5	no data	94			409
non-rhythmic	155	202	1		non-rhythmic	2	1.94231	0.714743		non-rhythmic	203	203.942	0.569719
0	4	4.32231	0.628493		6	1	0.0462955	0.0455847		0	3	4.36388	0.812516
1	6	3.87093	0.193968							1	4	3.90815	0.549516
2	5	4.13082	0.396871							2	5	4.17054	0.40466
3	8	4.51381	0.0862235							3	6	4.55721	0.306313
4	6	5.08829	0.399652							4	10	5.13722	0.035808
5	12	4.82841	0.00386458							5	5	4.87484	0.538503
6	14	4.81473	0.000427734							6	7	4.86103	0.216527
7	11	4.1445	0.00344163							7	3	4.18435	0.789628
8	20	6.78439	2.20126e-05							8	5	6.84963	0.81588
9	4	1.91495	0.127288							9	3	1.93336	0.305237
10	9	3.26909	0.00622027							10	5	3.30053	0.23683
11	12	4.30864	0.00154902							11	3	4.35007	0.810833
12	7	4.85577	0.215766							12	3	4.90246	0.868912
13	4	4.25392	0.616074							13	5	4.29483	0.428952
14	3	4.2676	0.800535							14	3	4.30864	0.805707
15	4	5.66278	0.818631							15	4	5.71723	0.824266
16	5	6.46979	0.775854							16	3	6.532	0.959426
17	1	5.99106	0.997641							17	8	6.04866	0.261456
18	2	5.36186	0.971089							18	4	5.41342	0.790755
19	5	5.41657	0.631313							19	5	5.46865	0.639599
20	2	4.69163	0.948991							20	6	4.73674	0.337603
21	6	3.85726	0.191903							21	8	3.89434	0.0440334
22	3	3.47427	0.67591							22	1	3.50767	0.970617
23	4	3.7068	0.508145							23	3	3.74244	0.723406

## Sheet: Summary of Venn Results
Supplementary Dataset 3: Venn Results from Supplementary Figure 6 including description, LFC & FDR in WT: 10°C/22°C and cdf6: 10°C/22°C, and gene ontology (GO) analysis for the 61 DEGs that are specific to cdf6 at 10°C vs 22°C.
Results from Venn								61 DEGs unique to cdf6		LFC		FDR			GO biological process complete	Arabidopsis thaliana - REFLIST (27430)	Number	Expected	+/-	Fold Enrichment	raw P value	FDR
cdf6 SUC2 wt	cdf6 SUC2	cdf6 wt	SUC2 wt	wt	SUC2	cdf6		AGI	Description	WT 10° - 22°	cdf6 10° - 22°	WT 10° - 22°	cdf6 10° - 22°		cellular response to heat (GO:0034605)	66	4	0.12	+	33.93	7.5e-06	0.0147
212	40	31	146	84	941	61		AT5G51440	HSP20-like chaperones superfamily protein	-0.505961	-1.4952	0.190879	0.000242888		response to heat (GO:0009408)	279	9	0.5	+	18.06	1.92e-09	1.13e-05
AT5G51190	AT2G29300	AT3G09450	AT4G19520	AT1G13670	AT1G51660	AT3G46230		AT3G12580	heat shock protein 70	-0.781431	-1.41428	0.000728989	2.21094e-06		response to temperature stimulus (GO:0009266)	831	10	1.48	+	6.74	1.9e-06	0.00561
AT3G52400	AT3G59900	AT2G39710	AT2G41240	AT1G69240	AT1G65486	AT1G06463		AT2G29380	highly ABA-induced PP2C gene 3	-0.776848	-1.39839	0.147708	0.00793978
AT4G11660	AT5G39080	AT1G21540	AT1G76220	AT2G22840	AT1G51890	AT4G19380		AT5G10120	Ethylene insensitive 3 family protein	0.0411672	-1.33685	1	0.00858992		GO details:
AT1G61340	AT4G04630	AT4G11040	AT1G31540	AT3G00260	AT4G27410	AT1G49500		AT3G08970	DNAJ heat shock N-terminal domain-containing protein	-0.63793	-1.32948	0.0100917	1.67896e-05		Analysis Type:	PANTHER Overrepresentation Test (Released 20220202)
AT5G67480	AT4G33960	AT3G56360	AT5G64890	AT1G53540	AT1G19770	AT5G51440		AT5G00580	#N/A	-0.672674	-1.26848	0.232798	0.0154022		Annotation Version and Release Date:	GO Ontology database DOI: 10.5281/zenodo.6399963 Released 2022-03-22
AT5G57560	AT5G08760	AT2G31360	AT1G72920	AT1G05680	AT2G41090	AT3G51910		AT5G21940	0	-0.730868	-1.25078	0.00570381	5.75957e-05		Analyzed List:	upload_1 (Arabidopsis thaliana)
AT1G72450	AT2G16890	AT3G45860	AT1G56250	AT5G07995	AT2G04070	AT2G41990		AT3G07365	#N/A	0.0225431	-1.24637	1	0.0404675		Reference List:	Arabidopsis thaliana (all genes in database)
AT4G25470	AT1G11175	AT1G12030	AT1G27770	AT2G17880	AT2G40095	AT5G11590		AT5G52900	0	-0.80184	-1.21867	0.0023848	6.68914e-05		Test Type:	FISHER
AT4G18010	AT1G69490	AT3G49580	AT2G38310	AT5G45820	AT4G12720	AT4G03845		AT2G44460	beta glucosidase 28	-0.425213	-1.19485	0.510692	0.0158767		Correction:	FDR
AT1G27730	AT1G58561	AT5G20790	AT1G11050	AT4G21215	AT3G22840	AT5G25380		AT4G03845	#N/A	-0.203317	-1.17734	0.897067	0.00870863
AT4G14690	AT2G29350	AT5G36002	AT3G50060	AT1G69572	AT2G00920	AT4G06335		AT2G07042	other RNA	-0.299903	-1.16834	0.590515	0.00351221
AT1G22570	AT1G71030	AT1G06980	AT5G38350	AT1G73325	AT3G07835	AT1G78100		AT5G54165	0	-0.559461	-1.16626	0.145494	0.00251923
AT5G54710	AT3G13277	AT2G42530	AT2G26560	AT2G44940	AT2G40390	AT2G45570		AT4G32480	Protein of unknown function (DUF506)	-0.617608	-1.16434	0.0708294	0.0012741
AT5G43760	AT2G04240	AT5G67430	AT1G59870	AT1G19960	AT2G21640	AT2G15880		AT1G74310	heat shock protein 101	-0.69272	-1.14345	0.00618982	9.39413e-05
AT1G09333	AT5G45070	AT1G70640	AT5G03355	AT2G16895	AT3G13080	ATCG01160		AT2G15880	Leucine-rich repeat (LRR) family protein	0.435779	-1.1404	0.413244	0.0109483
AT2G41105	AT2G00340	AT4G29720	AT5G61430	AT1G05805	AT5G01600	AT5G54043		AT1G07400	HSP20-like chaperones superfamily protein	0.210002	-1.14022	0.825173	0.00502132
AT4G18197	AT1G13530	AT3G15750	AT1G04833	AT5G15843	AT1G21310	AT5G52640		AT2G36750	UDP-glucosyl transferase 73C1	0.83178	-1.12257	0.0652461	0.0140114
AT1G80920	AT1G68110	AT1G04770	AT1G28600	AT3G25730	AT5G39680	AT5G54130		AT1G75490	Integrase-type DNA-binding superfamily protein	-0.407865	-1.10884	0.29198	0.00236416
AT2G44130	AT4G17670	AT5G51910	AT5G26340	AT2G03720	AT1G35710	AT3G08970		AT3G14620	cytochrome P450, family 72, subfamily A, polypeptide 8	-0.141732	-1.10033	0.800567	0.000158653
AT5G54720	AT3G14200	AT5G57770	AT1G19380	AT5G46830	AT5G59080	AT3G12580		AT2G07674	Unknown conserved protein	-0.0107276	-1.09883	1	0.00449329
AT3G03385	ATCG01150	AT3G24500	AT5G59820	AT1G10585	AT5G15180	MIR5026		AT3G51910	heat shock transcription factor A7A	-0.619793	-1.08437	0.228317	0.0230943
AT5G05440	AT4G33660	AT4G34550	AT1G76600	AT2G36780	AT3G22060	AT1G30282		MIR5026	#N/A	-0.993241	-1.07962	0.0326094	0.0225583
AT5G24470	AT1G22640	AT1G52830	AT1G73500	AT2G27500	AT5G36970	AT2G36770		AT5G25450	Cytochrome bd ubiquinol oxidase, 14kDa subunit	-0.567106	-1.06601	0.255167	0.0194924
AT2G35637	AT2G32150	AT1G61840	AT5G43160	AT5G61590	AT2G30790	AT5G00580		AT2G45570	cytochrome P450, family 76, subfamily C, polypeptide 2	0.834272	-1.06203	0.0606049	0.0181452
AT2G35640	AT4G15975	AT2G43375	AT1G63750	AT5G01820	AT4G32280	AT5G67420		AT3G07735	#N/A	-0.749068	-1.05772	0.111797	0.0228732
AT3G48100	AT5G36925	AT5G36001	AT5G62360	AT1G49720	AT2G46495	AT5G10120		AT1G31820	Amino acid permease family protein	-0.347382	-1.05573	0.312059	0.00121242
AT3G07350	AT5G43840	AT5G48250	AT4G20835	AT1G51090	AT1G79320	AT4G34420		AT5G67420	LOB domain-containing protein 37	-0.930647	-1.04445	0.000252863	0.000116259
AT2G41870	ATCG00320	AT3G44450	AT5G49520	AT2G29480	AT4G22880	AT3G28910		AT1G04760	vesicle-associated membrane protein 726	-0.94372	-1.04287	0.000165209	8.67043e-05
AT5G40590	AT4G31550	AT5G04150	AT2G32020	AT5G46330	AT1G67856	AT1G02705		AT2G36770	UDP-Glycosyltransferase superfamily protein	0.0419942	-1.04078	1	0.0216563
AT1G56510	AT5G19120	AT5G62020	AT1G09950	AT1G04570	AT2G40300	AT2G09465		AT1G49500	0	-0.906278	-1.02931	0.0179828	0.00888815
AT5G47230	AT2G26150	AT5G66985	AT4G18210	AT5G38820	AT3G52800	AT5G54165		AT2G33060	receptor like protein 27	-0.433794	-1.0218	0.0791126	0.0002114
AT5G37260	AT3G29590		AT1G18390	AT1G31173	AT5G04190	AT2G07042		AT2G09465	#N/A	-0.808683	-1.01983	0.046129	0.013626
AT2G35290	AT5G64510		AT5G01540	AT5G46500	AT1G65484	AT1G31820		AT3G46230	heat shock protein 17.4	0.187789	-1.01719	0.985766	0.0429739
AT2G19310	AT3G10020		AT1G25440	AT1G78600	AT2G38870	AT1G24280		AT5G52640	heat shock protein 90.1	-0.312294	-1.00708	0.335872	0.000966427
AT1G80840	AT2G26220		AT2G26530	AT3G54920	AT3G16360	AT5G25450		AT5G06385	#N/A	0.896232	1.01089	0.024875	0.0136358
AT4G36010	AT4G10910		AT4G28085	AT2G30615	AT3G25510	AT4G32480		AT4G19380	Long-chain fatty alcohol dehydrogenase family protein	0.889267	1.01461	6.0278e-05	2.20713e-05
AT5G15130	AT1G33055		AT1G72900	AT4G27310	AT2G40180	AT1G70985		AT3G28910	myb domain protein 30	0.954135	1.02115	0.000426894	0.000305893
AT5G52750	AT5G02020		AT1G19020	AT1G74350	AT2G25000	AT2G28780		AT4G06335	#N/A	0.979876	1.02425	0.00150526	0.00130356
AT5G28630	AT4G27450		AT4G01870	AT1G12990	AT2G29100	AT1G04760		AT1G30282	#N/A	0.627937	1.03518	0.063934	0.0031721
AT4G17490	AT2G20670		AT4G11280	AT5G16960	AT4G37370	AT1G74310		AT1G02705	#N/A	0.470372	1.04204	0.420275	0.0317655
AT2G40330			AT5G09855	AT5G19470	AT5G17170	AT3G07365		AT5G25380	cyclin a2;1	-0.0694988	1.04918	1	0.0152703
AT1G63860			AT1G21110	AT2G08795	AT3G61280	AT2G42540		AT5G11590	Integrase-type DNA-binding superfamily protein	0.684577	1.05242	0.0138691	0.000555492
AT5G41740			AT1G35180	AT2G40340	AT3G13100	AT2G29380		AT1G78100	F-box family protein	0.805143	1.05245	0.000217775	2.02369e-05
AT5G24030			AT1G35210	AT5G39760	AT5G11210	AT3G13960		AT3G13960	growth-regulating factor 5	0.922446	1.06079	0.0181491	0.00824548
AT5G01810			AT1G66090	AT3G62550	AT5G24090	AT5G21940		AT1G24280	glucose-6-phosphate dehydrogenase 3	0.501566	1.06094	0.05221	0.000247563
AT3G04210			AT5G50915	AT5G15840	AT4G24110	AT5G06385		AT5G54130	Calcium-binding endonuclease/exonuclease/phosphatase family	0.497694	1.06543	0.0551291	0.000245486
AT3G62720			AT3G62150	AT5G08330	AT1G20510	AT2G36750		AT1G06463	#N/A	0.676243	1.0661	0.0399699	0.00211638
AT2G45685			AT2G36400	AT5G67060	AT2G44840	AT2G44460		AT4G34420	P-loop containing nucleoside triphosphate hydrolases superfamily protein	0.183411	1.08294	0.748037	0.00085983
AT4G28270			AT5G35732	AT2G20030	AT1G56240	AT3G58060		AT1G02710	glycine-rich protein	0.462863	1.0854	0.376574	0.0162345
AT4G25990			AT3G25600	AT2G30600	AT5G44990	AT2G33060		AT2G42540	cold-regulated 15a	0.154574	1.09482	1	0.0335788
AT5G25280			AT1G08930	AT1G45010	AT5G42580	AT3G14620		AT2G41990	0	0.98158	1.09613	0.0170081	0.00943865
AT5G48850			AT5G04340	AT5G20150	AT1G67000	AT1G07400		AT3G58060	Cation efflux family protein	0.532066	1.11872	0.306125	0.0175819
AT5G19240			AT2G08965	AT4G21870	AT2G46430	AT4G27360		AT2G28160	FER-like regulator of iron uptake	-0.00869948	1.17236	1	0.00120314
AT4G29780			AT1G21130	AT1G07587	AT1G52200	AT1G02710		AT3G13760	Cysteine/Histidine-rich C1 domain family protein	0.72601	1.19553	0.170868	0.0192527
AT1G21910			AT4G33980	AT5G65230	AT3G15340	AT5G52900		AT1G70985	hydroxyproline-rich glycoprotein family protein	0.567523	1.21194	0.125928	0.00146071
AT1G61740			AT2G27690	AT4G38060	AT4G22467	AT2G28160		AT4G27360	Dynein light chain type 1 family protein	0.741348	1.23209	0.0750141	0.00393528
AT4G14270			AT1G30730	AT2G29485	AT1G26380	AT2G07674		AT5G54043	#N/A	-0.204195	1.24351	0.864409	0.00377421
AT1G30100			AT5G43520	AT1G31320	AT3G08405	AT3G22640		ATCG01160	#N/A	-0.112082	1.4502	1	0.00357845
AT1G68050			AT2G40140	AT4G33985	AT2G17060	AT1G75490		AT2G28780	0	-0.241561	1.77319	0.958193	0.00399423
AT4G18203			AT1G12420	AT1G54940	AT2G01180	AT3G07735		AT3G22640	cupin family protein	-0.0934028	2.01771	1	0.047511
AT5G45340			AT2G29090	AT3G13784	AT1G26390	AT3G13760
AT3G62070			AT1G77760	AT1G70090	AT2G34430
AT2G22500			AT2G38640	AT2G23130	AT5G38910
AT1G28370			AT4G38552	AT3G26445	AT1G10155
AT2G24600			AT4G14365	AT2G29670	AT5G18350
AT1G07135			AT3G23550	AT5G23870	AT1G51820
AT3G60930			AT3G25250	AT1G34418	AT3G02620
AT5G08150			AT4G18340	AT1G70780	AT4G03985
AT3G05800			AT2G18210	AT2G34010	AT2G42060
AT4G03400			AT2G46690	AT4G13440	AT5G54490
AT3G26512			AT5G63130	AT3G30775	AT4G35440
AT5G57760			AT4G08850	AT4G16860	AT1G68390
AT5G50450			AT2G01300	AT5G02330	AT3G19200
AT1G18330			AT5G35735	ATCG00980	AT5G25250
AT4G01250			AT5G52860	AT3G25260	AT5G22690
AT3G59940			AT1G30370	AT4G19960	AT5G48410
AT5G25130			AT2G22200	AT3G48920	AT5G54610
AT3G09275			AT1G24140	AT4G01380	AT5G10760
AT2G08780			AT1G07620	AT3G26040	AT4G26530
AT1G26800			AT5G49480	AT1G63880	AT1G05135
AT4G28240			AT5G26920	AT2G08825	AT3G57260
AT2G47440			AT1G69890	AT3G50310	AT1G64210
AT3G45960			AT5G39670	AT2G34090	AT5G44585
AT5G20190			AT3G61190	AT3G58850	AT2G17040
AT5G20230			AT3G50930		AT4G31970
AT2G45680			AT1G70420		AT2G38860
AT3G54000			AT4G27950		AT2G43620
AT3G18775			AT4G27280		AT3G05660
AT4G06665			AT2G44080		AT4G12490
AT5G56550			AT2G30040		AT1G56540
AT5G02190			AT4G20830		AT1G05880
AT3G23170			AT3G20600		AT5G05730
AT1G53430			AT1G18570		AT3G53160
AT1G23390			AT1G21120		AT3G59700
AT5G47220			AT5G65683		AT3G19615
AT4G23750			AT4G14370		AT1G51402
AT3G26510			AT3G52450		AT3G21080
AT5G16200			AT2G39200		AT2G31945
AT5G54470			AT5G67300		AT3G28510
AT3G22830			AT4G23550		AT2G38390
AT1G24530			AT5G01542		AT3G20935
AT1G08570			AT5G46690		AT3G50480
AT4G36500			AT3G09520		AT5G56100
AT1G69760			AT5G47850		AT1G65790
AT1G17380			AT2G39650		AT3G26830
AT1G25400			AT2G08820		AT3G16120
AT2G41100			AT1G15830		AT3G49160
AT1G19180			AT3G56400		AT4G22690
AT3G59080			AT1G05675		AT3G52748
AT1G69040			AT4G23180		AT5G38212
AT3G18773			AT1G78860		AT1G78850
AT5G49330			AT4G39580		AT5G12330
AT4G32020			AT5G67080		AT2G40740
AT1G13740			AT5G11650		AT1G53625
AT1G49130			AT1G72940		AT3G61870
AT5G01255			AT2G23810		AT5G08790
AT2G40610			AT5G57780		AT3G18980
AT1G55450			AT5G42380		AT3G53830
AT2G25735			AT4G08555		AT3G28930
AT3G23880			AT5G05995		AT5G27765
AT2G17230			AT2G28500		AT1G43910
AT1G06473			AT1G13260		AT1G26255
AT4G26150			AT4G19170		AT4G23220
AT2G38470			AT3G10930		AT2G44790
AT1G65390			AT1G07160		AT5G44070
AT3G21890			AT1G15825		AT4G28460
AT1G18400			AT1G13480		AT2G37180
AT3G02140			AT3G45640		AT2G14440
AT4G34950			AT1G29690		AT5G02090
AT1G07350			AT3G47570		AT3G16430
AT1G50040			AT1G67970		AT4G11020
AT5G03230			AT3G54150		AT3G28340
AT2G46310			AT4G22710		AT4G12480
AT3G04685			AT5G28610		AT4G08505
AT2G43290			AT3G07195		AT3G15650
AT4G01950			AT5G41750		AT2G26370
AT1G67470			AT4G26200		AT4G25110
AT4G34150			AT3G10040		AT5G51465
AT5G12340			AT4G33050		AT1G56650
AT2G34610			AT4G02380		AT3G54420
AT3G04640			AT4G23700		AT3G15770
AT3G16860			AT3G01830		AT4G12545
AT2G25200			AT2G41640		AT2G36885
AT1G07050			AT4G38550		AT3G63215
AT1G52290			AT1G69870		AT4G37290
AT3G51660			AT5G39860		AT5G03570
AT1G25560					AT5G56960
AT3G56880					AT4G36700
AT4G25480					AT2G46440
AT2G23100					AT4G04770
AT1G80440					AT4G20000
AT1G76650					AT5G01640
AT2G35710					AT2G32210
AT1G35140					AT5G23840
AT2G34650					AT1G30755
AT4G08815					AT2G19190
AT1G14200					AT1G13310
AT1G74890					AT4G34390
AT3G49570					AT3G52430
AT4G05910					AT4G40070
AT3G45970					AT4G02520
AT1G30040					AT1G48690
AT1G05033					AT4G12555
AT1G66725					AT4G15417
AT2G36220					AT2G31880
AT1G66180					AT2G25460
AT1G19050					AT3G19690
AT1G72520					AT1G49570
AT4G24570					AT5G56080
AT1G49230					AT1G13609
AT4G29610					AT5G38540
AT1G13080					AT1G13540
AT1G72416					AT2G22770
AT2G18560					AT3G09830
AT4G18205					AT1G33600
AT1G66160					AT2G33810
AT5G53750					AT3G11340
AT2G25900					AT2G43610
AT1G33610					AT5G40000
AT2G34510					AT4G13505
AT3G19680					AT3G28210
AT5G66210					AT5G01005
AT1G07150					AT1G30190
AT1G06180					AT5G10695
AT4G31800					AT1G14550
AT5G10930					AT5G38100
AT4G00970					AT3G19850
AT2G38820					AT5G20400
AT4G18422					AT3G21050
AT1G71880					AT5G03545
AT4G33666					AT5G02780
AT3G55980					AT2G44370
AT4G13340					AT4G16370
AT5G24660					AT3G11820
AT4G33920					AT5G64870
AT5G59220					AT4G14630
AT1G61800					AT3G22910
AT1G57990					AT2G40750
AT1G32920					AT2G14610
AT5G47060					AT2G16500
AT3G44260					AT2G28960
AT5G62920					AT5G49730
AT4G17090					AT4G34320
AT1G11210					AT1G78990
AT5G37770					AT2G38480
AT3G61898					AT2G20142
AT5G06320					AT3G21305
AT1G72645					AT4G36850
AT5G53290					AT3G63210
AT5G43170					AT1G09930
AT2G34620					AT5G43290
AT4G32800					AT4G26890
					AT2G28570
					AT1G17030
					AT5G45240
					AT1G16110
					AT5G41100
					AT2G36050
					AT1G47890
					AT3G49530
					AT1G02520
					AT2G20835
					AT4G37060
					AT5G40010
					AT5G25260
					AT1G51790
					AT1G51400
					AT4G08867
					AT2G31865
					AT1G26420
					AT1G07000
					AT2G39518
					AT1G63350
					AT5G49780
					AT4G11000
					AT1G28190
					AT1G13550
					AT4G11170
					AT5G13210
					AT3G01175
					AT1G01190
					AT1G01580
					AT5G05300
					AT3G54530
					AT2G28860
					AT3G13950
					AT3G56980
					AT1G74080
					AT1G02360
					AT3G07600
					AT3G57530
					AT4G05100
					AT1G51620
					AT1G07367
					AT4G12330
					AT1G36623
					AT5G16170
					AT1G14880
					AT4G14368
					AT1G25550
					AT1G32950
					AT3G25610
					AT1G21250
					AT2G26190
					AT3G46600
					AT3G22100
					AT1G03990
					AT4G22530
					AT5G25190
					AT3G45710
					AT1G33030
					AT2G02930
					AT2G13790
					AT4G40060
					AT5G17220
					AT5G07700
					AT5G45850
					AT3G22235
					AT1G07550
					AT1G13650
					AT2G25440
					AT1G70880
					AT4G31940
					AT1G26410
					AT2G05540
					AT4G38932
					AT1G21050
					AT3G17580
					AT1G09437
					AT4G34990
					AT5G06740
					AT1G14040
					AT1G19040
					AT2G03945
					AT5G01520
					AT5G64120
					AT5G60680
					AT1G66800
					AT1G16130
					AT3G22740
					AT4G25100
					AT5G13320
					AT1G68190
					AT1G44100
					AT4G23190
					AT1G61360
					AT2G33580
					AT3G16240
					AT4G17500
					AT4G18990
					AT3G17690
					AT1G61440
					AT1G78340
					AT3G60270
					AT3G54810
					AT5G59400
					AT4G18250
					AT2G25215
					AT1G28380
					AT3G23250
					AT5G20480
					AT1G56430
					AT1G49225
					AT4G25810
					AT1G10150
					AT2G43510
					AT5G45090
					AT2G43010
					AT5G44568
					AT2G34180
					AT1G57630
					AT3G16525
					AT1G47395
					AT3G18250
					AT4G10500
					AT5G36907
					AT1G73300
					AT3G02240
					AT1G73805
					AT1G19610
					AT5G66070
					AT5G12940
					AT2G29110
					AT1G51800
					AT5G01100
					AT4G14610
					AT5G52740
					AT1G44130
					AT2G37040
					AT1G02930
					AT1G06137
					AT2G01580
					AT1G33930
					AT1G09070
					AT3G50950
					AT5G48010
					AT5G15960
					AT5G11250
					AT1G08763
					AT4G04570
					AT1G65845
					AT5G08275
					AT3G15356
					AT4G06120
					AT4G25433
					AT2G23830
					AT2G47520
					AT3G46280
					AT5G19970
					AT5G48430
					AT3G10720
					AT1G17147
					AT5G09570
					AT3G25882
					AT1G74590
					AT1G10480
					AT3G25900
					AT5G46780
					AT4G01540
					AT1G02920
					AT3G01165
					AT2G00640
					AT3G55790
					AT5G28520
					AT1G67980
					AT4G13510
					AT3G47480
					AT2G46790
					AT5G06865
					AT4G13575
					AT1G61560
					AT4G19690
					AT1G14870
					AT3G29370
					AT5G57220
					AT4G08780
					AT4G14450
					AT4G21380
					AT5G67450
					AT1G29860
					AT1G25390
					AT5G54230
					AT3G13600
					AT2G32680
					AT2G17740
					AT1G65500
					AT3G45840
					AT5G01815
					AT3G23120
					AT1G32940
					AT1G09240
					AT1G67810
					AT5G51720
					AT1G56242
					AT4G01430
					AT3G09010
					AT3G22231
					AT1G51420
					AT5G53420
					AT1G07373
					AT2G05940
					AT4G40020
					AT5G46050
					AT5G26030
					AT2G26480
					AT1G08050
					AT5G22555
					AT5G15310
					AT2G33815
					AT2G43140
					AT5G48400
					AT2G28400
					AT5G64810
					AT5G06730
					AT2G32030
					AT5G19880
					AT5G59670
					AT5G10230
					AT4G11340
					AT4G08770
					AT2G43570
					AT2G08475
					AT5G25910
					AT4G37900
					AT3G47090
					AT3G50900
					AT4G24380
					AT3G08170
					AT1G78780
					AT1G61820
					AT2G18150
					AT4G11655
					AT5G46520
					AT3G26910
					AT1G64065
					AT5G47910
					AT1G18382
					AT2G31860
					AT1G62420
					AT5G38200
					AT1G75020
					AT1G67520
					AT3G13433
					AT5G64040
					AT2G41850
					AT1G11055
					AT4G21390
					AT3G29000
					AT1G62300
					AT1G06135
					AT4G14620
					AT2G24180
					AT5G15190
					AT4G23215
					AT1G67855
					AT3G02800
					AT5G39785
					AT2G44490
					AT4G22470
					AT1G24150
					AT1G78410
					AT4G19920
					AT1G36640
					AT5G47450
					AT4G09215
					AT3G21781
					AT1G65690
					AT1G32350
					AT4G37700
					AT2G26440
					AT4G12470
					AT3G05155
					AT1G09932
					AT3G47780
					AT1G66700
					AT2G35930
					AT3G48580
					AT1G13490
					AT4G31405
					AT4G13572
					AT2G41730
					AT3G63380
					AT1G17420
					AT3G27690
					AT3G56960
					AT5G49770
					AT4G19370
					AT5G08240
					AT5G48380
					AT4G06746
					AT3G27884
					AT1G35230
					AT2G44578
					AT1G61562
					AT1G24145
					AT5G10150
					AT3G52520
					AT5G60900
					AT5G64905
					AT3G23510
					AT5G22530
					AT1G67800
					AT2G46400
					AT1G58290
					AT1G79245
					AT2G29720
					AT1G47405
					AT2G18193
					AT4G21920
					AT2G39210
					AT3G03125
					AT5G45110
					AT2G25470
					AT1G21240
					AT2G30770
					AT5G53990
					AT5G37490
					AT3G12970
					AT4G28350
					AT2G33830
					AT1G28330
					AT1G54050
					AT3G46930
					AT5G27420
					AT4G18950
					AT3G48240
					AT5G01225
					AT1G53440
					AT5G06595
					AT3G02885
					AT5G49360
					AT1G27100
					AT3G16530
					AT5G53450
					AT3G01290
					AT5G42530
					AT5G65730
					AT4G12170
					AT4G11521
					AT4G38860
					AT1G72910
					AT1G02580
					AT1G42990
					AT3G54040
					AT1G60730
					AT2G16005
					AT2G25510
					AT3G52550
					AT1G70740
					AT1G55775
					AT4G13250
					AT1G65485
					AT2G01530
					AT5G28450
					AT5G46960
					AT2G32930
					AT2G33710
					AT1G34050
					AT1G03470
					AT4G13860
					AT1G70175
					AT1G26240
					AT1G76930
					AT2G25297
					AT4G22610
					AT1G62975
					AT3G60120
					AT3G19930
					AT5G24410
					AT3G57450
					AT5G59732
					AT2G45760
					AT5G39580
					MIR2936
					AT1G47130
					AT5G59530
					AT5G50200
					AT3G22160
					AT1G62760
					AT5G18470
					AT3G09020
					AT2G35935
					AT5G33355
					AT4G35180
					AT5G04720
					AT1G30700
					AT3G48850
					AT5G61010
					AT5G66790
					AT1G11300
					AT2G30750
					AT5G65600
					AT1G14185
					AT3G45660
					AT3G01365
					AT1G21326
					AT3G22800
					AT3G48640
					AT1G30720
					AT2G26820
					AT2G40270
					AT4G39950
					AT1G13608
					AT5G05865
					AT2G32140
					AT1G21500
					AT2G32190
					AT2G35980
					AT2G39530
					AT3G59930
					AT3G03830
					AT1G45015
					AT3G22600
					AT3G28580
					AT5G00585
					AT3G56970
					AT3G07310
					AT1G05610
					AT4G14819
					AT2G41410
					AT2G20800
					AT4G38560
					AT4G02330
					AT2G38250
					AT5G24640
					AT5G18030
					AT5G67340
					AT3G24503
					AT3G55240
					AT3G08720
					AT5G48540
					AT4G13420
					AT2G15760
					AT4G12690
					AT1G02450
					AT5G07390
					AT1G53620
					AT1G73330
					AT5G52050
					AT4G12543
					AT1G14540
					AT1G72530
					AT2G05070
					AT5G66640
					AT5G13190
					AT4G39830
					AT1G74450
					AT2G26500
					AT5G17350
					AT1G06983
					AT1G24147
					AT5G42600
					AT1G64760
					AT4G15300
					AT4G24120
					AT1G06267
					AT2G14230
					AT4G39670
					AT3G46110
					AT1G13210
					AT4G37260
					AT4G19700
					AT2G29130
					AT1G70170
					AT1G02220
					AT4G12495
					AT3G50260
					AT3G54640
					AT5G11920
					AT2G18800
					AT2G37430
					AT2G29460
					AT2G16060
					AT3G16510
					AT2G14245
					AT1G18200
					AT3G44300
					AT2G18690
					AT1G66100
					AT5G14700
					AT2G41312
					AT1G05340
					AT1G21313
					AT5G59730
					AT2G39870
					AT4G25380
					AT5G42830
					AT1G07737
					AT4G37850
					AT1G19250
					AT2G30250
					AT1G01340
					AT5G42050
					AT4G33300
					AT4G13620
					AT2G23270
					AT5G40990
					AT1G13340
					AT2G42360
					AT5G65300
					AT5G38210
					AT4G12500
					AT2G24720
					AT1G53610
					AT5G04175
					AT1G63245
					AT5G47960
					AT5G52760
					AT4G36430
					AT1G21550
					AT4G26120
					AT1G53980
					AT5G03890
					AT4G09715
					AT5G55450
					AT3G13610
					AT2G27389
					AT2G20723
					AT4G11470
					AT5G25930
					AT1G16160
					AT1G16420
					AT1G69920
					AT2G01520
					AT1G23020
					AT2G46750
					AT4G35430
					AT1G64170
					AT5G48657
					AT2G03310
					AT1G23052
					AT1G51915
					AT2G39310
					AT1G66920
					AT4G06195
					AT1G27420
					AT2G18660
					AT3G26210
					AT3G16450
					AT4G18880
					AT5G03350
					AT5G38140
					AT1G09505
					AT1G14480
					AT4G21930
					AT1G01680
					AT5G46295
					AT1G55240
					AT5G24780
					AT4G11850
					AT4G33070
					AT4G28420
					AT3G23123
					AT2G27660
					AT1G32540
					AT1G65481
					AT4G23610
					AT4G23230
					AT5G13200
					AT5G57510
					AT3G13090
					AT5G24110
					AT4G18195
					AT5G38900
					AT1G17180
					AT5G26690
					AT2G15490
					AT5G07650
					AT4G13830
					AT1G28480
					AT4G01010
					AT4G25900
					AT5G39020
					AT4G20860
					AT3G44720
					AT1G73810
					AT1G79310
					AT3G03295
					AT2G16900
					AT5G09800
					AT4G20780
					AT2G25125
					AT1G13607
					AT1G02230
					AT1G53640
					AT5G06310
					AT2G32200
					AT4G14400
					AT1G25220
					AT5G44575
					AT1G68690
					AT4G18253
					AT2G14560
					AT4G11650
					AT1G10340
					AT4G23420
					AT1G16370
					AT5G05190
					AT3G55880
					AT3G53150
					AT4G22590
					AT2G26215
					AT3G45070
					AT5G44567
					AT1G49010
					AT5G42500
					AT5G09470
					AT3G62740
					AT5G06860
					AT1G52040
					AT2G43000
					AT3G01420
					AT4G08950
					AT2G02010
					AT4G37483
					AT4G28530
					AT1G05575
					AT1G58320
					AT1G61380
					AT3G08760
					AT3G48650
					AT2G03750
					AT1G23710
					AT5G63470
					AT1G26250
					AT4G21926
					AT4G36670
					AT4G15610
					AT3G03480
					AT4G23140
					AT3G13432
					AT3G00850
					AT1G73340
					AT4G23150
					AT2G22880
					AT4G07030
					AT5G07680
					AT2G27390
					AT5G05735
					AT1G51920
					AT4G18170
					AT3G59340
					AT1G51913
					AT1G23050
					AT3G47820
					AT2G23320
					AT1G47400
					AT5G66650
					AT3G46080
					AT5G40780
					AT4G37420
					AT3G21780
					AT3G56710
					AT1G71400
					AT5G13330
					AT1G36622
					AT3G16720
					AT4G37520
					AT4G25490
					AT2G41010
					AT1G58420
					AT1G67270
					AT2G15220
					AT1G18970
					AT2G29220
					AT1G69900
					AT3G52060
					AT2G19970
					AT3G23230
					AT1G68450
					AT4G11890
					AT2G18680
					AT3G47960
					AT1G79680
					AT1G29290
					AT1G27020
					AT3G48290
					AT1G51390
					AT3G04220
					AT5G09520
					AT5G23990
					AT4G22030
					AT2G39400
					AT3G60220
					AT5G22250
					AT4G08869
					AT4G19970
					AT4G04990
					AT5G18310
					AT2G01379
					AT4G37030
					AT5G10250
					AT3G03265
					AT5G02895
					AT1G74360
					AT3G02840
					AT5G07010
					AT1G01560
					AT5G61600
					AT2G19500
					AT3G11840
					AT2G36030
					AT3G12700
					AT4G23170
					AT3G61390
					AT5G61160
					AT1G35330
					AT5G66675
					AT1G13520
					AT5G47950
					AT1G21100
					AT5G64660
					AT4G12550
					AT3G61640
					AT4G23280
					AT5G11140
					AT2G04090
					AT3G26500
					AT2G43590
					AT2G27080
					AT1G75040
