# Supplementary material for: Clock-Controlled and Cold-Induced CYCLING DOF FACTOR6 Alters Growth and Development in Arabidopsis
Source: Front Plant Sci. 2022 Jul 26;13:919676. doi: 10.3389/fpls.2022.919676 (PMC9361860; doi:10.3389/fpls.2022.919676)
Supplement: Supplementary file 6 [file Data_Sheet_4.xlsx]

## Sheet: Flowering Associated Genes
Supplementary Dataset 4: List of flowering associated genes identified in (Kinoshita and Richter 2020) with LFC and FDR data.																			Key
All DEGs in our analysis was selected based on a -1 > Log2 Fold Change > 1 and FDR < 0.05 in Col-0 (WT), cdf6, SUC2::CDF6 at either 10°C or 22°C																				TF
																				Regulators that control transcript level of TF
																				Regulators for TF function
				WT: 10°C/22°C		cdf6: 10°C/22°C		SUC2::CDF6: 10°C/22°C		cdf6/WT: 22°C		cdf6/WT 10°C		SUC2::CDF6/WT 22°C		SUC2::CDF6/WT 10°C				Epigenetic factors
		AGI	Gene name	LFC	FDR	LFC	FDR	LFC	FDR	LFC	FDR	LFC	FDR	LFC	FDR	LFC	FDR			FT transport
		AT1G01060	LHY (LATE ELONGATED HYPOCOTYL)	0.086025	0.916246	0.23023	0.308807	-0.0442865	1	-0.145399	0.938682	-0.00119453	1	0.218138	0.636265	0.0878269	0.98132			Hormone
		AT1G02400	GA2ox6 (GIBBERELLIN 2-OXIDASE 6)	-0.249478	0.715276	0.379652	0.451439	0.626866	0.0730043	-0.618004	0.466651	0.0111261	1	-0.553785	0.531615	0.322559	0.634074			Sugar
		AT1G02740	MRG2 (MORF RELATED GENE 2)	0.215481	0.493247	0.0856981	0.989448	0.0379553	1	0.240615	0.779504	0.110832	1	0.277213	0.621009	0.0996879	1			Others
		AT1G04130	TPR2 (TOPLESS RELATED 2)	-0.0750831	0.970053	-0.278926	0.182755	-0.151524	0.483787	0.118557	1	-0.0852851	1	0.0844422	1	0.00800089	1
		AT1G04400	CRY2 (CRYPTOCHROME 2)	-0.0407293	1	-0.273077	0.0314961	-0.397838	0.000896969	0.176365	0.582478	-0.0559831	1	0.0694907	1	-0.287618	0.0287581
		AT1G06770	BMI1B (B LYMPHOMA MO-MLV INSERTION REGION HOMOLOG 1B)	0.210337	0.222791	0.0666874	0.925748	0.153775	0.342785	0.0591042	1	-0.0845454	0.990563	0.0621202	1	0.00555821	1
		AT1G07370	PCNA1 (PROLIFERATING CELL NUCLEAR ANTIGEN 1)	-0.225768	0.521256	0.114125	0.91161	0.122084	0.829611	-0.0816026	1	0.258291	0.718831	-0.326217	0.600321	0.0216357	1
		AT1G08600	ATRX (ALPHA-THALASSEMIA MENTAL RETARDATION SYNDROME, X-LINKED)	0.0666828	0.996121	-0.0223222	1	0.0488127	1	0.121535	0.987528	0.0325303	1	0.0955611	1	0.0776911	1
		AT1G08970	NFYC3/HAP5C (NUCLEAR TRANSCRIPTION FACTOR Y SUBUNIT C-3/HEME ACTIVATED PROTEIN 5C)	-0.0296669	1	0.0738638	0.871519	-0.125594	0.477258	-0.00372035	1	0.0998103	0.919314	-0.0634134	1	-0.159341	0.467033
		AT1G09530	PIF3 (PHYTOCHROME INTERACTING FACTOR 3)	0.105268	0.970461	-0.00637508	1	0.186837	0.575616	0.156646	1	0.0450032	1	0.0476244	1	0.129194	0.957726
		AT1G09570	PHYA (PHYTOCHROME A)	0.186832	0.0462553	-0.103231	0.364594	-0.294195	0.000985848	0.320317	0.0381725	0.030255	1	0.261096	0.0932438	-0.219931	0.0252354
		AT1G10450	SNL6 (SIN LIKE 6)	0.286608	0.0339045	-0.00228563	1	0.132835	0.33566	0.271324	0.273223	-0.0175696	1	0.205613	0.480305	0.0518404	1
		AT1G12910	LWD1/ATAN11 (LIGHT-REGULATED WD 1/ANTHOCYANIN11)	-0.252844	0.1398	-0.611638	0.00063811	-0.418086	0.00522757	0.276164	0.422603	-0.08263	1	0.128081	0.856486	-0.0371608	1
		AT1G13740	AFP2 (ABI5-BINDING PROTEIN 2)	1.16729	2.38902e-07	1.21726	2.8824e-07	1.11801	2.00107e-07	-0.153663	0.780512	-0.103694	0.894538	-0.288597	0.348364	-0.337876	0.036891
		AT1G14400	UBC1 (UBIQUITIN CONJUGATING ENZYME 1)	-0.08809	0.323613	-0.00501207	1	0.0325558	0.886869	-0.0464032	1	0.0366747	1	-0.10531	0.569529	0.0153361	1
		AT1G14920	GAI (GIBBERELLIC ACID INSENSITIVE)	0.109583	0.721027	0.332734	0.0591234	-0.114966	0.605815	-0.0488492	1	0.174302	0.718831	0.11552	0.927715	-0.109029	0.821766
		AT1G15550	GA3ox1 (GIBBERELLIN 3-OXIDASE 1)	0.236488	0.654814	0.405478	0.308807	0.702243	0.0181693	-0.478605	0.561289	-0.309615	0.720298	-0.136134	1	0.329621	0.495062
		AT1G15750	TPL (TOPLESS)	0.0917136	0.627479	-0.0520825	0.926865	-0.0232415	1	0.0985762	0.914123	-0.0452198	1	0.113354	0.775441	-0.00160123	1
		AT1G17760	CstF77 (CLEAVAGE STIMULATING FACTOR 77)	-0.0733239	0.994631	-0.297166	0.168661	-0.248624	0.183414	0.127075	1	-0.0967674	1	0.176302	0.788719	0.00100214	1
		AT1G18075	MIR159B (MICRO RNA 159B)	0.30261	0.494403	0.534654	0.143042	0.0139654	1	0.104631	1	0.336675	0.718831	0.223908	0.936128	-0.0647364	1
		AT1G19180	JAZ1 (JASMONATE-ZIM PROTEIN 1)	1.95131	1.11759e-09	1.31617	1.25483e-07	2.07337	4.81853e-10	0.200383	0.63834	-0.434758	0.150559	-0.0521762	1	0.0698849	0.982512
		AT1G19330	AFR2 (SAP30 FUNCTION-RELATED 2)	0.139488	0.404066	0.240558	0.0996326	0.393984	0.00223011	-0.0915383	0.997704	0.00953156	1	0.00418998	1	0.258686	0.0831942
		AT1G21970	LEC1 (LEAFY COTYLEDON 1)	0	1	0	1	0	1	0	1	0	1	0	1	0	1
		AT1G22770	GI (GIGANTEA)	0.883707	3.42359e-06	0.154999	0.398308	-0.0583191	0.907256	0.400583	0.125618	-0.328125	0.291959	0.0976814	0.932574	-0.844345	2.32534e-05
		AT1G24190	SNL3 (SIN LIKE 3)	0.0598254	0.880704	-0.0319719	1	0.0975092	0.499468	0.159539	0.63834	0.0677414	0.984813	0.120993	0.745343	0.158677	0.317055
		AT1G24260	SEP3 (SEPALLATA 3)	-0.133536	1	-0.445313	0.493604	-0.906286	0.0445797	0.410359	0.901954	0.098581	1	0.397766	0.850403	-0.374984	0.724977
		AT1G25540	PFT1 (PHYTOCHROME AND FLOWERING TIME 1)/MED25	0.189187	0.296771	-0.12189	0.603872	-0.0442291	1	0.249438	0.500442	-0.0616384	1	0.240187	0.503464	0.00677128	1
		AT1G25560	TEM1 (TEMPRANILLO 1)	1.58288	5.64033e-05	1.11593	0.00199004	1.6942	1.30446e-05	0.361922	0.743976	-0.105028	1	0.459485	0.569529	0.570805	0.132286
		AT1G26310	CAL (CAULIFLOWER)	0.0248836	1	0.100408	0.707575	0	1	-0.126214	0.905246	-0.05069	1	-0.209417	0.569484	-0.234301	0.192659
		AT1G27360	SPL11 (SQUAMOSA PROMOTER BINDING PROTEIN-LIKE 11)	0.299244	0.287419	0.602549	0.0193144	0.212116	0.448544	-0.210295	0.888868	0.09301	1	-0.182221	0.895277	-0.269348	0.433116
		AT1G27370	SPL10 (SQUAMOSA PROMOTER BINDING PROTEIN-LIKE 10)	0.332374	0.286946	0.647619	0.0213435	0.312108	0.242002	-0.297383	0.727642	0.0178619	1	-0.0616601	1	-0.081926	1
		AT1G28300	LEC2 (LEAFY COTYLEDON 2)	0.0891765	0.977527	0.247045	0.382977	-0.480483	0.0188165	-0.347452	0.513759	-0.189584	0.797806	0.186588	0.834691	-0.383071	0.131291
		AT1G29860	WRKY71	0.19568	0.891574	0.0742153	1	1.3636	0.000701785	-0.0717685	1	-0.193233	1	-0.187258	1	0.980658	0.0249855
		AT1G30040	GA2ox2 (GIBBERELLIN 2-OXIDASE 2)	1.29234	0.00570381	1.27563	0.00739182	1.80248	0.000147138	-0.146707	1	-0.163417	1	-0.199787	1	0.310352	0.789688
		AT1G30810	JMJ18 (JUMONJI 18)	0.240586	0.0735246	0.0320812	1	0.156459	0.216133	0.102057	0.931035	-0.106447	0.818539	0.169869	0.600321	0.0857419	0.813991
		AT1G30970	SUF4 (SUPPRESOR OF FRI 4)	-0.0436725	1	-0.110842	0.496671	-0.118667	0.366545	-0.00349142	1	-0.0706611	0.97295	0.0128425	1	-0.0621524	0.951053
		AT1G32640	MYC2	0.369052	0.00669987	0.321676	0.0193846	0.51873	0.000166642	0.0480706	1	0.000694218	1	-0.053863	1	0.0958144	0.75431
		AT1G35460	FBH1 (FLOWERING BHLH 1)	-0.248342	0.125901	-0.288669	0.0764741	-0.424636	0.00328417	-0.020443	1	-0.0607704	1	0.0693939	1	-0.1069	0.778475
		AT1G47990	GA2ox4 (GIBBERELLIN 2-OXIDASE 4)	-0.0964503	1	-0.531056	0.309307	0.116307	1	0.426262	0.811199	-0.00834324	1	-0.0496761	1	0.163081	1
		AT1G48742	MIR157D (MICRO RNA 157D)	0	1	0.0798561	0.308807	0	1	0	1	0.0798561	0.670488	0	1	0	1
		AT1G50700	CDPK33 (CALCIUM-DEPENDENT PROTEIN KINASES 33)	-0.332399	0.101817	0.0168596	1	-0.0724987	0.945235	-0.138481	0.974408	0.210777	0.718831	0.0582612	1	0.318162	0.151467
		AT1G50960	GA2ox7 (GIBBERELLIN 2-OXIDASE 7)	0.0456289	1	-0.35364	0.451439	-0.0572808	1	0.289541	0.931035	-0.109728	1	0.0338049	1	-0.0691048	1
		AT1G51140	FBH3 (FLOWERING BHLH 3)	-0.224488	0.239758	-0.0682634	0.952756	-0.132144	0.516735	-0.0777107	1	0.0785138	1	-0.0999775	0.999099	-0.00763354	1
		AT1G51450	ASH2R (ARABISOPSIS Ash2 RELATIVE)	0.123855	0.583228	0.151353	0.451439	-0.185716	0.213028	-0.0567523	1	-0.0292539	1	-0.026028	1	-0.335598	0.0429418
		AT1G53090	SPA4 (SPA1-RELATED 4)	0.277055	0.0582895	0.225611	0.152631	0.218056	0.100547	-0.0214351	1	-0.0728797	1	0.0708295	1	0.0118299	1
		AT1G53160	SPL4 (SQUAMOSA PROMOTER BINDING PROTEIN-LIKE 4)	0.0659403	1	0.322717	0.536224	0.103398	1	0.0879507	1	0.344728	0.754399	-0.405757	0.696294	-0.3683	0.532673
		AT1G54830	NFYC9 (NUCLEAR TRANSCRIPTION FACTOR Y SUBUNIT C-9)	-0.195783	0.269078	-0.0815784	0.82915	-0.0659304	0.883462	-0.0386664	1	0.0755382	1	-0.120026	0.866474	0.00982676	1
		AT1G55250	HUB2 (HISTONE MONOUBIQUITINATION 2)	0.0263629	1	-0.0949587	0.744334	-0.156907	0.319893	0.0340135	1	-0.0873081	0.973113	0.0859239	1	-0.0973461	0.835199
		AT1G55325	GRAND CENTRAL (GCT)/MED13 (MEDIATOR 13)	0.0564471	1	0.0713113	0.972468	0.00182064	1	0.0667238	1	0.0815881	1	0.131879	0.914836	0.0772528	1
		AT1G56170	NFYC2/HAP5B (NUCLEAR TRANSCRIPTION FACTOR Y SUBUNIT C-2/HEME ACTIVATED PROTEIN 5B)	-0.468573	0.147419	-0.200877	0.702389	0.0340551	1	-0.0231975	1	0.244498	0.824383	-0.268272	0.804258	0.234356	0.710454
		AT1G59890	SNL5 (SIN LIKE 5)	0.166915	0.400956	0.0968685	0.763797	0.0962115	0.700143	0.1462	0.853926	0.0761532	1	0.0682536	1	-0.00245014	1
		AT1G61040	VIP5 (VERNALIZATION INDEPENDENCE 5)	0.0829405	0.572135	-0.0742633	0.635884	-0.0593442	0.709483	0.147828	0.567299	-0.00937582	1	0.0993602	0.749382	-0.0429245	1
		AT1G65470	FAS1 (FASCIATA 1)	-0.0837218	1	0.0825314	1	0.176375	0.56394	-0.0287414	1	0.137512	0.975253	-0.13758	1	0.122517	0.947339
		AT1G65480	FT (FLOWERING LOCUS T)	-0.263558	0.827178	0.158712	1	-0.817868	0.0674225	-0.413599	0.888128	0.00867162	1	-1.20164	0.184028	-1.75595	0.00157931
		AT1G66350	RGL1 (RGA-LIKE 1)	0.834887	0.000831382	0.932278	0.000383492	0.671491	0.00234915	-0.0889591	1	0.00843235	1	-0.112587	1	-0.275982	0.361037
		AT1G66783	MIR157A (MICRO RNA 157A)	0.329255	0.547503	0.27467	0.661411	0.400495	0.316064	-0.115831	1	-0.170417	1	0.0424166	1	0.113657	1
		AT1G66795	MIR157B (MICRO RNA 157B)	0	1	0	1	0.100408	0.514099	-0.060252	1	-0.060252	1	-0.060252	1	0.0401556	1
		AT1G67170	FLL2 (FLX LIKE 2)	0.0533985	1	0.159603	0.494044	0.0759966	0.881729	-0.0554125	1	0.050792	1	-0.206115	0.632638	-0.183517	0.475279
		AT1G68050	FKF1 (FLAVIN BINDING, KELCH REPEAT, F-BOX 1)	2.89384	1.11759e-09	1.76414	3.46645e-07	1.58079	3.62944e-07	0.562109	0.168316	-0.56759	0.216133	0.00682668	1	-1.30623	2.42263e-05
		AT1G68840	TEM2 (TEMPRANILLO 2)	0.0771468	1	-0.0315938	1	0.769055	0.00346914	-0.0254663	1	-0.134207	1	0.412079	0.528684	1.10399	0.000830071
		AT1G69120	AP1 (APETALA1)	0	1	0.166407	0.429439	0	1	-0.060252	1	0.106155	0.915114	-0.060252	1	-0.060252	1
		AT1G69570	CDF5 (CYCLING DOF FACTOR 5)	0.997627	0.000285408	0.681738	0.00887423	0.78125	0.00119622	0.310669	0.63834	-0.00521985	1	-0.0311517	1	-0.247528	0.50973
		AT1G69690	TCP15 (TEOSINTE BRANCHED/CYCLOIDEA/PCF 13)	0.132083	0.650618	0.323702	0.0960081	-0.0661465	0.954352	-0.180944	0.796889	0.0106755	1	-0.0664843	1	-0.264714	0.225293
		AT1G70060	SNL4 (SIN LIKE 4)	0.297596	0.00984651	0.279031	0.0171217	0.116219	0.314108	0.0194111	1	0.000846135	1	0.138302	0.600321	-0.043074	1
		AT1G71800	CstF64 (CLEAVAGE STIMULATING FACTOR 64)	0.327217	0.0774691	0.105956	0.769586	0.0330265	1	0.0406922	1	-0.180569	0.718831	0.0618841	1	-0.232307	0.317741
		AT1G72010	TCP22 (TEOSINTE BRANCHED 22)	0.168446	0.432921	-0.0518491	1	-0.0769978	0.854966	0.190483	0.709712	-0.0298122	1	0.164095	0.757621	-0.0813488	0.970479
		AT1G72390	PHL (PHYTOCHROME-DEPENDENT LATE-FLOWERING)	0.450886	0.00353083	0.127243	0.530234	0.00996451	1	0.185236	0.63834	-0.138407	0.734533	0.271277	0.376931	-0.169645	0.39511
		AT1G73687	MIR159A (MICRO RNA 159A)	0.764061	0.0101526	0.202085	0.671002	0.59486	0.0245323	0.316039	0.735885	-0.245936	0.796353	0.0172042	1	-0.151996	0.93392
		AT1G74720	QKY (QUIRKY)/MCTP15	-0.0287273	1	-0.0128325	1	-0.164166	0.206064	0.0560837	1	0.0719785	0.991543	0.036135	1	-0.0993036	0.733586
		AT1G75060	AFR1 (SAP30 FUNCTION-RELATED 1)	-0.204729	0.815016	-0.139262	0.975834	0.0841313	1	-0.0730903	1	-0.00762322	1	-0.283375	0.87109	0.00548503	1
		AT1G76710	SDG26 (SET DOMAIN GROUP 26)	0.120698	0.698814	0.137973	0.600536	-0.0960808	0.761735	-0.0960767	1	-0.0788015	1	0.196976	0.673747	-0.0198029	1
		AT1G77080	MAF1 (MADS AFFECTING FLOWERING 1)/FLM (FLOWERING LOCUS M) and AGL27 (AGAMOUS LIKE 27)	-0.330948	0.0189621	-0.18508	0.260933	-0.140457	0.327538	-0.0790492	1	0.0668194	1	0.0376613	1	0.228152	0.149284
		AT1G77300	EFS (EARLY FLOWERING IN SHORT DAYS)/SDG8 (SET DOMAIN GROUP 8)	0.278841	0.0642173	0.104854	0.651797	0.107762	0.555891	0.18621	0.63834	0.0122233	1	0.247883	0.420852	0.0768041	0.931782
		AT1G78440	GA2ox1 (GIBBERELLIN 2-OXIDASE 1)	0.552261	0.378644	0.710929	0.242842	0.130915	1	-0.130572	1	0.0280961	1	-0.2863	1	-0.707646	0.277862
		AT1G78580	TPS1 (TREHALOSE-6-PHOSPHATE SYNTHASE 1)	-0.0118223	1	0.231956	0.296832	0.0243426	1	-0.233905	0.63834	0.00987363	1	-0.205183	0.656108	-0.169018	0.567953
		AT1G79430	FE (FLOWERING LOCUS E)/APL (ALTERED PHLOEM DEVELOPMENT)	-0.151264	0.47869	-0.194164	0.319571	-0.128115	0.507759	0.0305769	1	-0.012323	1	-0.04646	1	-0.0233105	1
		AT1G79460	GA2/KS (GA REQUIRING 2/ENT-KAURENE SYNTHASE)	0.142197	0.777975	0.201968	0.540321	-0.212398	0.424686	-0.0282172	1	0.0315539	1	0.0184631	1	-0.336132	0.257604
		AT1G79730	ELF7 (EARLY FLOWERING 7)	-0.0588635	0.862052	-0.00218829	1	0.0454972	0.922297	-0.0446563	1	0.0120189	1	-0.0936717	0.848268	0.0106889	1
		AT1G80070	PRP8 (PRE-mRNA PROCESSING 8)	0.261207	0.177987	-0.00794072	1	0.137708	0.52481	0.305227	0.426558	0.0360791	1	0.27397	0.493662	0.15047	0.643873
		AT1G80340	GA3ox2 (GIBBERELLIN 3-OXIDASE 2)	0.374902	0.250131	0.21103	0.635555	-0.724568	0.0065379	0.363764	0.63834	0.199892	0.891373	0.0432066	1	-1.05626	0.00140437
		AT2G01570	RGA (REPRESSOR OF GA1-3 1)	0.439624	7.59457e-05	0.368484	0.000579861	0.159466	0.0714692	0.0759051	0.926678	0.00476592	1	0.0717544	0.888108	-0.208403	0.0440868
		AT2G02760	UBC2 (UBIQUITIN CONJUGATING ENZYME 2)	-0.140326	0.230274	-0.334307	0.00278331	-0.302563	0.00228376	0.225513	0.241804	0.0315321	1	-0.0455849	1	-0.207822	0.0685231
		AT2G03500	EFM (EARLY FLOWERING MYB PROTEIN)	0.0540779	1	-0.46323	0.125043	-0.630846	0.012686	0.408906	0.557283	-0.108403	1	-0.0637657	1	-0.74869	0.0122125
		AT2G06210	VIP6 (VERNALIZATION INDEPENDENCE 6) also called EARLY FLOWERING 8 (ELF8)	-0.0135881	1	-0.00982546	1	-0.140792	0.286462	0.0647219	1	0.0684845	1	0.0914293	0.919119	-0.035775	1
		AT2G17290	CDPK6 (CALCIUM-DEPENDENT PROTEIN KINASES 6)	0.255057	0.0299571	0.333858	0.00599335	0.685328	2.32878e-06	-0.0748174	1	0.00398351	1	-0.192287	0.432665	0.237985	0.0566935
		AT2G18790	PHYB (PHYTOCHROME B)	-0.000890983	1	-0.0800473	0.632268	-0.209354	0.0345007	0.0645145	1	-0.0146418	1	0.0589753	1	-0.149488	0.271509
		AT2G18915	LKP2 (LOV KELCH PROTEIN 2)	0.409796	0.0053184	0.303764	0.0404733	0.0825858	0.716604	-0.0581384	1	-0.16417	0.706292	0.0721463	1	-0.255064	0.108576
		AT2G19425	MIR156G (MICRO RNA 156G)	0	1	0	1	0	1	0	1	0	1	0	1	0	1
		AT2G19520	FVE	0.00255178	1	0.150313	0.308807	0.046844	0.938693	0.0251941	1	0.172955	0.670488	0.00308538	1	0.0473776	1
		AT2G21070	FIO1 (FIONA1)	0.244881	0.494719	-0.120634	0.906496	0.0126437	1	0.441779	0.456207	0.0762642	1	0.238846	0.800856	0.00660821	1
		AT2G21660	GRP7 (GLYCINE-RICH RNA-BINDING PROTEIN 7 )	0.546023	0.0329553	0.496071	0.0605881	0.773718	0.0013914	0.138871	1	0.0889195	1	-0.28281	0.655482	-0.0551139	1
		AT2G22370	MED18 (MEDIATOR 18)	-0.111313	1	-0.101749	1	-0.42374	0.135767	-0.0726188	1	-0.0630547	1	0.162955	1	-0.149471	0.955764
		AT2G22540	SVP (SHORT VEGETATIVE PHASE)	-0.0487571	1	-0.0103939	1	-0.603935	0.000134463	-0.0853996	1	-0.0470365	1	0.109294	0.899345	-0.445884	0.00678518
		AT2G22630	AGL17 (AGAMOUS-LIKE 17)	-0.37943	0.30944	-0.120398	0.982115	-0.313852	0.36038	0.131152	1	0.390184	0.677677	-0.0621644	1	0.00341397	1
		AT2G23380	CLF (CURLY LEAF)	0.132511	0.747962	0.07478	1	0.0889463	0.893756	0.0720529	1	0.014322	1	0.025054	1	-0.0185105	1
		AT2G24790	COL3 (CONSTANS LIKE 3)/BBX4	-0.245658	0.0392781	-0.203873	0.105689	-0.394353	0.000642927	-0.00906918	1	0.0327157	1	0.115239	0.746505	-0.033456	1
		AT2G25095	MIR156A (MICRO RNA 156A)	0.0626393	1	-0.422433	0.36767	-0.241032	0.651327	0.145993	1	-0.339079	0.756563	0.392585	0.709131	0.0889135	1
		AT2G25170	PKL (PICKLE)	0.064871	0.769989	0.0413247	0.971156	0.0084988	1	0.0126804	1	-0.0108658	1	0.0422741	1	-0.0140981	1
		AT2G25930	ELF3 (EARLY FLOWERING 3)	0.575657	0.000202476	0.464743	0.00185089	0.501154	0.000344814	0.212484	0.523523	0.10157	0.867393	0.0930914	0.938401	0.0185883	1
		AT2G27990	PNF (POUND-FOOLISH)	0.252405	0.521457	0.510356	0.0986225	-0.00809461	1	-0.0724172	1	0.185534	0.924417	-0.178461	0.974744	-0.438961	0.195558
		AT2G28056	MIR172A (MICRO RNA 172A)	0	1	0	1	0	1	0	1	0	1	0	1	0	1
		AT2G28550	TOE1 (TARGET OF EAT 1)	0.673768	4.0814e-05	0.885925	2.92674e-06	0.500919	0.000342942	-0.244483	0.396988	-0.0323252	1	0.046091	1	-0.126757	0.574319
		AT2G29570	PCNA2 (PROLIFERATING CELL NUCLEAR ANTIGEN 2)	-0.414299	0.10631	0.079474	1	-0.0490693	1	-0.267081	0.733906	0.226692	0.736471	-0.252612	0.71325	0.112617	0.98503
		AT2G30120	FLX (FLC EXPRESSOR)/SUF5 (SUPRESSOR OF FRI 5)	0.216546	0.394392	-0.0236832	1	-0.111729	0.761616	0.197261	0.827894	-0.0429685	1	0.0469844	1	-0.281291	0.28459
		AT2G30470	VAL1 (VIVIPAROUS1/ABSCISIC ACID INSENSITIVE3-LIKE1 )	0.19159	0.144541	0.175087	0.218815	0.0135343	1	0.0138658	1	-0.00263698	1	0.119109	0.756818	-0.0589463	0.969966
		AT2G30580	BMI1A (B LYMPHOMA MO-MLV INSERTION REGION HOMOLOG 1A)	0.0264292	1	-0.071347	0.955417	0.0593209	0.993682	0.131331	0.962578	0.0335545	1	-0.0676729	1	-0.0347811	1
		AT2G31650	ATX1 (ARABIDOPSIS TRITHORAX 1)	-0.0410641	1	0.125931	0.79935	0.0634867	1	-0.132466	1	0.0345293	1	-0.0236636	1	0.0808872	1
		AT2G32950	COP1 (CONSTITUTIVE PHOTOMORPHOGENIC 1)	-0.0629541	0.84046	0.0636666	0.821896	-0.144621	0.212767	-0.089913	0.946425	0.0367077	1	-0.0575979	1	-0.139265	0.3699
		AT2G33810	SPL3 (SQUAMOSA PROMOTER BINDING PROTEIN-LIKE 3)	0.287107	0.707521	0.0119951	1	-1.14952	0.00430212	0.645621	0.543495	0.370509	0.787418	0.713125	0.435451	-0.723499	0.139649
		AT2G33835	FES (FRIGIDA ESSENTIAL 1)	-0.258273	0.362277	-0.310669	0.275755	-0.46825	0.0303314	0.197252	0.900938	0.144856	0.948061	0.0741812	1	-0.135796	0.888426
		AT2G34555	GA2ox3 (GIBBERELLIN 2-OXIDASE 3)	0.278522	0.325862	-0.105662	0.922443	-0.117808	0.82048	0.10901	1	-0.275175	0.718831	0.171365	0.917344	-0.224965	0.569476
		AT2G34720	NFYA4 (NUCLEAR FACTOR Y, SUBUNIT A4)	-0.146057	0.486509	-0.0368946	1	-0.336599	0.0196585	-0.104422	1	0.0047401	1	0.189674	0.607833	-0.000868482	1
		AT2G34880	JMJ15 (JUMONJI 15)	0.022939	1	0.163059	0.565237	-0.052585	1	-0.0832034	1	0.0569171	1	0.022939	1	-0.052585	1
		AT2G38880	NFYB1/HAP3A (NUCLEAR TRANSCRIPTION FACTOR Y SUBUNIT B-1/HEME ACTIVATED PROTEIN 3A)	-0.101769	0.710843	0.00526893	1	-0.185279	0.213624	-0.0621473	1	0.0448909	1	-0.00766587	1	-0.0911759	0.869756
		AT2G39250	SNZ (SCHNARCHZAPFEN)	0.465651	0.0491438	0.559019	0.0199573	0.097222	0.891043	-0.0533219	1	0.0400459	1	0.248926	0.688674	-0.119503	0.93902
		AT2G39810	HOS1 (HIGH EXPRESSION OF OSMOTICALLY RESPONSIVE GENE 1)	0.0220332	1	0.0152091	1	-0.00880058	1	0.0814015	1	0.0745774	1	0.0919235	1	0.0610898	1
		AT2G40080	ELF4 (EARLY FLOWERING 4)	0.0251378	1	-0.0748782	0.87571	0.0599737	0.931156	0.0143501	1	-0.0856658	0.98732	-0.278403	0.389918	-0.243567	0.180553
		AT2G41370	BOP2 (BLADE-ON-PETIOLE 2)	0.677464	0.00191729	0.536549	0.0135076	0.375665	0.0482066	0.111452	1	-0.0294636	1	0.056534	1	-0.245265	0.366579
		AT2G42200	SPL9 (SQUAMOSA PROMOTER BINDING PROTEIN-LIKE 9)	0.602673	0.00658282	0.627849	0.00568759	-0.0822699	0.934896	0.148881	0.98732	0.174057	0.824115	0.201394	0.775043	-0.483549	0.0369291
		AT2G42280	FBH4 (FLOWERING BHLH 4)	0.555251	0.00108395	0.0784581	0.865323	0.0578916	0.957919	0.241976	0.535166	-0.234817	0.664277	0.232928	0.531615	-0.264431	0.145787
		AT2G43010	PIF4 (PHYTOCHROME INTERACTING FACTOR 4)	-0.529216	0.103077	-0.568429	0.0856759	-1.24296	0.000135499	-0.0226402	1	-0.0618533	1	0.250252	0.84876	-0.463493	0.209209
		AT2G43410	FPA	0.491265	0.004186	0.398637	0.0207184	0.532717	0.00098393	0.0434609	1	-0.0491672	1	0.0101629	1	0.0516149	1
		AT2G44745	WRKY12	0.121886	1	-0.0454944	1	-0.237418	0.6092	0.0249461	1	-0.142435	1	0.117744	1	-0.241561	0.781027
		AT2G44950	HUB1 (HISTONE MONOUBIQUITINATION 1)	0.0827623	0.503545	-0.0302956	1	-0.0839141	0.400414	0.0011245	1	-0.111933	0.670488	0.0215565	1	-0.14512	0.173182
		AT2G45640	SAP18 (SIN3-ASSOCIATED POLYPEPTIDE 18)	-0.201568	0.112385	0.0351819	1	-0.0443944	0.951964	-0.0759894	1	0.16076	0.670488	-0.170553	0.552848	-0.0133799	1
		AT2G45660	SOC1 (SUPPRESSOR OF OVEREXPRESSION OF CONSTANS)	0.455023	0.0136689	0.368263	0.051852	-0.259785	0.128053	0.0536764	1	-0.0330835	1	-0.568295	0.0559838	-1.2831	3.41542e-06
		AT2G46020	BRM (BRAHMA)	0.114249	0.610042	-0.0551874	0.978316	0.00265127	1	0.143249	0.810522	-0.026187	1	0.121768	0.838441	0.0101703	1
		AT2G46255	MIR159C (MICRO RNA 159C)	0.133893	0.0189621	0	1	0	1	0	1	-0.133893	0.255673	0	1	-0.133893	0.0261395
		AT2G46340	SPA1 (SUPPRESSOR OF PHYA-105)	0.281197	0.0122088	0.120288	0.387915	0.00600138	1	0.121253	0.721985	-0.0396566	1	0.122837	0.659194	-0.152359	0.265643
		AT2G46790	PRR9 (PSEUDO-RESPONSE REGULATOR 9)	0.0165986	1	-0.428044	0.216212	-1.00597	0.000681577	0.0595714	1	-0.385071	0.670488	-0.0581141	1	-1.08068	0.00160671
		AT2G46830	CCA1 (CIRCADIAN CLOCK ASSOCIATED 1)	0.499598	0.00333073	0.496981	0.00419572	0.136445	0.470578	-0.0808391	1	-0.083457	1	0.0913711	1	-0.271782	0.145791
		AT2G47700	RFI2 (RED AND FAR-RED INSENSITIVE 2)	-0.0338926	1	-0.0912621	0.786678	-0.238525	0.109585	0.0366771	1	-0.0206924	1	0.0598907	1	-0.144742	0.582834
		AT3G01320	SNL1 (SIN LIKE 1)	0.0580441	0.982018	-0.0409715	1	-0.0995045	0.617939	0.0778385	1	-0.0211772	1	0.197942	0.584832	0.0403929	1
		AT3G01460	MBD9 (METHYL-CpG BINDING DOMAIN 9)	0.210593	0.341125	-0.0278503	1	0.0199902	1	0.30658	0.468495	0.068137	1	0.1792	0.766563	-0.0114026	1
		AT3G02150	TCP13 (TEOSINTE BRANCHED/CYCLOIDEA/PCF 13)	0.696721	0.0119767	0.619318	0.0277245	0.805507	0.00187362	0.0399046	1	-0.0374985	1	-0.174247	0.961378	-0.0654612	1
		AT3G03450	RGL2 (RGA-LIKE 2)	0.272374	0.383729	0.430701	0.126171	-0.120547	0.838093	-0.00564014	1	0.152686	0.96053	0.163167	0.967202	-0.229754	0.599408
		AT3G04240	SEC (SECRET AGENT)	0.14269	0.463784	0.0539019	0.994151	-0.0230162	1	0.0407776	1	-0.0480102	1	0.187262	0.600321	0.0215566	1
		AT3G04610	FLK (FLOWERING LATE KH MOTIF)	0.0812369	0.724268	0.0351944	1	-0.0513082	0.902982	0.133535	0.748628	0.0874925	0.888354	0.106102	0.825363	-0.0264429	1
		AT3G04910	WNK1 (WITH NO LYSINE (K) 1)	0.243174	0.0354943	0.245797	0.0369368	0.0424563	0.944384	0.0652762	1	0.0679001	0.956573	0.0516922	1	-0.149025	0.307068
		AT3G05120	GID1A (GA INSENSITIVE DWARF1A)	0.0926315	0.755391	-0.225137	0.186226	0.172941	0.243794	0.208277	0.615768	-0.109492	0.870114	0.0538995	1	0.134209	0.5989
		AT3G10390	FLD (FLOWERING LOCUS D)	0.0610271	1	0.202915	0.451439	-0.0372643	1	-0.0424904	1	0.0993979	1	0.0789139	1	-0.0193776	1
		AT3G11435	MIR172C (MICRO RNA 172C)	0	1	0	1	0	1	0	1	0	1	0	1	0	1
		AT3G11440	MYB65 (MYB DOMAIN PROTEIN 65)	0.142077	0.930251	0.356443	0.378347	0.289456	0.412328	-0.0116502	1	0.202717	0.935383	0.079154	1	0.226533	0.771394
		AT3G11540	SPY (SPINDLY)	0.164757	0.0713749	-0.0226874	1	-0.00983454	1	0.203207	0.201544	0.0157627	1	0.113877	0.600321	-0.0607147	0.789159
		AT3G11820	SYP121 (SYNTAXIN OF PLANTS 121)	0.524125	0.0242264	0.430922	0.0756564	1.39907	1.70971e-06	0.138597	1	0.0453927	1	0.0704226	1	0.945363	0.000547508
		AT3G12810	PIE1 (PHOTOPERIOD INDEPENDENT EARLY FLOWERING 1)	0.204057	0.38975	0.123408	0.731441	-0.0305921	1	0.132312	0.994522	0.0516635	1	0.138246	0.911844	-0.0964029	0.958162
		AT3G15030	TCP4 (TEOSINTE BRANCHED/CYCLOIDEA/PCF 4)	0.323982	0.1398	0.500053	0.0197763	0.230036	0.263672	-0.16633	0.916649	0.0097409	1	0.170961	0.837189	0.077015	1
		AT3G15270	SPL5 (SQUAMOSA PROMOTER BINDING PROTEIN-LIKE 5)	0.515956	0.262669	0.290183	0.64916	-0.115041	1	-0.0502747	1	-0.276047	0.898461	0.242677	0.989544	-0.38832	0.536133
		AT3G15354	SPA3 (SPA1-RELATED 3)	-0.21331	0.118492	-0.223315	0.111695	-0.290626	0.0141892	0.0269434	1	0.0169379	1	0.24239	0.364724	0.165075	0.332266
		AT3G16470	JAC1 (JACALIN-LECTIN LIKE1 )	-0.131162	0.413141	-0.145073	0.366497	-0.297386	0.0119207	0.0865906	1	0.0726799	0.979904	-0.204228	0.470206	-0.370452	0.0084512
		AT3G18217	MIR157C (MICRO RNA 157C)	-0.368378	0.572241	0.00852103	1	-0.595594	0.16853	-0.200484	1	0.176415	1	0.451069	0.736758	0.223853	0.956115
		AT3G18550	TCP18 (TEOSINTE BRANCHED/CYCLOIDEA/PCF 18)/BRC1 (BRANCHED 1)	0.060252	1	-0.131949	0.785556	-0.314088	0.151717	0.298356	0.63834	0.106155	1	0.427898	0.367458	0.0535574	1
		AT3G18990	VRN1 (VERNALIZATION 1)	-0.144085	0.139746	-0.0962861	0.419713	-0.0242377	1	0.0133572	1	0.0611558	0.911822	-0.0200698	1	0.0997773	0.433048
		AT3G19290	ABF4 (ABRE BINDING FACTOR 4)	-0.0555071	1	-0.13901	0.498939	-0.301464	0.0335698	0.105467	0.995395	0.0219646	1	0.184839	0.615277	-0.0611179	1
		AT3G20810	JMJ30 (JUMONJI 30)	0.0187023	1	-0.39035	0.147266	0.276884	0.251272	0.188754	0.936931	-0.220299	0.754399	0.0259535	1	0.284135	0.375203
		AT3G21060	RBL (RbBP5-LIKE)	-0.039014	1	-0.0608589	0.921505	-0.168317	0.216245	-0.0304205	1	-0.0522654	1	0.113655	0.845854	-0.015648	1
		AT3G21150	EIP6 (EMF1-INTERACTING PROTEIN6)/BBX32	0.714115	0.145567	0.916645	0.0574121	0.67085	0.120509	0.010567	1	0.213097	1	0.0319948	1	-0.0112697	1
		AT3G21880	COL12 (CONSTANS LIKE 12)/BBX10	-0.035067	1	-0.15273	0.91838	0.831927	0.00946933	-0.058006	1	-0.175669	1	-0.290592	0.834574	0.576402	0.147661
		AT3G21890	miP1a (microProtein1a)	1.12048	7.33599e-06	1.34237	1.43125e-06	1.20986	1.52382e-06	-0.319518	0.464609	-0.0976211	1	-0.0729192	1	0.0164614	1
		AT3G22380	TIC (TIME FOR COFFEE)	0.392387	0.00551144	0.186763	0.24648	0.15679	0.246726	0.149815	0.732702	-0.0558092	1	0.240826	0.400076	0.00522922	1
		AT3G24440	VIL1 (VERNALIZATION INSENSTIVE 3 LIKE 1) also called VRN5 (VERNALIZATION 5)	-0.0711259	0.824909	0.111933	0.527344	-0.0133472	1	-0.0546736	1	0.128385	0.718831	-0.0174335	1	0.0403452	1
		AT3G26640	LWD2 (LIGHT-REGULATED WD 2)	0.0657139	1	-0.199984	0.492323	-0.171921	0.519551	0.33549	0.535733	0.0697927	1	0.157436	0.911076	-0.0801983	1
		AT3G26790	FUS3 (FUSCA 3)	-0.435762	0.289254	0.0601691	1	-0.0171333	1	0.0118572	1	0.507789	0.670488	-0.187648	1	0.230981	0.832266
		AT3G27010	TCP20 (TEOSINTE BRANCHED 20)	0.199272	0.287459	0.11146	0.690452	0.125694	0.532246	0.0763125	1	-0.0114995	1	-0.0368628	1	-0.110441	0.803037
		AT3G33520	ARP6 (ACTIN RELATED PROTEIN 6) also called ESD1 (EARLY IN SHORT DAYS 1), SUF3 (SUPPRESSOR OF FRI 3)	-0.047294	1	0.071057	1	-0.154758	0.543443	-0.222128	0.746273	-0.103777	1	-0.0251554	1	-0.132619	0.827689
		AT3G44680	HDA9 (HISTONE DEACETYLASE 9)	0.151375	0.634729	0.0427597	1	0.115223	0.727648	-0.0395545	1	-0.148169	0.868456	-0.0970603	1	-0.133212	0.814894
		AT3G46640	LUX/PCL1 (LUX ARRHYTHMO/PHYTOCLOCK 1)	0.594815	0.000104293	0.297156	0.032668	0.341863	0.00595958	0.118798	0.866989	-0.178861	0.670488	-0.109254	0.84473	-0.362206	0.012348
		AT3G47500	CDF3 (CYCLING DOF FACTOR 3)	0.41558	0.01011	0.426379	0.00977037	-0.240859	0.101892	-0.0474735	1	-0.0366744	1	0.0915341	1	-0.564905	0.00168861
		AT3G47620	TCP14 (TEOSINTE BRANCHED/CYCLOIDEA/PCF 13)	0.448451	0.0115889	0.304219	0.104904	0.0214628	1	0.137801	0.926044	-0.00643168	1	0.156953	0.794298	-0.270035	0.184831
		AT3G48430	REF6 (RELATIVE OF EARLY FLOWERING 6)/JMJ12	0.11888	0.579456	-0.0614196	0.937021	-0.0786394	0.762745	0.105221	0.971386	-0.0750785	1	0.156697	0.691992	-0.0408229	1
		AT3G48590	NFYC1/HAP5A (NUCLEAR TRANSCRIPTION FACTOR Y SUBUNIT C-1/HEME ACTIVATED PROTEIN 5A)	-0.273839	0.119548	-0.204097	0.308807	-0.506114	0.00157598	-0.155843	0.836103	-0.0861011	1	0.076738	1	-0.155537	0.561735
		AT3G49600	UBP26 (UBIQUITIN-SPECIFIC PROTEASE 26)	-0.171475	0.111473	0.0164568	1	-0.0210968	1	-0.0246238	1	0.163308	0.612318	-0.0134579	1	0.13692	0.293006
		AT3G49660	WDR5A (WDR40 REPEAT 5A)	0.449549	0.215487	0.173001	0.829385	0.370427	0.254763	0.213164	1	-0.0633843	1	0.201321	0.980028	0.122199	1
		AT3G52250	PWR (POWDERDRESS)	0.0426368	1	-0.0992159	0.66383	-0.103438	0.55881	0.17271	0.63834	0.0308578	1	0.185181	0.600321	0.0391057	1
		AT3G54610	HAG1 (HISTONE ACETYLTRANSFERASE OF THE GNAT FAMILY 1)	-0.293586	0.196847	-0.122901	0.76894	-0.173444	0.468001	-0.107095	1	0.0635904	1	0.0473737	1	0.167515	0.680049
		AT3G54990	SMZ (SCHLAFMUTZE)	0.309336	0.0421098	0.60942	0.000321573	0.813749	5.8064e-06	-0.275188	0.36157	0.0248958	1	-0.247087	0.435191	0.257326	0.125483
		AT3G55512	MIR172D ( (MICRO RNA 172D)	0	1	0	1	0	1	0	1	0	1	0	1	0	1
		AT3G57130	BOP1 (BLADE-ON-PETIOLE 1)	0.732926	0.128315	0.63924	0.227003	0.678699	0.111425	-0.0387038	1	-0.13239	1	0.176682	1	0.122455	1
		AT3G57390	AGL18 (AGAMOUS-LIKE 18)	-0.0711343	1	-0.30864	0.202988	-0.179224	0.457895	0.0101727	1	-0.227333	0.718831	0.140058	0.948804	0.0319678	1
		AT3G57920	SPL15 (SQUAMOSA PROMOTER BINDING PROTEIN-LIKE 15)	-0.33676	0.371874	0.224691	0.65218	-0.235448	0.542907	-0.513313	0.46291	0.0481378	1	-0.103948	1	-0.00263569	1
		AT3G59060	PIF5 (PHYTOCHROME INTERACTING FACTOR 5)	-0.0738321	1	-0.161148	0.627336	-0.392673	0.0474899	0.00389577	1	-0.0834202	1	0.287567	0.592789	-0.0312733	1
		AT3G60250	CKB3 (CASEIN KINASE II BETA CHAIN 3)	0.167527	0.286946	0.19688	0.217974	0.108772	0.508972	0.0232757	1	0.0526281	1	-0.054616	1	-0.113372	0.664823
		AT3G63010	GID1B (GA INSENSITIVE DWARF1B)	-0.123811	0.770761	-0.248641	0.311939	0.161677	0.5113	0.0335193	1	-0.0913111	1	-0.0657786	1	0.21971	0.452036
		AT4G00450	CCT (CENTER CITY)/MED12 (MEDIATOR 12)	0.292977	0.193709	0.0383686	1	0.0597227	1	0.215238	0.764793	-0.0393705	1	0.214568	0.709658	-0.0186868	1
		AT4G00650	FRI (FRIGIDA)	-0.119284	0.824909	-0.312971	0.2152	0.0334522	1	0.108147	1	-0.0855408	1	-0.0617477	1	0.0909884	1
		AT4G02020	SWN (SWINGER)	0.0862096	0.557744	0.0212083	1	-0.0494047	0.825774	0.0544052	1	-0.010596	1	0.0837954	0.845854	-0.0518188	0.951223
		AT4G02560	LD (LUMINIDEPENDENS)	-0.0414802	1	-0.146326	0.343941	-0.0591087	0.837661	0.114271	0.852471	0.00942497	1	0.0110638	1	-0.00656462	1
		AT4G02780	CPS1/GA1 (ENT-COPALYL DIPHOSPHATE SYNTHETASE 1)	0.41479	0.33484	0.158532	0.924445	-0.424956	0.239565	-0.0251419	1	-0.2814	0.846775	0.375994	0.719703	-0.463752	0.338746
		AT4G03090	NDX (NODULIN HOMEOBOX)	-0.232861	0.248205	-0.215365	0.310625	-0.10517	0.705435	-0.034238	1	-0.0167417	1	-0.143776	0.849882	-0.0160846	1
		AT4G08920	CRY1 (CRYPTOCHROME 1)	0.264766	0.0304503	0.069543	0.780726	-0.232753	0.0334035	0.170609	0.59357	-0.0246148	1	0.279444	0.209081	-0.218076	0.102352
		AT4G09180	FBH2 (FLOWERING BHLH 2)	-0.225842	0.109305	0.149123	0.377175	-0.120351	0.41578	-0.313247	0.196492	0.0617174	1	-0.167711	0.600321	-0.0622196	0.982512
		AT4G11110	SPA2 (SPA1-RELATED 2)	0.309946	0.127294	0.135757	0.661411	0.105418	0.749072	0.182238	0.827894	0.00804868	1	0.189809	0.746505	-0.0147196	1
		AT4G14540	NFYB3/HAP3C (NUCLEAR FACTOR Y, SUBUNIT B3/HEME ACTIVATED PROTEIN 3C)	-0.634515	0.000238984	-0.632717	0.000333228	-0.687462	5.18555e-05	0.11558	0.954761	0.117377	0.856037	0.295515	0.348555	0.242567	0.181363
		AT4G15180	ATXR3 (ARABIDOPSIS TRITHORAX-RELATED 3)	0.138001	0.654103	0.0486095	1	-0.0687278	0.959427	0.162454	0.884797	0.0730627	1	0.293832	0.482889	0.0871032	0.986869
		AT4G15248	miP1b (microProtein1b)	0.158367	0.827687	0.313689	0.402901	-0.0113332	1	-0.00741723	1	0.147904	1	0.0197743	1	-0.149926	0.942019
		AT4G15880	ESD4 (EARLY IN SHORT DAYS 4)	0.0754993	0.731189	0.0248422	1	-0.144216	0.212767	0.0626694	1	0.0120123	1	-0.0338501	1	-0.253565	0.0459935
		AT4G16250	PHYD (PHYTOCHROME D)	0.285103	0.0401368	-0.221208	0.139587	-0.163763	0.215302	0.208389	0.52609	-0.297922	0.331687	0.217006	0.462362	-0.23186	0.132286
		AT4G16280	FCA (FLOWERING TIME CONTROL PROTEIN ALPHA)	-0.0436734	1	-0.0185996	1	-0.189049	0.422223	0.0211619	1	0.0462357	1	0.201577	0.768481	0.0562016	1
		AT4G16845	VRN2 (VERNALIZATION 2)	0.0316525	1	-0.0659879	1	-0.037396	1	-0.0267036	1	-0.124344	0.919849	-0.130147	0.93028	-0.199195	0.466245
		AT4G17880	MYC4	0.114057	0.677641	0.21506	0.271578	-0.0478568	1	-0.16635	0.78321	-0.0653467	1	-0.0171512	1	-0.179065	0.426624
		AT4G18130	PHYE (PHYTOCHROME E)	0.134422	0.592183	0.0563466	1	-0.0665373	0.921045	-0.0244422	1	-0.102517	0.950579	0.0176555	1	-0.183304	0.434583
		AT4G20370	TSF (TWIN SISTER OF FT)	-0.297936	0.850182	0.0642278	1	-0.243129	0.886454	-0.149226	1	0.212938	1	-0.101657	1	-0.0468503	1
		AT4G20400	JMJ4 (JUMONJI 4)	0.147304	0.196361	0.150749	0.206879	-0.0350868	0.987585	0.0377974	1	0.0412421	1	0.066749	0.961589	-0.115642	0.414714
		AT4G20400	JMJ14 (JUMONJI 14)	0.147304	0.196361	0.150749	0.206879	-0.0350868	0.987585	0.0377974	1	0.0412421	1	0.066749	0.961589	-0.115642	0.414714
		AT4G21200	GA2ox8 (GIBBERELLIN 2-OXIDASE 8)	-0.10266	1	0.706799	0.0628048	0.258472	0.575616	-0.460793	0.63834	0.348666	0.718831	-0.387866	0.689086	-0.0267343	1
		AT4G22140	EBS (EARLY BOLTING IN SHORT DAY)	-0.224118	0.122895	-0.249307	0.0905226	0.108985	0.504624	0.0995682	0.968401	0.0743796	0.993681	-0.193278	0.554254	0.139825	0.491163
		AT4G22140	EBS (EARLY BOLTING IN SHORT DAY)	-0.224118	0.122895	-0.249307	0.0905226	0.108985	0.504624	0.0995682	0.968401	0.0743796	0.993681	-0.193278	0.554254	0.139825	0.491163
		AT4G22950	AGL19 (AGAMOUS-LIKE 19)	-0.642975	0.072672	0.0459276	1	-0.0965146	1	-0.360778	0.76556	0.328126	0.723012	-0.377588	0.682459	0.168873	0.964065
		AT4G23712	MIR319C (MICRO RNA 319C)	#N/A	#N/A	#N/A	#N/A	#N/A	#N/A	#N/A	#N/A	#N/A	#N/A	#N/A	#N/A	#N/A	#N/A
		AT4G23713	MIR319A (MICRO RNA 319A)	0.174049	0.363913	0.00334733	1	0.060252	0.942535	0.0832034	1	-0.0874983	0.990114	2.22045e-16	1	-0.113797	0.766374
		AT4G24210	SLY1 (SLEEPY1)	-0.437081	0.0643455	-0.368936	0.145305	-0.271632	0.225184	-0.0525767	1	0.0155676	1	-0.0550446	1	0.110404	0.96873
		AT4G24540	AGL24 (AGAMOUS-LIKE 24)	-0.477439	0.408128	0.176775	0.975432	-0.414137	0.42304	-0.296092	1	0.358122	0.845925	-0.30698	0.951055	-0.243678	0.935212
		AT4G25420	GA20ox1 (GIBBERELLIN 20-OXIDASE 1)	0.411011	0.490548	0.738529	0.132132	0.215609	0.822102	-0.247752	1	0.0797659	1	0.403962	0.794363	0.20856	0.980472
		AT4G25530	FWA (FLOWERING WAGENINGEN)	-0.233314	0.867915	-0.209297	0.905824	-0.279063	0.693744	-0.0399028	1	-0.0158855	1	0.233425	1	0.187677	1
		AT4G26150	CGA1(CYTOKININ-RESPONSIVE GATA FACTOR 1)/GNL(GNC-LIKE )	2.23637	1.08675e-06	2.23013	1.59685e-06	2.64806	7.72931e-08	-0.253833	0.936931	-0.260075	0.8318	-0.196879	0.989815	0.214816	0.8161
		AT4G29130	HXK1 (HEXOKINASE 1)	-0.12746	0.39221	0.062554	0.845186	-0.0122838	1	-0.170046	0.611284	0.0199687	1	-0.0977456	0.85401	0.017431	1
		AT4G29830	VIP3 (VERNALIZATION INDEPENDENCE 3)	-0.155344	0.428563	-0.113276	0.642173	-0.103408	0.628245	-0.079898	1	-0.0378298	1	-0.302255	0.341299	-0.250319	0.16535
		AT4G30972	MIR156B (MICRO RNA 156B)	-0.238735	0.335444	-0.060252	1	-0.0918055	0.876072	-0.199034	0.834971	-0.0205516	1	-0.247337	0.629203	-0.100408	0.973718
		AT4G31877	MIR156C (MICRO RNA 156C)	-0.0548774	1	-0.466799	0.308807	-0.0155805	1	0.0887403	1	-0.323181	0.787595	-0.249724	0.947833	-0.210427	0.901497
		AT4G32010	VAL2 (VIVIPAROUS1/ABSCISIC ACID INSENSITIVE3-LIKE2)	0.189643	0.0315824	0.133376	0.168743	0.0721416	0.470003	0.0414219	1	-0.0148454	1	-0.0174592	1	-0.134961	0.182907
		AT4G34000	ABF3 (ABRE BINDING FACTOR 3)	-0.413567	0.0398125	-0.339104	0.112093	-0.529448	0.00407896	-0.079153	1	-0.0046896	1	0.182011	0.782864	0.0661301	1
		AT4G34400	TFS1 (TARGET OF FLC AND SVP 1)	-0.00572048	1	0.229988	0.908103	0.471822	0.396236	-0.0605315	1	0.175177	1	-0.10336	1	0.374183	0.750623
		AT4G34530	CIB1 (CRYPTOCHROME INTERACTING Bhlh	0.250087	0.253935	0.0284934	1	-0.192058	0.34079	0.163502	0.889842	-0.0580909	1	0.169966	0.807465	-0.272179	0.253497
		AT4G35900	FD (FLOWERING LOCUS D)	0.16296	1	0.396891	0.544197	0.220083	0.841986	-0.211825	1	0.0221064	1	-0.0841122	1	-0.0269894	1
		AT4G36920	AP2 (APETALA 2)	0.734491	0.000345485	0.731281	0.000479219	0.545656	0.00211021	-0.154636	0.904169	-0.157847	0.797511	-0.201112	0.688674	-0.389947	0.0536561
		AT4G37280	MRG1 (MORF RELATED GENE 1)	0.199326	0.149172	-0.0196468	1	0.175619	0.154512	0.218065	0.434648	-0.000907337	1	-0.0741222	1	-0.0978291	0.726872
		AT4G38960	BBX19	0.277114	0.286946	0.508877	0.0316554	-0.0635648	1	-0.141979	1	0.0897847	1	0.164501	0.90523	-0.176178	0.712512
		AT4G39100	SHL (SHORT LIFE)	-0.0870125	0.576181	-0.0660861	0.745429	-0.256935	0.00894951	-0.00666771	1	0.0142587	1	0.0895138	0.832498	-0.0804087	0.730972
		AT4G39100	SHL (SHORT LIFE)	-0.0870125	0.576181	-0.0660861	0.745429	-0.256935	0.00894951	-0.00666771	1	0.0142587	1	0.0895138	0.832498	-0.0804087	0.730972
		AT4G39400	BRI1 (BRASSINOSTEROID INSENSITIVE 1)	0.383001	7.2985e-05	0.203772	0.0186063	0.109288	0.173003	0.121337	0.569533	-0.0578918	0.891078	0.218537	0.146542	-0.0551751	0.810319
		AT4G39410	WRKY13	0.156532	0.935381	0.331084	0.475076	0.509663	0.132293	-0.158353	1	0.0161993	1	-0.433592	0.600321	-0.0804611	1
		AT5G01675	COOLAIR	0.0534079	1	-0.0882217	1	-0.041033	1	0.0168656	1	-0.124764	1	-0.346693	0.892652	-0.441134	0.556116
		AT5G02030	PNY (PENNYWISE)	-0.0575883	1	0.128944	0.840132	0.0651665	1	0.0713356	1	0.257868	0.718831	0.015283	1	0.138038	0.90512
		AT5G02600	NaKR1 (SODIUM POTASSIUM ROOT DEFECTIVE 1)	0.180477	0.612107	-0.213604	0.482899	0.0268194	1	0.122337	1	-0.271743	0.701739	-0.177094	0.878538	-0.330751	0.249952
		AT5G02810	PRR7 (PSEUDO-RESPONSE REGULATOR 7)	0.241976	0.461617	-0.345136	0.248598	-0.830555	0.000857038	0.233214	0.845883	-0.353898	0.670488	0.198959	0.862936	-0.873572	0.00228683
		AT5G03790	LMI1 (LATE MERISTEM IDENTITY 1)	-0.171531	0.84483	0.707103	0.0370821	0.22433	0.604029	-0.374089	0.689024	0.504544	0.630832	0.0920494	1	0.487911	0.209776
		AT5G03840	TFL1 (TERMINAL FLOWER 1)	0.183735	0.915358	0.0612163	1	-0.605204	0.107473	0.00300203	1	-0.119517	1	0.146255	1	-0.642684	0.167507
		AT5G04240	ELF6 (EARLY FLOWERING 6)	0.261221	0.204898	0.133603	0.65486	0.0258822	1	0.253299	0.633395	0.125682	0.90819	0.203702	0.68271	-0.0316367	1
		AT5G04275	MIR172B (MICRO RNA 172B)	-0.0836828	1	0.303242	0.451439	0.16066	0.7689	-0.164006	1	0.222918	0.866543	-0.270149	0.800614	-0.0258064	1
		AT5G06100	MYB33 (MYB DOMAIN PROTEIN 33)	0.408717	0.00841661	0.327601	0.0369074	0.0117258	1	0.112022	0.95663	0.0309059	1	0.222027	0.529097	-0.174964	0.380751
		AT5G06850	FTIP1 (FT INTERACTING PROTEIN 1)	0.131685	0.632394	0.171645	0.451439	0.0918354	0.77622	0.191779	0.733183	0.231738	0.670488	0.025835	1	-0.0140147	1
		AT5G08070	TCP17 (TEOSINTE BRANCHED/CYCLOIDEA/PCF 17)	0.405935	0.295063	0.0107056	1	0.0879921	1	0.282112	0.90179	-0.113118	1	0.0204221	1	-0.297521	0.612972
		AT5G08330	CHE (CCA1 HIKING EXPEDITION)/TCP21 (TEOSINE BRANCHED 21)	1.0418	6.04878e-05	0.858457	0.000546552	0.549101	0.00745072	0.1272	1	-0.0561459	1	0.000494723	1	-0.492207	0.0395959
		AT5G09740	HAM2 (HAIRY MERISTEM 2)	-0.168294	0.332255	-0.115013	0.598719	-0.245167	0.0735305	0.0609073	1	0.114188	0.845013	0.0510581	1	-0.0258155	1
		AT5G10140	FLC (FLOWERING LOCUS C) also called FLF (FLOWERING LOCUS F) and AGL25 (AGAMOUS LIKE 25)	0.111924	1	0.0209568	1	-0.049007	1	0.0662718	1	-0.0246949	1	-0.275646	0.889067	-0.436577	0.365206
		AT5G10944	MIR156D (MICRO RNA 156D)	#N/A	#N/A	#N/A	#N/A	#N/A	#N/A	#N/A	#N/A	#N/A	#N/A	#N/A	#N/A	#N/A	#N/A
		AT5G11530	EMF1 (EMBRYONIC FLOWER 1)	0.275298	0.0212569	0.0977542	0.548308	0.195221	0.0718065	0.16782	0.591374	-0.00972375	1	0.141778	0.602336	0.0617013	0.932317
		AT5G11977	MIR156E (MICRO RNA 156E)	0	1	0	1	0.100408	0.310255	0	1	0	1	0	1	0.100408	0.472091
		AT5G12840	NFYA1/HAP2A (NUCLEAR FACTOR Y, SUBUNIT A1/HEME ACTIVATED PROTEIN 2A)	-0.0828294	0.801186	-0.0914868	0.736951	-0.327767	0.0138759	0.0113467	1	0.00268934	1	0.110502	0.878538	-0.134436	0.570352
		AT5G13080	WRKY75	-0.0196813	1	-0.858702	0.144127	0.682899	0.186525	0.309802	1	-0.529218	0.718831	0.0920353	1	0.794616	0.211297
		AT5G13480	FY	0.22336	0.28241	0.0787771	0.917392	-0.032082	1	0.0968933	1	-0.0476898	1	0.12274	0.930296	-0.132702	0.743126
		AT5G13790	AGL15 (AGAMOUS-LIKE 15)	0.134213	0.864908	0.441068	0.129177	0.37328	0.137784	-0.293675	0.720225	0.0131797	1	0.0387553	1	0.277822	0.46755
		AT5G14170	BAF60	-0.159697	0.423114	-0.102896	0.719382	-0.297173	0.0408144	0.0434601	1	0.100261	0.935835	0.0884726	1	-0.0490033	1
		AT5G15020	SNL2 (SIN LIKE 2)	-0.217926	0.164091	-0.281653	0.0665484	-0.324804	0.0145236	0.105414	0.968349	0.0416864	1	0.229246	0.470853	0.122368	0.643926
		AT5G15840	CO (CONSTANS)	1.14057	0.000217034	0.948862	0.00153346	0.965567	0.000478619	0.140537	1	-0.0511678	1	-0.627063	0.227916	-0.802063	0.00786363
		AT5G16320	FRL1 (FRIGIDA LIKE 1)/SUF8 (SUPPRESOR OF FRI 8)	-0.164097	0.829068	-0.189616	0.740453	-0.180913	0.699287	-0.0307511	1	-0.0562703	1	0.0390628	1	0.0222468	1
		AT5G17490	RGL3 (RGA-LIKE 3)	0.269116	0.467995	-0.103311	0.990504	-0.45905	0.081541	0.557014	0.315074	0.184587	0.922903	0.320431	0.655482	-0.407735	0.241152
		AT5G17690	LHP1 (LIKE HETEROCHROMATIN 1)	-0.0976898	0.6522	0.127164	0.455192	-0.147184	0.274254	-0.0175059	1	0.207348	0.630832	0.0842607	0.970104	0.0347668	1
		AT5G23150	HUA2 (HUA is the full name, means flower in Chinese)	-0.0410943	1	-0.0844186	0.896389	-0.169971	0.390257	0.10368	1	0.0603556	1	0.260805	0.548659	0.131928	0.75848
		AT5G24470	PRR5 (PSEUDO-RESPONSE REGULATOR 5)	3.4375	2.1821e-11	2.45267	1.95746e-09	2.01846	3.59306e-09	0.449179	0.186013	-0.535653	0.15276	0.0919972	1	-1.32705	3.41542e-06
		AT5G24860	FPF1 (FLOWERING PROMOTING FACTOR 1)	0.204881	0.586532	-0.0798561	1	-0.0315535	1	0.0832034	1	-0.201534	0.835556	0.0918055	1	-0.144629	0.893907
		AT5G24930	COL4 (CONSTANS LIKE 4)/BBX5	-0.164437	0.228649	-0.0537851	0.916388	-0.314969	0.00553875	-0.0392337	1	0.0714177	0.964553	0.172227	0.553803	0.0216945	1
		AT5G26147	MIR156F (MICRO RNA 156F)	-0.16066	0.40086	-0.0655068	0.935744	0.0220039	1	0.0884582	1	0.183611	0.695159	-0.0688541	1	0.113809	0.749815
		AT5G27320	GID1C (GA INSENSITIVE DWARF1C)	-0.0671068	1	-0.210188	0.380333	-0.782252	0.000107774	0.111075	1	-0.0320059	1	0.20955	0.673247	-0.505596	0.0136968
		AT5G35840	PHYC (PHYTOCHROME C)	-0.0917487	0.54907	-0.0940371	0.519376	-0.245498	0.013393	0.156268	0.58411	0.15398	0.670488	0.248318	0.223277	0.0945682	0.616676
		AT5G37055	SWC6 (SWR1 COMPLEX6)	-0.340859	0.381766	-0.193526	0.761548	-0.343608	0.292568	-0.0622465	1	0.0850869	1	0.0721008	1	0.0693517	1
		AT5G37055	SEF (SERRATED LEAVES AND EARLY FLOWERING)	-0.340859	0.381766	-0.193526	0.761548	-0.343608	0.292568	-0.0622465	1	0.0850869	1	0.0721008	1	0.0693517	1
		AT5G37260	CIR1 (CIRCADIAN 1)/RVE1 (REVEILLE 1)	1.61093	4.37039e-08	1.52607	1.40476e-07	1.6388	1.69308e-08	0.107403	1	0.0225448	1	-0.0851337	1	-0.0572673	1
		AT5G39660	CDF2 (CYCLING DOF FACTOR 2)	-0.205539	0.388089	-0.236817	0.310177	-0.215505	0.272502	0.128538	1	0.0972592	1	0.254813	0.600321	0.244847	0.345469
		AT5G41170	FLL3 (FLX LIKE 3)	0.380652	0.763932	0.466838	0.625795	0.340479	0.755006	0.108223	1	0.194409	1	0.0288576	1	-0.0113155	1
		AT5G41190	FLL1 (FLX LIKE 1)	0.299705	0.0298227	0.274575	0.0528408	0.225284	0.0711761	0.0840622	1	0.0589321	1	-0.0490529	1	-0.123474	0.579694
		AT5G41663	MIR319B (MICRO RNA 319B)	0.129463	1	0.203887	0.797891	0.162567	0.860814	-0.0693093	1	0.00511439	1	-0.209417	1	-0.176313	0.965341
		AT5G42400	ATXR7 (ARABIDOPSIS TRITHORAX-RELATED 7)	0.0506074	1	-0.0401987	1	-0.0146373	1	0.0266741	1	-0.064132	1	0.0840773	1	0.0188326	1
		AT5G43270	SPL2 (SQUAMOSA PROMOTER BINDING PROTEIN-LIKE 2)	0.744917	0.000481164	0.743588	0.000643792	0.429636	0.0163948	-0.162764	0.90179	-0.164092	0.803105	0.0926539	1	-0.222627	0.397425
		AT5G44200	CBP20 (CAP-BINDING PROTEIN 20)	-0.124215	0.568703	-0.20509	0.248339	-0.329551	0.016728	0.0764712	1	-0.00440397	1	0.0177072	1	-0.187629	0.345469
		AT5G46210	CUL4 (CULLIN 4)	-0.0276166	1	-0.0862856	0.408809	-0.0743678	0.397748	0.00624874	1	-0.0524203	0.923461	0.0345541	1	-0.0121972	1
		AT5G46760	MYC3	0.00925654	1	-0.00943544	1	0.0360667	0.878292	0.00501195	1	-0.01368	1	0.0992826	0.614113	0.126093	0.202766
		AT5G46910	JMJ13 (JUMONJI 13)	0.38836	0.0160214	0.32427	0.049751	0.488523	0.00135525	-0.120223	0.944487	-0.184314	0.699916	-0.120755	0.873734	-0.020593	1
		AT5G47640	NFYB2/HAP3B (NUCLEAR FACTOR Y, SUBUNIT B2/HEME ACTIVATED PROTEIN 3B)	-0.636169	0.00116523	-0.37566	0.0511526	-0.577096	0.00120899	-0.193651	0.759608	0.0668589	1	0.0712816	1	0.130355	0.768174
		AT5G50570	SPL13A (SQUAMOSA PROMOTER BINDING PROTEIN-LIKE 13A)	0	1	0	1	0	1	0	1	0	1	0	1	0	1
		AT5G50670	SPL13B (SQUAMOSA PROMOTER BINDING PROTEIN-LIKE 13B)	0	1	0	1	0	1	0	1	0	1	0	1	0	1
		AT5G51230	EMF2 (EMBRYONIC FLOWER 2)	0.0860767	0.644848	0.00153289	1	-0.0147088	1	0.188366	0.476843	0.103822	0.766357	0.0229862	1	-0.0777993	0.807142
		AT5G51810	GA20ox2 (GIBBERELLIN 20-OXIDASE 2)	-0.368777	0.559653	-0.512557	0.344327	-0.100371	1	0.204731	1	0.0609517	1	-0.165465	1	0.102942	1
		AT5G55835	MIR156H (MICRO RNA 156H)	0	1	0	1	0	1	0	1	0	1	0	1	0	1
		AT5G56860	GNC (GATA, NITRATE-INDUCIBLE, CARBON-METABOLISM INVOLVED)	0.676282	3.25228e-05	0.646476	7.66322e-05	0.202422	0.111719	-0.00737223	1	-0.0371787	1	0.240873	0.393711	-0.232988	0.129298
		AT5G57360	ZTL (ZEITLUPE)	0.0146394	1	-0.0340931	1	-0.132555	0.245923	0.0746171	1	0.0258846	1	0.0629055	1	-0.0842885	0.751667
		AT5G57380	VIN3 (VERNALIZATION INSENSITIVE 3)	-0.462138	0.325862	0.0384306	1	-0.219556	0.755005	-0.239636	1	0.260933	0.924738	0.0198143	1	0.262396	0.822223
		AT5G57660	COL5 (CONSTANS LIKE 5)	0.547238	0.0244229	0.00427197	1	-0.45385	0.0372699	0.368919	0.516726	-0.174047	0.869851	0.28948	0.600321	-0.711608	0.00661634
		AT5G59505	MIR172E (MICRO RNA 172E)	0	1	0	1	0	1	0	1	0	1	0	1	0	1
		AT5G59560	SRR1 (SENSITIVITY TO RED LIGHT REDUCED 1)	0.0729175	0.879124	-0.266094	0.0951817	-0.092567	0.669176	0.193581	0.63834	-0.145431	0.718831	-0.00280875	1	-0.168293	0.398714
		AT5G60100	PRR3 (PSEUDO-RESPONSE REGULATOR 3)	-0.636705	0.0110659	-0.75011	0.00393106	-0.762261	0.00128389	0.0052528	1	-0.108153	1	-0.0364189	1	-0.161975	0.811602
		AT5G60120	TOE2 (TARGET OF EAT 2)	0.163461	0.353073	0.167722	0.362183	0.118293	0.499665	-0.060617	1	-0.0563565	1	0.08145	1	0.0362821	1
		AT5G60910	FUL (FRUITFUL)	-0.208173	0.926754	0.916721	0.0631777	0.0572807	1	-0.618385	0.63834	0.506508	0.718831	-1.26806	0.13246	-1.0026	0.0474944
		AT5G60970	TCP5 (TEOSINTE BRANCHED/CYCLOIDEA/PCF 5)	0.242603	0.347735	-0.029177	1	-0.142595	0.638282	0.141495	1	-0.130285	0.95851	0.0605306	1	-0.324667	0.213954
		AT5G61150	VIP4 (VERNALIZATION INDEPENDENCE 4)	-0.0834665	0.752729	-0.0559796	0.940493	-0.0469825	0.975273	-0.0027902	1	0.0246968	1	0.0219928	1	0.0584768	1
		AT5G61380	PRR1(PSEUDO-RESPONSE REGULATOR 1)/TOC1 (TIMING OF CAB EXPRESSION 1)	0.586924	9.92684e-06	0.301532	0.00650827	0.87316	5.83917e-08	0.200702	0.337195	-0.08469	0.824979	-0.100697	0.763926	0.185539	0.116128
		AT5G61850	LFY (LEAFY)	0.022939	1	0.167547	0.648565	-0.0841385	0.959604	0.14377	1	0.288378	0.670488	-0.0114695	1	-0.118547	0.944646
		AT5G62430	CDF1 (CYCLING DOF FACTOR 1)	0.0246798	1	0.418635	0.0826974	-0.286392	0.194018	-0.158096	0.984173	0.235859	0.718831	0.219024	0.75684	-0.0920473	1
		AT5G63480	MED30 (MEDIATOR 30)	-0.634525	0.116537	-0.620102	0.142901	-0.92057	0.00913438	0.0603119	1	0.0747348	1	0.205552	1	-0.0804933	1
		AT5G64610	HAM1 (HAIRY MERISTEM 1)	-0.109119	0.532877	0.00483854	1	-0.154432	0.212767	-0.0797426	1	0.0342148	1	-0.0774285	0.980028	-0.122741	0.525741
		AT5G64813	LIP1 (LIGHT INSENSITIVE PERIOD 1)	0.0900338	0.724708	-0.161729	0.339413	-0.115535	0.470411	0.118218	0.887489	-0.133545	0.718831	0.0827515	0.993619	-0.122817	0.60505
		AT5G65050	MAF2 (MADS AFFECTING FLOWERING 2)/AGL31 (AGAMOUS LIKE 31)	-0.307223	0.0118398	-0.059666	0.858181	-0.0438313	0.953007	-0.225256	0.344856	0.0223006	1	-0.102178	0.819473	0.161213	0.286358
		AT5G65060	MAF3 (MADS AFFECTING FLOWERING 3)/AGL70 (AGAMOUS LIKE 70)	0.154805	0.604173	0.0245746	1	0.241726	0.212767	-0.0831463	1	-0.213377	0.718831	-0.315359	0.464701	-0.228438	0.385271
		AT5G65070	MAF4 (MADS AFFECTING FLOWERING 4)/AGL69 (AGAMOUS LIKE 69)	-0.0814765	1	-0.141514	0.994601	-0.273164	0.600074	0.0841009	1	0.0240631	1	-0.149778	1	-0.341465	0.623445
		AT5G65080	MAF5 (MADS AFFECTING FLOWERING 5) also called AGL68 (AGAMOUS LIKE 68)	-0.0188649	1	0.0641303	1	-0.484143	0.380811	0.141376	1	0.224371	1	-0.122311	1	-0.587589	0.394026
		AT5G67180	TOE3 (TARGET OF EAT 3)	0.183648	0.820132	0.25399	0.609522	-0.397603	0.221582	-0.11119	1	-0.0408476	1	0.262333	0.861139	-0.318918	0.54387
