# Supplementary material for: Clock-Controlled and Cold-Induced CYCLING DOF FACTOR6 Alters Growth and Development in Arabidopsis
Source: Front Plant Sci. 2022 Jul 26;13:919676. doi: 10.3389/fpls.2022.919676 (PMC9361860; doi:10.3389/fpls.2022.919676)
Supplement: Supplementary file 7 [file Data_Sheet_5.xlsx]

## Sheet: Summary
Supplementary Dataset 5_DOF family members meta-data analysis.xlsx
DOF Family Members		Time of Peak Expression						WT 10°C-22°C ZT1		WT 10°C-22°C ZT6
AGI1	Other names1	LDHH_SM2	LDHH_ST2	LL23_LDHH2	Identified in ChIP-seq studies3, 4, 5, 6, 7, 8	Evening element present in 500 bp upstream9	Identified as a COR gene10	LFC11	FDR11	LFC11	FDR11
AT3G47500	CDF3	4	4	3	NA	NA	AT3G47500	2.0441	4.17784e-08	1.7957	0.0142022
AT5G39660	CDF2	0	0	0	CCA1, PRR7, PRR9	NA	AT5G39660	1.45375	0.012361	0.799909	0.237206
AT5G62430	CDF1	1	2	1	CCA1, LHY	NA	AT5G62430	1.74324	7.45552e-06	1.37919	0.0303867
AT1G26790	CDF6	0	0	0	LHY, PRR9	NA	AT1G26790	3.55675	6.33857e-05	0.584877	0.647456
AT1G69570	CDF5	No Data	No Data	No Data	CCA1, LHY, PRR7, PRR9	AAAAATCT	AT1G69570	2.11005	8.68527e-06	-0.192568	0.973357
AT2G34140	CDF4	16	Non-rhythimc	19	NA	AAAGATCT	NA	-0.0162611	1	-0.685417	0.500245
AT1G29160	COG1	17	18	Non-rhythmic	NA	NA	NA	0.00744067	1	0.143611	1
AT5G60850	OBP4	3	0	3	CCA1, LHY, PRR9	NA	NA	0.426667	0.322648	1.24436	0.181889
AT5G65590		Non-rhythmic	10	5	NA	AAATATCT	NA	0.416145	1	-0.94678	0.251595
AT4G38000		8	6	Non-rhythmic	NA	NA	NA	0.0334262	1	-0.0873465	1
AT3G21270	ADOF2	13	Non-rhythimc	Non-rhythmic	NA	NA	NA	0.0850988	1	0.0621545	1
AT1G51700	ADOF1	6	5	20	NA	NA	AT1G51700	-0.0725653	1	2.10825	0.0296282
AT3G50410	OBP1	Non-rhythmic	23	Non-rhythmic	NA	NA	NA	0.368774	0.891998	-0.64065	0.318846
AT5G66940		10	Non-rhythimc	Non-rhythmic	NA	NA	NA	0.0351854	1	-0.243714	1
AT1G47655		Non-rhythmic	20	4	NA	NA	NA	-0.460855	0.783299	-0.0767106	1
AT1G28310		No Data	No Data	No Data	CCA1	NA	NA	0.428034	0.701025	-0.126153	1
AT5G60200	TMO6	4	Non-rhythimc	7	CCA1	AAAAATCT	NA	-0.235684	1	-0.565237	0.321847
AT3G45160	DOF6	13	Non-rhythimc	Non-rhythmic	NA	AAAAATCT	NA	0.109056	1	-0.30618	1
AT3G61850	DAG1	Non-rhythmic	16	6	NA	AAATATCT	NA	1.10264	0.231412	-0.259964	0.666299
AT2G46590	DAG2	Non-rhythmic	Non-rhythimc	Non-rhythmic	CCA1	AAATATCT	NA	0.228645	1	-0.170259	1
AT4G24060		14	20	Non-rhythmic	NA	NA	NA	-0.0985265	1	-0.439062	0.438841
AT1G64620		Non-rhythmic	2	Non-rhythmic	NA	AAACATCT	NA	0.0125743	1	-0.478786	0.185924
AT3G52440		No Data	No Data	No Data	CCA1	NA	NA	0.0139715	1	0.113666	0.545673
AT4G00940		Non-rhythmic	Non-rhythimc	Non-rhythmic	NA	AAATATCT	NA	0.187956	1	-0.48416	0.197084
AT5G62940	HCA2	Non-rhythmic	2	20	CCA1, LHY	NA	NA	-0.0614365	1	-0.0279423	1
AT2G28510		11	Non-rhythimc	Non-rhythmic	NA	AAAAATCT, AAATATCT	NA	0.17424	0.900645	0.469822	0.523585
AT1G21340		Non-rhythmic	Non-rhythimc	Non-rhythmic	NA	AAAAATCT	NA	0.00253179	1	-0.103973	1
AT4G21030		No Data	No Data	No Data	NA	NA	NA	2.22045e-16	1	0	1
AT4G21040		No Data	No Data	No Data	NA	AAAGATCT	NA	2.22045e-16	1	0	1
AT4G21080		Non-rhythmic	Non-rhythimc	Non-rhythmic	NA	NA	NA	2.22045e-16	1	-0.311799	0.813636
AT4G21050		Non-rhythmic	Non-rhythimc	4	NA	AAAAATCT	NA	2.22045e-16	1	0	1
AT5G02460		Non-rhythmic	0	Non-rhythmic	NA	AAATATCT	NA	-0.0043794	1	-0.378337	0.592335
AT2G28810		13	12	14	NA	NA	NA	0.340525	0.487476	-0.0351501	1
AT1G07640	OBP2	13	16	15	NA	NA	NA	-0.250535	0.788301	-0.0413053	1
AT2G37590		Non-rhythmic	Non-rhythimc	Non-rhythmic	NA	NA	NA	-0.105966	1	0.444748	0.608616
AT3G55370	OBP3	8	20	Non-rhythmic	NA	NA	NA	0.111503	1	0.00770282	1

## Sheet: Sources
Sources	Data used
1Le Hir and Bellini 2013	DOF-TF family members list
2Mockler et al., 2007	Timing of peak expression in various conditions
3Nagel et al., 2015	CCA1 ChIP-seq
4Kamioka et al., 2016	CCA1 ChIP-seq
5Adams et al., 2018	LHY ChIP-seq
6Liu et al., 2013	PRR7 ChIP-seq
7Liu et al., 2016	PRR9 ChIP-seq
8Huang et al., 2012	TOC1 ChIP-seq
9Grant et al., 2011	Motif analysis (FIMO)
10Shi et al., 2017	COR gene idenficiation
11Blair et al., 2019	Expression data during cold stress at ZT1 and ZT6
