# Supplementary material for: Clock-Controlled and Cold-Induced CYCLING DOF FACTOR6 Alters Growth and Development in Arabidopsis
Source: Front Plant Sci. 2022 Jul 26;13:919676. doi: 10.3389/fpls.2022.919676 (PMC9361860; doi:10.3389/fpls.2022.919676)
Supplement: Supplementary file 8 [file Data_Sheet_6.xlsx]

## Sheet: Sheet1
Supplementary Dataset 6: Summary of DAP-sequencing findings with LFC and FDR for WT at 10°C compared to 22°C
DEGs for this analysis were identified based on FDR < 0.05 in Col-0 (WT) 10°C compared to 22°C
				WT: 10°C/22°C
Gene ID	TF Family	DAP ID	Notes	LFC	FDR
AT1G01640	TRAF	TRAF_tnt.AT1G01640_col_a	peak 5' of gene and in second exon	0.257952	0.568703
AT1G02230	NAC	NAC_tnt.ANAC004_col_a	Slight peaks in gene body	0.226489	0.998471
AT1G06850	bZIP	bZIP_tnt.bZIP52_col_v31	Peak 5' of gene	-0.0289037	1
AT1G08320	bZIP	bZIP_tnt.TGA9_col_a	Peak just 5' of gene and in second exon	-0.171053	0.263501
AT1G10120	bHLH	bHLH_tnt.bHLH74_col_a	Slight peak 5' of gene	0.0749232	0.793867
AT1G10720	BSD	BSD_tnt.AT1G10720_col_a	Slight peak 5' of gene	0.0483394	0.957717
AT1G12260	NAC	NAC_tnt.VND4_col	Peaks in 5'UTR and gene body	0.18093	0.74597
AT1G12260	NAC	NAC_tnt.VND4_col	Peaks in second exon	0.18093	0.74597
AT1G12260	NAC	NAC_tnt.VND4_col	peaks in gene body	0.18093	0.74597
AT1G13260	RAV	RAV_tnt.RAV1_col	peak 5' of gene, col_b looks very similar	2.1806	6.73635e-06
AT1G13400	C2H2	C2H2_tnt.JGL_col_a	Slight peak 5' of gene and in second exon	-0.0848216	1
AT1G19850	ARF	e.coli.MP_col_v35	This one seems to have more coverage across the whole genome though … isn’t necessarily enriched at at this gene	0.022403	1
AT1G20910	ARID	ARID_tnt.AT1G20910_col_a	Very slight peak 5’ of gene	0.294463	0.116323
AT1G22070	bZIP	bZIP_tnt.TGA3_col	Slight peak 5’ of gene and also along the gene body, very similar in col, a, and b	0.562132	0.000322888
AT1G22810	AP2-EREBP	AP2EREBP_tnt.At1g22810_col	very slight peaks 5' of gene, in gene body, in 3'UTR, similar peak in col_b, only peak in 3'UTR in col_a	0.487175	0.503257
AT1G28470	NAC	NAC_tnt.SND3_col_b	Peak 5' of gene and in second exon	0.249425	0.358283
AT1G29160	C2C2-DOF	C2C2dof_tnt.COG1_col_a	Peak just 5' of gene and in second exon	-0.0719381	1
AT1G30490	HB	HB_tnt.PHV_col_a	Peak 5'UTR	0.407365	0.00547501
AT1G32150	bZIP	bZIP_tnt.bZIP68_col_a	Peak just 5' of gene and in second exon	0.133119	0.628065
AT1G32870	NAC	NAC_tnt.ANAC013_col_a	Slight peaks in gene body	0.0766928	0.941324
AT1G33240	Trihelix	Trihelix_tnt.GTL1_col_a	peak 5' of gene	0.453605	0.00144427
AT1G34180	NAC	NAC_tnt.ANAC016_col_a	Peaks in second exon	0.19615	0.976893
AT1G34190	NAC	NAC_tnt.ANAC017_col	Slight peak in 5'UTR and gene body	0.365265	0.00110419
AT1G34190	NAC	NAC_tnt.ANAC017_col	Slight peaks in gene body	0.365265	0.00110419
AT1G43700	bZIP	bZIP_tnt.VIP1_col_v3a	Peak 5' of gene	-0.213712	0.0444712
AT1G49010	MYBrelated	MYBrelated_tnt.At1g49010_col_a	Peak in 5'UTR and second exon	-0.427764	0.0786046
AT1G51700	C2C2-DOF	C2C2dof_tnt.Adof1_col_a	Peak just 5' of gene and throughout gene body	0.0306522	1
AT1G54330	NAC	NAC_tnt.ANAC020_col_v31	Peaks in second exon	0.373949	0.577283
AT1G64620	C2C2-DOF	C2C2dof_tnt.At1g64620_100ng20cy_b	Peak just 5' of gene and in second exon	0.0038803	1
AT1G65910	NAC	NAC_tnt.ANAC028_col_a	Peaks in second exon	0.272311	0.598662
AT1G69010	bHLH	bHLH_tnt.BIM2_col_v3b	Peak 5' of gene	-0.0565609	0.984252
AT1G69490	NAC	NAC_tnt.NAP_col_v3a	Peak in second exon	-1.3865	0.0577337
AT1G69570	C2C2-DOF	C2C2dof_tnt.AT1G69570_col_a	Peak just 5' of gene and at end of second exon	0.997627	0.000285408
AT1G69780	Homeobox	Homeobox_tnt.ATHB13_col_a	Peak in 5'UTR	-0.16483	0.633025
AT1G70920	Homeobox	Homeobox_tnt.ATHB18_col_a	Slight peak in 5'UTR and in second exon	0.523676	0.401448
AT1G72740	MYB	MYBrelated_tnt.AT1G72740_col_a	Peak in second exon	-0.156886	0.315284
AT1G74650	MYB	MYB_tnt.ATY13_col_a	Sligth peak in 5'UTR and peak in second exon	-0.39957	0.363103
AT1G75240	ZFHD	ZFHD_tnt.ATHB33_col_a	peak 5' of gene	0.364155	0.194335
AT1G75390	bZIP	bZIP_tnt.bZIP44_col	Peak 5' of gene, very similar in col, a, and b	0.0675271	1
AT1G76420	NAC	NAC_tnt.CUC3_col_a	Slight peak 5' of gene and in 5' part of gene	0.274221	0.825472
AT1G76890	Trihelix	Trihelix_tnt.GT2_col_a	peak 5' of gene	0.0219112	1
AT1G77920	bZIP	bZIP_tnt.bZIP50_col_v31	Slight peak 5' of gene	-0.0493319	1
AT1G79580	NAC	NAC_tnt.SMB_col_a	Peaks in 5'UTR and gene body	-0.00625387	1
AT1G80840	WRKY	WRKY_tnt.WRKY40_col	very slight peaks 5' of gene and in gene body	1.94275	2.84897e-05
AT2G01930	BBR/BPC	BBRBPC_tnt.BPC1_col_a	Slight peak just 5' of gene	0.180515	0.352601
AT2G04038	bZIP	bZIP_tnt.bZIP48_col_a	Peak 5' of gene	-0.0345435	1
AT2G06200	GRF	GRF_tnt.AtGRF6_col_a	Slight peak in gene body	0.421016	0.557268
AT2G17450	C3H	C3H_tnt.AT2G17450_col_b	Slight peak 5' of gene and in first exon	-0.326676	0.211518
AT2G17900	ND	ND_tnt.ASHR1_col_a	peak 5' of gene	-0.083158	1
AT2G18060	NAC	NAC_tnt.VND1_col_a	slight peak in 5'UTR and peak in second exon	-0.121462	0.949808
AT2G18160	bZIP	bZIP_tnt.GBF5_col_v3a	Peak 5' of gene	0.454429	1.67199e-05
AT2G21240	BBR/BPC	BBRBPC_tnt.BPC4_col_a	Peak just 5' of gene	-0.137205	0.461528
AT2G27300	NAC	NAC_tnt.NTL8_col	Peak in second exon	0.322699	0.655937
AT2G27300	NAC	NAC_tnt.NTL8_col	Peaks in second exon	0.322699	0.655937
AT2G27300	NAC	NAC_tnt.NTL8_col	Peaks in second exon	0.322699	0.655937
AT2G28810	C2C2-DOF	C2C2dof_tnt.AT2G28810_col_a	Peak just 5' of gene and at end of second exon	-0.115808	0.743836
AT2G30590	WRKY	WRKY_tnt.WRKY21_col	peak 5' of gene, in gene body, and 3'UTR	0.393361	0.0204464
AT2G31230	AP2-EREBP	AP2EREBP_tnt.ERF15_col	peaks in second exon, similar in col_a and col_b	0.493151	0.148463
AT2G34140	C2C2-DOF	C2C2dof_tnt.AT2G34140_col_a	Slight peak 5' of gene	0.171516	0.757565
AT2G35530	bZIP	bZIP_tnt.bZIP16_col_v3a	Slight peak 5' of gene	-0.19703	0.148668
AT2G36010	E2FDP	E2FDP_tnt.E2FA_col_a	Slight peak 5' of gene and in second exon	0.277531	0.521215
AT2G36270	bZIP	bZIP_tnt.ABI5_col_v3h	Peak just 5' of gene and in second exon	0.266127	0.553274
AT2G37590	C2C2-DOF	C2C2dof_tnt.dof24_col_a	Peak just 5' of gene and in second exon	-0.0636002	1
AT2G40620	bZIP	bZIP_tnt.bZIP18_col_v31	Peak 5' of gene	0.0790806	1
AT2G44020	mTERF	mTERF_tnt.AT2G44020_col_a	Slight peak in 5'UTR	0.0988096	0.855956
AT2G44940	AP2-EREBP	AP2EREBP_tnt.At2g44940_col_a	peaks 5' of gene and in 3'UTR	1.00974	4.51083e-08
AT2G46270	bZIP	bZIP_tnt.GBF3_col	Peak just 5' of gene and slight peak in second exon, very similar for GBF3_col_a and GBF3_col_b	-0.0877689	0.957717
AT2G46590	C2C2-DOF	C2C2dof_tnt.DAG2_col_a	Slight peak 5' of gene and in second exon	0.000766515	1
AT2G46770	NAC	NAC_tnt.NST1_col_v31	Peak in second exon	0	1
AT2G46770	NAC	NAC_tnt.NST1_col_v31	Slight peak in 5'UTR and gene body	0	1
AT3G02940	MYB	MYB_tnt.MYB107_col_a	Slight peak in 5'UTR	0.110749	1
AT3G03200	NAC	NAC_tnt.ANAC045_col_a	Peaks in second exon	-0.219867	0.595897
AT3G04030	G2like	G2like_tnt.At3g04030_col_a	Peak in second exon and 3'UTR	0.364153	0.0681488
AT3G04060	NAC	NAC_tnt.ANAC046_col	Peaks in 5'UTR and gene body	0.472595	0.170533
AT3G04280	Orphan	Orphan_tnt.AT3G04280_col_b	peak 5' of gene, col_a has peak in second exon and not 5' of gene	0	1
AT3G04380	SETPcG	SETPcG_tnt.SDG31_col_a	peak 5' of gene	-0.237082	0.583716
AT3G05400	C2H2	C2H2_tnt.AT5G05400_col_b	Slight peak 5' of gene and in second exon	-0.278627	0.460632
AT3G10113	MYBrelated	MYBrelated_tnt.AT3G10113_col_a	Peak in 5'UTR	-0.0267663	1
AT3G10480	NAC	NAC_tnt.ANAC050_col_v3a	Peaks in second exon	0.0384946	1
AT3G10500	NAC	NAC_tnt.ANAC053_col	Peak in second exon	0.110637	0.769814
AT3G10500	NAC	NAC_tnt.ANAC053_col	Peak in second exon	0.110637	0.769814
AT3G10500	NAC	NAC_tnt.ANAC053_col	Peaks in second exon	0.110637	0.769814
AT3G12250	bZIP	bZIP_tnt.TGA6_col_a	Peak just 5' of gene and in second exon	0.292527	0.130286
AT3G13360	C2H2	C2H2_tnt.WIP3_col_b	Slight peak 5' of gene and in second exon	-0.0209548	1
AT3G13810	C2H2	C2H2_tnt.AtIDD11_col_a	Slight peak 5' of gene and in second exon	0.0991582	0.753042
AT3G15170	NAC	NAC_tnt.CUC1_col_v31	Slight peaks in gene body	0.295549	0.794488
AT3G15790	ND	ND_tnt.MBD11_col_a	peak 5' of gene and in second exon	-0.298593	0.0681488
AT3G17730	NAC	NAC_tnt.ANAC057_col_a	Peak in second exon	0.455671	0.1548
AT3G18400	NAC	NAC_tnt.ANAC058_col_a	Slight peak in 5'UTR and gene body	0.0892323	1
AT3G20770	EIL	EIL_tnt.EIN3_col_a	Slight peak 5' of gene	0.0742641	0.621291
AT3G21890	Orphan	Orphan_tnt.BBX31_col_a	peak 5' of gene, second exon, in 3'UTR	1.12048	7.33599e-06
AT3G22830	HSF	HSF_tnt.HSFA6B_col	Peaks in first and second exon	1.39229	0.000263251
AT3G23210	bHLH	bHLH_tnt.bHLH34_col	Slight peak 5' of gene, col_b doesn't show a peak	0.475841	4.97007e-05
AT3G23210	bHLH	bHLH_tnt.bHLH34_col_a	Slight peak 5' of gene, col_b doesn't show a peak	0.475841	4.97007e-05
AT3G24120	G2like	G2like_tnt.At3g24120_col_a	Peak 5' of gene and in 3'UTR	0.198414	0.534278
AT3G45610	C2C2-DOF	C2C2dof_tnt.At3g45610_col_a	Peak just 5' of gene and in second exon	-0.468425	0.275767
AT3G47500	C2C2-DOF	C2C2dof_tnt.CDF3_col_a	Peak just 5' of gene and in second exon	0.41558	0.01011
AT3G49530	NAC	NAC_tnt.ANAC062_col	Peaks in second exon	0.676554	0.000201535
AT3G49530	NAC	NAC_tnt.ANAC062_col	Peaks in second exon	0.676554	0.000201535
AT3G50060	MYB	MYB_tnt.MYB77_col_a	Peak in 5'UTR	1.30803	3.85152e-05
AT3G50410	C2C2-DOF	C2C2dof_tnt.OBP1_col_a	Peak just 5' of gene and in second exon	-0.135801	1
AT3G50700	C2H2	C2H2_tnt.IDD2_col_a	Slight peak 5' of gene and in second exon	0.766321	0.00122637
AT3G55370	C2C2-DOF	C2C2dof_tnt.OBP3_col_a	Peak just 5' of gene and in second exon	0.120241	0.75561
AT3G56400	WRKY	WRKY_tnt.WRKY70_col	slight peak 5' of gene and in gene body	1.05582	0.00602078
AT3G61150	Homeobox	Homeobox_tnt.HDG1_col100_a	Slight peak in 5'UTR	0.366754	0.0137656
AT3G62420	bZIP	bZIP_tnt.bZIP53_col	Peak just 5' of gene and in second exon, very similar in col, a, and b	0.223899	0.121174
AT4G00730	HB	HB_tnt.ANL2_col_a	Peak 5'UTR	0.0791108	0.539027
AT4G01540	NAC	NAC_tnt.NTM1_col_a	Peaks in second exon	0.585809	0.0197246
AT4G10350	NAC	NAC_tnt.ANAC070_col	Peak in second exon	-0.221879	0.93427
AT4G10350	NAC	NAC_tnt.ANAC070_col	Peaks in second exon	-0.221879	0.93427
AT4G14770	CPP	CPP_tnt.TCX2_col_a	Slight peak 5' of gene	-0.0770217	0.940432
AT4G17460	Homeobox	Homeobox_tnt.HAT1_col_a	Slight peak in 5'UTR and in second exon	0.406081	0.0139442
AT4G17980	NAC	NAC_tnt.ANAC071_col_a	Peak in second exon	0.121677	0.833354
AT4G18770	MYB	MYB_tnt.MYB98_col_a	Peak in 5'UTR	-0.0077909	1
AT4G21080	C2C2-DOF	C2C2dof_tnt.dof45_col_a	Peak just 5' of gene and in second exon	0	1
AT4G24240	WRKY	WRKY_tnt.WRKY7_col	very slight peak 5' of gene, col_b looks similar	0.948089	1.82705e-07
AT4G28110	MYB	MYB_tnt.MYB41_col_a	Peak in 5'UTR	-0.75804	0.123062
AT4G32730	MYB	MYB_tnt.MYB3R1_col_a	Peak in 5'UTR	0.268535	0.165962
AT4G34590	bZIP	bZIP_tnt.GBF6_col	Peak just 5' of gene and in second exon	0.716981	0.000216455
AT4G36160	NAC	NAC_tnt.VND2_col_a	slight peak in 5'UTR and peak in second exon	0.178872	0.933003
AT4G36740	HB	HB_tnt.ATHB40_col_a	Peak 5'UTR and peak in 3'UTR	-0.617972	0.213975
AT4G38000	C2C2-DOF	C2C2dof_tnt.At4g38000_col_a	Peak just 5' of gene and in second exon	0.35227	0.421967
AT5G02460	C2C2-DOF	C2C2dof_tnt.AT5G02460_col_a	Peak just 5' of gene and at end of second exon	0.0591288	1
AT5G03790	HB	HB_tnt.LMI1_col_a	Peak 5'UTR and very slight peak in 3'UTR	-0.171531	0.84483
AT5G06100	MYB	MYB_tnt.MYB33_col_a	Peak in 5'UTR and gene body	0.408717	0.00841661
AT5G06950	bZIP	bZIP_tnt.TGA2_col	Slight peak 5’ of gene and also along the gene body, very similar in col, a, and b	-0.185818	0.356808
AT5G06960	bZIP	bZIP_tnt.TGA5_col_v3a	Peak just 5' of gene and in second exon	0.0876789	0.936194
AT5G08790	NAC	NAC_tnt.ATAF2_col_a	Slight peak in 5' of gene	0.829571	0.000307108
AT5G15830	bZIP	bZIP_tnt.bZIP3_col_a	Peak just 5' of gene and in second exon	-0.169596	0.740882
AT5G22990	C2H2	C2H2_tnt.AT5G22990_col_a	Slight peak 5' of gene	0	1
AT5G39610	NAC	NAC_tnt.ANAC092_col_v3a	Slight peaks in gene body	-0.252049	0.792715
AT5G39760	ZFHD	ZFHD_tnt.ATHB32_col_a	peak 5' of gene	1.03576	0.00148863
AT5G39760	ZFHD	ZFHD_tnt.ATHB23_col_b	peak 5' of gene	1.03576	0.00148863
AT5G42520	BBR/BPC	BBRBPC_tnt.BPC6_col_a	Peak in first exon	0.17359	0.202126
AT5G43840	HSF	HSF_tnt.HSFA6A_col_a	Slight peak in 5'UTR	-1.01803	0.101817
AT5G45300	BES1	BES1_tnt.BAM8_col_a	Slight peak	0.14393	0.504604
AT5G45580	G2like	G2like_tnt.AT5G45580_col_a	Slight peak 5' of gene and peak in second exon	-0.4091	0.504032
AT5G46590	NAC	NAC_tnt.ANAC096_col	Peak in second exon	-0.0204591	1
AT5G46590	NAC	NAC_tnt.ANAC096_col	Peaks in second exon	-0.0204591	1
AT5G46590	NAC	NAC_tnt.ANAC096_col	Peaks in second exon	-0.0204591	1
AT5G51190	AP2-EREBP	AP2EREBP_tnt.ERF105_col	peaks 5' of gene, in gene body, in 3'UTR, but the peak may not be enriched bc the surrounding genes also have similar peaks	2.51107	2.35242e-05
AT5G53950	NAC	NAC_tnt.CUC2_col	Slight peak 5' of gene	0.0929135	1
AT5G54360	C2H2	C2H2_tnt.AT5G54360_col_a	Peak just 5' of gene and in second exon	0.0736414	0.58541
AT5G58010	bHLH	bHLH_tnt.bHLH82_col_a	Peak just 5' of gene and in second exon	-0.230282	0.654103
AT5G60130	ABI3-VP1	AT5G60130_col_a	Slight peak	-0.0149954	1
AT5G62000	ARF	tnt.ARF2_col_v31	Peak 5’ of gene and also along the gene body	0.210261	0.0836451
AT5G62940	C2C2-DOF	C2C2dof_tnt.At5g62940_col_a	Peak just 5' of gene and in second exon	0.200241	0.441251
AT5G62940	C2C2-DOF	C2C2dof_tnt.At5g62940_col_a	Peak just 5' of gene and in second exon	0.200241	0.441251
AT5G63260	C3H	C3H_tnt.AT5G63260_col_a	Peak just 5' of gene and in 3'UTR	0.0979697	0.681843
AT5G64060	NAC	NAC_tnt.ANAC103_col_a	Peak in second exon	0.163806	0.969209
AT5G65210	bZIP	bZIP_tnt.TGA1_col	Peak just 5' of gene, in a and b, the peak is much smaller than in col	-0.191159	0.419446
AT5G65310	HB	HB_tnt.ATHB5_col_a	Peak 5'UTR	0.232264	0.0802748
AT5G65410	ZFHD	ZFHD_tnt.ATHB25_col_a	peak 5' of gene	0.304639	0.16267
AT5G66300	NAC	NAC_tnt.VND3_col	Peak in second exon	0.0495036	1
AT5G66300	NAC	NAC_tnt.VND3_col	Peak in second exon, very similar in col_a	0.0495036	1
AT5G66700	HB	HB_tnt.ATHB53_col_a	Peak 5'UTR	-0.170282	0.900354
AT5G66730	C2H2	C2H2_tnt.At5g66730_col	Slight peak 5' of gene and in second exon	0.1614	0.240923
AT5G66940	C2C2-DOF	C2C2dof_tnt.AT5G66940_col_a	Peak just 5' of gene and at end of second exon	-0.13466	0.936498
